# Supplementary material for: Proteomics and transcriptomics profiling reveals distinct aspects of kidney stone related genes in calculi rats
Source: BMC Genomics. 2023 Mar 17;24:127. doi: 10.1186/s12864-023-09222-7 (PMC10024419; doi:10.1186/s12864-023-09222-7)
Supplement: Supplementary file 1 — Additional file 1: Supplementary Table 1. The FPKM of genes analyzed in the kidney of rats. [file 12864_2023_9222_MOESM1_ESM.xlsx]

## Sheet: Sheet1
Supplementary table1. The FPKM of genes analyzed in the kidney of rats
#ID	control1	control2	control3	stone1	stone2	stone3
ENSRNOG00000000001	0.137434	0.10144	0.0794161	0.563643	0.39734	0.681535
ENSRNOG00000000007	0.0246467	0.0484044	0.0943618	0.0189725	0	0.0739796
ENSRNOG00000000008	0.0820492	0	0.042688	0.0747762	0	0
ENSRNOG00000000009	0	0	0	0	0	0.0548617
ENSRNOG00000000010	0	0	0	0	0	0
ENSRNOG00000000012	0.859372	0.717168	1.08462	0.663815	0.459028	0.554564
ENSRNOG00000000017	11.1047	9.01452	8.86399	31.4755	21.8075	29.6713
ENSRNOG00000000021	18.5583	16.9024	18.135	18.8079	18.7659	22.5368
ENSRNOG00000000024	21.9523	17.2099	11.3801	18.4637	12.1892	16.3222
ENSRNOG00000000033	3.7355	3.73895	3.177	1.94055	2.12153	4.37055
ENSRNOG00000000034	70.9542	44.5374	84.1267	78.7282	75.8346	102.023
ENSRNOG00000000035	0	0	0	0	0	0
ENSRNOG00000000036	49.3844	18.3538	19.2378	14.1438	17.2096	10.8249
ENSRNOG00000000040	7.35201	10.1732	9.90849	7.07228	8.52767	9.98774
ENSRNOG00000000041	23.7637	37.6818	45.4952	34.8922	40.0485	37.4037
ENSRNOG00000000042	12.3334	15.8421	18.0109	12.3706	13.9384	12.3027
ENSRNOG00000000043	23.5723	22.2233	19.0169	24.2457	23.4908	24.394
ENSRNOG00000000044	11.4394	14.8594	15.5964	12.7032	14.3166	13.2323
ENSRNOG00000000047	172.446	164.985	153.493	156.006	160.111	141.463
ENSRNOG00000000048	30.7638	31.0619	33.181	29.7313	29.4052	31.4097
ENSRNOG00000000053	0.461199	0.494074	0.747438	0.417986	0.546202	0.645133
ENSRNOG00000000054	15.8535	15.5957	17.3926	13.8312	15.7426	13.1219
ENSRNOG00000000055	0	0	0.135643	0.107886	0	0
ENSRNOG00000000060	0.105928	0.106632	0.288847	0.207151	0.152827	0.274827
ENSRNOG00000000062	12.5687	12.8709	13.8478	12.2865	13.2312	16.0191
ENSRNOG00000000064	953.567	811.414	955.622	647.354	315.678	341.67
ENSRNOG00000000065	0.0268733	0.18507	0	0.0426974	0.042589	0.241584
ENSRNOG00000000066	15.5982	15.0173	15.2297	18.4321	19.0266	20.6783
ENSRNOG00000000068	79.8238	71.194	79.3195	67.2175	71.2998	61.5882
ENSRNOG00000000070	13.4129	10.7037	12.5289	14.1633	20.9158	15.8945
ENSRNOG00000000073	20.052	21.7093	19.1423	22.2657	27.2777	25.5302
ENSRNOG00000000075	6.43591	7.1406	8.06814	7.97881	8.14529	9.97483
ENSRNOG00000000081	10.0739	11.6431	14.2501	18.6817	17.0604	17.4388
ENSRNOG00000000082	10.3818	9.94763	8.81142	11.1134	12.8145	11.3806
ENSRNOG00000000091	0.285898	0.231254	0.284359	0.132962	0.163462	0.20837
ENSRNOG00000000095	25.2976	28.6919	32.5214	25.1262	29.1755	27.4252
ENSRNOG00000000096	137.454	223.173	277.461	147.569	141.694	145.274
ENSRNOG00000000097	0	0	0	0	0.310101	0
ENSRNOG00000000098	25.43	26.7009	29.0366	25.6612	27.7145	27.6415
ENSRNOG00000000104	13.7836	16.8472	18.3421	18.4819	25.7145	14.5552
ENSRNOG00000000105	11.1498	9.79095	9.82882	10.8157	10.4772	11.0795
ENSRNOG00000000108	43.7608	40.8067	52.4148	46.672	39.7226	40.8836
ENSRNOG00000000109	0	0	0	0	0	0
ENSRNOG00000000111	43.7093	44.0886	59.4011	49.6312	47.5271	43.6474
ENSRNOG00000000112	11.1193	10.6884	11.6151	10.6642	10.7593	10.1291
ENSRNOG00000000113	2.84933	1.88241	2.18099	2.15146	2.23126	2.70164
ENSRNOG00000000121	5.20661	6.03413	5.80826	3.44024	6.90942	5.48872
ENSRNOG00000000122	53.3071	62.5957	81.3496	51.7663	55.8912	56.4321
ENSRNOG00000000123	19.4424	15.6456	15.9435	17.574	13.5272	14.9461
ENSRNOG00000000124	0	0	0	0	0	0
ENSRNOG00000000127	20.5579	24.143	25.7706	19.716	22.0499	22.7745
ENSRNOG00000000129	0.0784027	0.0393075	0	0.0662812	0	0.0430374
ENSRNOG00000000130	9.34118	9.14167	8.19986	10.7811	7.1154	9.10178
ENSRNOG00000000133	40.5675	44.4138	50.5976	44.3919	49.5898	42.2854
ENSRNOG00000000137	12.8296	14.6813	7.12478	24.7062	16.2502	16.4883
ENSRNOG00000000138	3.46316	4.51102	4.88752	3.1935	3.24846	4.95348
ENSRNOG00000000142	40.2283	37.1202	34.1828	31.6322	31.4066	28.8638
ENSRNOG00000000145	13.9446	11.7448	15.7696	10.7022	15.6548	11.9847
ENSRNOG00000000150	23.0345	26.0792	22.811	23.0663	18.0067	21.6906
ENSRNOG00000000151	13.403	14.3981	14.1777	10.6774	13.5737	15.3549
ENSRNOG00000000155	10.7771	10.2358	10.1227	8.6579	11.081	9.76362
ENSRNOG00000000156	0.0682563	0.097328	0.0710217	0.0954144	0.0267567	0.137119
ENSRNOG00000000157	17.9084	21.2816	19.9241	20.1539	20.6555	20.8874
ENSRNOG00000000158	59.3269	80.7943	46.2233	19.2863	49.7642	17.3725
ENSRNOG00000000161	7.96047	9.35955	9.55614	9.0453	10.5626	10.0918
ENSRNOG00000000164	146.755	164.445	183.83	191.359	193.518	205.616
ENSRNOG00000000165	0.413879	0.594584	0.288345	0.458088	0.673004	0.474364
ENSRNOG00000000166	4.28991	3.95932	3.79913	4.37663	4.45104	4.59626
ENSRNOG00000000167	2.00888	4.54536	2.17607	1.77477	2.33106	4.08545
ENSRNOG00000000168	358.122	448.263	794.549	373.285	445.892	800.945
ENSRNOG00000000169	3.55069	3.26302	4.36294	4.04694	3.24766	3.2867
ENSRNOG00000000170	13.1867	13.8399	14.3476	13.7587	15.7014	16.2919
ENSRNOG00000000172	14.8139	8.4583	7.7979	11.8545	8.33097	11.5087
ENSRNOG00000000175	6.12977	5.5839	5.43314	8.60352	6.78097	8.23954
ENSRNOG00000000177	47.8193	50.8003	49.4729	50.937	67.2177	59.9463
ENSRNOG00000000184	0.437964	0.306246	0.41307	0.377851	0.267299	0.712897
ENSRNOG00000000185	93.3182	96.0925	128.035	112.397	95.0635	121.714
ENSRNOG00000000186	125.717	171.47	225.356	148.113	127.345	143.2
ENSRNOG00000000187	44.8029	53.6356	63.5453	50.8309	42.7703	51.4014
ENSRNOG00000000190	13.9854	13.1027	15.2699	11.6798	14.0111	13.7027
ENSRNOG00000000195	1.15053	1.12564	1.11162	1.77997	1.4706	1.01839
ENSRNOG00000000196	0	0	0	0	0.020601	0.0268669
ENSRNOG00000000199	0	0	0	0	0	0
ENSRNOG00000000201	28.9026	44.3868	202.309	18.8099	44.9896	62.1234
ENSRNOG00000000204	31.8208	30.8523	29.5174	28.6704	28.1685	31.626
ENSRNOG00000000219	42.9365	41.4205	36.6281	29.9843	30.9434	35.381
ENSRNOG00000000221	11.4509	11.5739	13.7954	14.6313	14.6663	16.0329
ENSRNOG00000000230	10.0022	11.956	11.726	10.548	10.5704	8.26215
ENSRNOG00000000231	18.292	17.0613	23.4849	19.6392	19.0839	26.3684
ENSRNOG00000000233	0	0	0	0	0.0143667	0
ENSRNOG00000000236	59.7116	63.9306	64.321	69.4581	77.4376	77.9352
ENSRNOG00000000237	4.85578	6.83915	5.71559	4.82627	4.4312	5.61076
ENSRNOG00000000239	11.8169	4.12179	1.96468	5.18981	3.99422	4.04588
ENSRNOG00000000244	2.47727	2.69815	3.44293	2.81135	2.39041	3.5275
ENSRNOG00000000245	3.39401	3.21858	4.35441	4.6113	3.94421	5.38334
ENSRNOG00000000246	16.2958	18.6793	19.0622	17.2669	16.8041	17.5748
ENSRNOG00000000247	12.7746	19.4126	19.1672	18.3508	16.2078	15.4203
ENSRNOG00000000248	124.585	120.284	109.734	153.325	133.557	141.688
ENSRNOG00000000249	12.5739	11.3354	11.1074	9.18954	9.77409	7.85783
ENSRNOG00000000250	11.5617	10.7762	11.9398	11.0735	10.3688	11.5356
ENSRNOG00000000251	0.579305	0.0302331	0	0.272566	0.0499297	0.285499
ENSRNOG00000000252	0	0	0	0	0	0
ENSRNOG00000000257	0.884374	0.975611	0.569675	0.887593	1.16543	0.868873
ENSRNOG00000000258	9.23432	9.41928	7.01066	9.31971	8.16797	10.1394
ENSRNOG00000000262	10.6213	8.50214	8.50048	8.0641	7.53862	7.25382
ENSRNOG00000000264	28.3357	34.6983	35.9482	24.306	31.3545	27.0839
ENSRNOG00000000274	20.3916	17.6755	24.5535	14.9722	17.752	13.7453
ENSRNOG00000000275	1.0766	1.2591	0.906078	0.355642	0.675848	0.158737
ENSRNOG00000000277	0.302643	0.413837	0.251322	0.248325	0.24767	0.505888
ENSRNOG00000000279	12.9382	8.5514	9.80432	5.31895	11.7874	9.95799
ENSRNOG00000000281	14.705	18.6115	16.3279	15.7916	16.8239	8.76454
ENSRNOG00000000282	0	0	0	0	0	0
ENSRNOG00000000283	10.3347	8.94014	9.30801	7.66	7.49927	6.37228
ENSRNOG00000000288	14.0519	11.527	13.4227	15.3273	14.1378	15.6135
ENSRNOG00000000299	30.5548	19.138	24.1456	20.969	23.262	17.8695
ENSRNOG00000000302	14.8621	12.2944	16.3531	12.8949	16.5484	16.4989
ENSRNOG00000000303	6.58116	6.84476	5.21909	7.50854	8.65596	7.9488
ENSRNOG00000000304	204.68	259.787	257.824	209.866	362.853	244.244
ENSRNOG00000000306	11.5242	12.742	15.1699	13.2631	9.78917	12.2212
ENSRNOG00000000307	3.3937	3.49844	2.75779	3.9644	2.74092	4.17932
ENSRNOG00000000308	3.22625	3.04765	3.44268	3.40036	2.5816	3.52689
ENSRNOG00000000312	12.9247	14.0667	13.3992	11.3529	11.4652	11.825
ENSRNOG00000000314	33.4848	42.0374	45.9935	36.968	36.0621	32.3778
ENSRNOG00000000316	0.36485	0.675552	0.692419	0.602169	0.473204	0.529479
ENSRNOG00000000320	0	0	0	0	0	0
ENSRNOG00000000321	668.247	383.034	392.102	517.184	554.676	475.646
ENSRNOG00000000322	19.4298	23.3116	26.6154	20.3275	24.9419	21.1327
ENSRNOG00000000323	1.68571	1.63126	1.64072	1.58142	1.18326	1.99653
ENSRNOG00000000327	8.05176	7.09828	7.08103	8.25285	8.74584	11.8385
ENSRNOG00000000335	0	0.125353	0.0421365	0.104266	0	0
ENSRNOG00000000340	113.084	112.303	127.68	123.692	132.121	121.106
ENSRNOG00000000341	45.0763	44.3909	49.4764	32.7026	45.3737	31.2067
ENSRNOG00000000345	0.099406	0	0.196315	0	0	0
ENSRNOG00000000368	0.0647345	2.9593	6.18243	7.50349	4.17664	2.28675
ENSRNOG00000000373	1.66307	1.0278	2.10993	1.4179	2.16137	2.34303
ENSRNOG00000000376	0	0	0	0	0	0
ENSRNOG00000000378	1.2764	1.55761	3.10708	0.46681	2.46713	1.15535
ENSRNOG00000000383	0.203387	0.442759	0.112156	0.118774	0.124976	0.0396638
ENSRNOG00000000384	0	0	0	0	0	0
ENSRNOG00000000386	74.5233	87.0865	82.4649	79.2458	79.0617	63.7313
ENSRNOG00000000387	16.8407	19.7643	18.4098	14.4106	16.2826	15.6206
ENSRNOG00000000390	0	0	0	0	0	0
ENSRNOG00000000392	16.414	16.5613	19.5715	15.4582	16.178	14.5848
ENSRNOG00000000394	27.863	27.9549	30.2313	34.417	32.2971	33.2341
ENSRNOG00000000395	17.3826	20.2645	23.0689	17.2684	18.1749	18.6335
ENSRNOG00000000396	22.5036	17.5558	19.0755	21.8907	23.5086	24.4569
ENSRNOG00000000397	17.1985	20.2801	20.6906	17.5339	21.4587	19.805
ENSRNOG00000000398	7.60975	7.04423	7.37957	9.11866	8.06146	6.54463
ENSRNOG00000000401	0	0	0	0	0	0
ENSRNOG00000000405	0	0	0	0	0	0
ENSRNOG00000000406	3.23061	5.06016	1.72078	1.58501	1.67345	2.24592
ENSRNOG00000000407	14.4505	20.3919	13.984	13.2069	14.2859	17.9064
ENSRNOG00000000408	15.944	17.7139	16.4358	13.4663	16.5799	15.4983
ENSRNOG00000000410	0.041568	0.122538	0	0	0	0.121801
ENSRNOG00000000411	21.8463	22.6413	22.7312	24.3461	24.2806	23.3046
ENSRNOG00000000412	0.787522	2.45485	1.5902	0.385702	1.66181	0.893613
ENSRNOG00000000413	2.25574	1.89724	2.02622	1.93399	1.45245	1.17751
ENSRNOG00000000414	2.0972	2.74221	1.75905	2.5991	2.25944	2.72642
ENSRNOG00000000415	9.09406	9.30932	13.509	12.8008	10.0198	15.1621
ENSRNOG00000000417	33.6862	28.0236	27.7466	28.784	22.3804	23.9218
ENSRNOG00000000418	5.4126	3.66483	4.23987	4.25003	3.43085	4.2691
ENSRNOG00000000419	23.0652	23.4251	13.8218	34.9528	31.2154	34.9325
ENSRNOG00000000420	25.5098	23.7326	25.9711	24.0067	18.3687	21.6477
ENSRNOG00000000421	16.3668	17.956	18.1021	14.9475	15.8799	14.5345
ENSRNOG00000000422	12.4031	12.0861	12.643	13.8788	11.77	12.7237
ENSRNOG00000000423	20.5718	19.3341	16.3027	18.1201	24.8208	19.8883
ENSRNOG00000000428	1.07207	1.80611	1.1611	0.489634	1.44998	0.255884
ENSRNOG00000000431	43.9237	36.8679	35.478	42.9384	36.7697	35.684
ENSRNOG00000000432	8.42313	9.5481	9.41752	6.96557	5.62925	6.75998
ENSRNOG00000000433	8.53246	12.6273	10.696	13.0243	8.22962	9.83875
ENSRNOG00000000435	30.6288	38.6407	36.7097	31.6472	34.9535	32.571
ENSRNOG00000000436	20.5935	17.4718	18.0421	30.2866	14.636	20.7019
ENSRNOG00000000437	80.8561	90.4662	89.6116	73.133	75.1206	68.9377
ENSRNOG00000000438	105.102	147.394	128.202	94.2451	106.79	90.8181
ENSRNOG00000000439	2.04071	4.11854	0.864048	1.71185	1.19179	1.17998
ENSRNOG00000000440	19.0072	22.091	21.0716	20.1215	23.3023	20.3178
ENSRNOG00000000441	12.7907	14.1586	10.7445	14.8016	8.38287	8.09739
ENSRNOG00000000442	6.28656	5.21311	5.23246	4.42148	5.26024	4.95689
ENSRNOG00000000443	97.9414	112.194	106.919	129.039	218.349	175.865
ENSRNOG00000000446	0	0	0	0	0	0
ENSRNOG00000000451	0.976819	0	0.537704	0.0605354	0.666393	0.178891
ENSRNOG00000000454	5.18622	3.30026	5.08044	4.42415	5.54021	7.97494
ENSRNOG00000000455	0	0	0	0	0.0301682	0
ENSRNOG00000000456	27.6949	36.3128	25.7688	49.5762	37.3655	44.9988
ENSRNOG00000000457	15.9887	16.4037	16.261	20.8712	18.521	18.8604
ENSRNOG00000000459	42.8168	41.2387	34.5375	59.9722	51.7685	56.4474
ENSRNOG00000000461	6.78623	7.24029	5.87855	4.49861	3.11856	4.03486
ENSRNOG00000000463	0.416437	0.333189	0.481087	0.649889	0.319573	0.454272
ENSRNOG00000000464	22.4783	21.7894	19.4592	20.1625	18.9793	19.1864
ENSRNOG00000000465	59.3085	49.1135	64.3782	47.4414	58.0908	54.6881
ENSRNOG00000000466	63.517	62.9054	56.0065	46.4207	58.5222	53.5917
ENSRNOG00000000467	27.0162	28.257	31.767	23.338	16.8068	19.2289
ENSRNOG00000000470	27.8948	22.4439	24.9768	23.6721	20.8424	23.6296
ENSRNOG00000000471	2.06621	1.64905	2.48836	2.73317	3.68488	3.28394
ENSRNOG00000000473	76.6573	64.9956	52.1752	43.5908	32.1713	43.5117
ENSRNOG00000000474	18.5727	19.1655	15.6937	19.8676	16.8586	19.6396
ENSRNOG00000000476	69.3394	68.4982	72.0729	80.9719	66.7941	75.1323
ENSRNOG00000000477	12.5829	13.771	15.5769	20.8929	15.6132	16.9766
ENSRNOG00000000478	0.542742	1.25605	1.63209	0.961126	0.326096	1.42704
ENSRNOG00000000479	7.3228	13.2731	4.97875	6.55654	6.37043	6.69483
ENSRNOG00000000480	27.2986	30.2434	22.9486	24.6109	15.815	17.0263
ENSRNOG00000000481	96.2567	102.585	102.508	95.0414	107.969	87.8378
ENSRNOG00000000483	7.72931	7.71958	6.95862	7.03537	5.7386	7.39224
ENSRNOG00000000485	26.2183	20.396	22.4437	26.6668	23.6589	27.6919
ENSRNOG00000000486	0.350931	0.236841	0.0598421	0.360002	0.111028	0.340185
ENSRNOG00000000487	0.0353457	0.111611	0.085103	0.0621198	33.0332	14.4285
ENSRNOG00000000488	35.8719	31.6618	27.9277	43.0169	28.2302	26.0877
ENSRNOG00000000490	519.268	450.044	563.526	533.05	582.22	493.258
ENSRNOG00000000491	0	0	0	0	0	0
ENSRNOG00000000493	79.2403	79.9421	73.331	70.4934	55.1077	66.7181
ENSRNOG00000000495	7.77096	7.96031	7.25137	10.9208	7.51498	10.5596
ENSRNOG00000000498	14.4356	11.0873	11.8866	11.2549	9.5154	9.87452
ENSRNOG00000000499	5.31239	2.1853	3.37759	2.11962	2.90233	5.50967
ENSRNOG00000000500	21.0626	17.0488	10.0359	35.5077	9.22603	23.4032
ENSRNOG00000000501	19.3648	16.7372	16.9052	12.8093	11.3605	13.1601
ENSRNOG00000000502	2.98533	3.17077	2.14473	3.04602	1.34779	2.47664
ENSRNOG00000000503	22.4045	25.6235	26.3945	14.3978	15.5781	13.8905
ENSRNOG00000000504	11.8239	9.52197	9.85679	10.8225	9.77456	8.52091
ENSRNOG00000000505	496.591	431.395	437.765	466.169	352.716	392.848
ENSRNOG00000000506	8.15392	6.27467	6.37229	7.65095	7.54022	7.81459
ENSRNOG00000000507	0.0434451	0	0	0.0376672	0	0
ENSRNOG00000000508	0	0	0	0	0	0
ENSRNOG00000000510	0	0	0	0	0	0
ENSRNOG00000000511	19.0007	19.2873	21.1146	21.2032	23.4048	20.9354
ENSRNOG00000000512	1.64603	1.04996	1.95805	0.912908	2.07679	1.9537
ENSRNOG00000000513	57.8997	64.1252	66.6864	55.3692	61.9831	56.9858
ENSRNOG00000000515	14.6254	9.41524	10.9092	7.58339	9.48608	6.88475
ENSRNOG00000000516	3.42171	0	0.866815	0.838361	1.09436	0.944846
ENSRNOG00000000517	9.62281	11.1929	11.9798	9.48035	10.768	12.0944
ENSRNOG00000000519	30.8358	32.6898	27.0859	29.873	29.382	30.8831
ENSRNOG00000000520	87.9357	76.2538	84.9621	88.1644	99.9973	98.6165
ENSRNOG00000000521	28.6126	13.8214	13.2603	21.3079	18.3931	15.7024
ENSRNOG00000000522	0.172188	0.103213	0.0349587	0.11535	0.162924	0.150794
ENSRNOG00000000523	24.2094	21.9148	26.5754	25.0189	20.7995	24.0087
ENSRNOG00000000524	45.3747	54.6883	60.4832	47.0123	52.3245	46.4864
ENSRNOG00000000525	6.37147	3.74308	3.22386	4.84421	2.46975	3.91739
ENSRNOG00000000527	192.451	165.57	159.731	177.214	195.361	175.009
ENSRNOG00000000528	7.61099	7.49337	5.85691	10.6385	11.187	9.54542
ENSRNOG00000000529	10.7019	4.95156	5.30893	8.42798	9.78712	7.64683
ENSRNOG00000000531	3.21436	3.61658	3.21613	2.09929	1.70438	3.35864
ENSRNOG00000000532	27.0396	28.6622	27.3808	27.6256	28.6299	28.6955
ENSRNOG00000000536	0.620884	0.448854	0.263923	0.749987	0.645096	1.04923
ENSRNOG00000000540	8.47252	7.48579	10.2978	7.91293	9.51797	8.18636
ENSRNOG00000000541	66.7498	64.6855	68.038	70.7638	62.12	63.2146
ENSRNOG00000000542	0	0	0.0141321	0.00745805	0.0073174	0.00471687
ENSRNOG00000000543	9.89308	7.70774	8.4215	10.2711	11.3504	10.442
ENSRNOG00000000546	14.5813	12.0497	16.9555	13.6188	13.0993	12.6555
ENSRNOG00000000547	5.2732	3.92631	5.15123	3.83943	2.73666	5.19431
ENSRNOG00000000549	30.0821	27.7193	33.7643	30.4505	29.0811	32.1614
ENSRNOG00000000551	29.155	31.4602	28.416	26.4975	26.4919	23.5987
ENSRNOG00000000552	0.756305	1.00279	0.612174	0.887765	0.844245	0.598404
ENSRNOG00000000556	0	0.0376304	0.0381867	0	0.032928	0.126857
ENSRNOG00000000557	101.183	94.6811	101.037	106.137	109.567	106.718
ENSRNOG00000000559	0	0	0.0678087	0	0	0
ENSRNOG00000000560	3.8655	4.19821	3.29783	4.0135	3.185	3.55347
ENSRNOG00000000561	4.45519	3.08989	2.88461	4.24877	3.46033	5.11838
ENSRNOG00000000562	0.583403	1.07888	1.44913	1.41869	0.668003	1.09529
ENSRNOG00000000563	1.32746	0.849471	0.892012	1.95566	0.829212	1.93779
ENSRNOG00000000564	0.159465	0	0	0.0665784	0	0
ENSRNOG00000000565	24.4422	23.7768	21.2582	29.3269	27.3101	28.708
ENSRNOG00000000566	128.207	135.379	165.65	142.507	109.291	165.448
ENSRNOG00000000567	8.38265	8.03765	6.56516	9.94754	8.22987	11.9133
ENSRNOG00000000568	24.0699	36.2433	34.8954	22.0612	24.2101	21.0567
ENSRNOG00000000569	27.3471	23.3031	19.8868	34.9037	23.4851	29.132
ENSRNOG00000000571	468.369	461.484	443.023	559.635	450.176	526.441
ENSRNOG00000000572	2.86628	1.42729	4.30822	2.28595	1.84542	1.52382
ENSRNOG00000000574	0	0	0	0	0	0
ENSRNOG00000000576	21.2918	20.0701	19.2853	14.5996	20.6982	16.9954
ENSRNOG00000000579	17.185	16.8678	16.5176	21.374	21.3161	20.8362
ENSRNOG00000000580	0.983834	0.680883	0.294611	0.160811	0.245268	0.524769
ENSRNOG00000000581	10.3497	11.9199	11.7651	12.478	12.1239	11.36
ENSRNOG00000000582	5.8227	8.304	8.70423	5.63537	6.965	6.45942
ENSRNOG00000000583	15.4219	13.5761	14.6943	13.6872	13.2405	14.2678
ENSRNOG00000000585	36.8297	39.9698	50.3178	39.8598	45.215	44.7154
ENSRNOG00000000586	18.9224	19.599	21.0595	18.6492	15.4895	17.5922
ENSRNOG00000000587	10.3069	10.7173	12.0189	12.4659	11.4016	13.3574
ENSRNOG00000000588	5.33528	6.638	8.58832	4.71575	7.44667	6.77456
ENSRNOG00000000589	22.9923	35.773	36.3736	15.3608	26.1141	23.8446
ENSRNOG00000000590	31.5423	52.5989	61.6233	56.1833	53.804	82.0242
ENSRNOG00000000593	6.44952	6.55068	6.60391	6.26248	7.23835	6.91597
ENSRNOG00000000595	13.3438	13.6841	13.2848	15.7407	14.4673	13.62
ENSRNOG00000000596	9.95231	10.7008	9.99492	13.9731	10.5081	12.6296
ENSRNOG00000000597	0.85674	0.809753	0.816269	0.39897	0.740723	0.882118
ENSRNOG00000000598	1.75668	2.10857	1.23703	1.4382	1.77102	1.61041
ENSRNOG00000000599	7.19137	6.93712	6.85777	6.77271	7.84722	8.77355
ENSRNOG00000000604	38.1844	37.1801	41.1511	39.8124	43.4661	38.9647
ENSRNOG00000000605	0.0234488	0	0.0471235	0	0	0.0242601
ENSRNOG00000000606	0	0.0153413	0	0	0.0123483	0
ENSRNOG00000000607	0	0	0	0	0	0
ENSRNOG00000000609	46.2514	51.936	51.8538	28.2588	38.2239	30.8979
ENSRNOG00000000610	318.436	399.995	419.536	258.144	311.735	232.642
ENSRNOG00000000611	13.2076	10.2771	10.1856	14.8309	12.135	15.9644
ENSRNOG00000000613	31.7181	33.9835	37.8465	31.1925	32.5022	28.1922
ENSRNOG00000000614	70.2984	53.5101	51.7928	58.2977	56.7069	66.9938
ENSRNOG00000000618	0.0708682	0.461496	0.116467	0.088957	0.222393	0.134891
ENSRNOG00000000620	0	0	0	0	0	0
ENSRNOG00000000622	436.99	475.967	527.882	392.797	454.683	396.306
ENSRNOG00000000630	0.576922	0	0	0	0	0
ENSRNOG00000000632	11.2441	12.6253	5.89245	13.6051	17.4182	16.0513
ENSRNOG00000000633	32.6928	46.9092	35.5635	25.586	29.2423	26.3431
ENSRNOG00000000634	13.6885	15.3034	14.035	14.1712	12.148	9.96182
ENSRNOG00000000635	19.5267	22.0034	16.8905	22.4905	21.6783	19.9183
ENSRNOG00000000636	0.418914	0.388148	0.147661	0.358659	0.411703	0.469421
ENSRNOG00000000638	1.12757	0.997753	1.04413	1.82414	1.35014	1.65244
ENSRNOG00000000639	6.71821	5.86132	7.91955	5.46896	5.67519	6.50369
ENSRNOG00000000640	7.11427	3.24224	3.32356	7.63006	6.04756	7.45356
ENSRNOG00000000641	12.4922	11.3029	12.0155	11.5709	11.9514	13.2732
ENSRNOG00000000645	42.3079	51.6687	46.1263	37.2912	54.4146	39.3661
ENSRNOG00000000648	15.8543	15.4615	14.5742	17.1337	17.8626	14.2108
ENSRNOG00000000650	0	0	0	0	0	0
ENSRNOG00000000653	0.508626	0.610209	0.158115	0.499644	0.648141	0.763753
ENSRNOG00000000655	10.5001	15.152	9.88291	16.6004	12.0197	14.5941
ENSRNOG00000000657	34.5182	30.1704	31.7947	27.3728	37.7439	33.004
ENSRNOG00000000658	10.6643	8.99376	8.73505	5.78664	8.66174	4.66177
ENSRNOG00000000661	9.92205	11.7644	11.6367	9.70287	10.1426	9.49077
ENSRNOG00000000662	8.70143	6.7464	6.4742	6.28799	6.18403	5.6075
ENSRNOG00000000663	12.2974	14.6017	14.5194	13.7939	12.8103	12.1405
ENSRNOG00000000664	25.6716	30.9803	31.5625	33.14	36.6103	34.4558
ENSRNOG00000000665	35.1639	38.2227	38.7625	41.8192	41.9087	44.0287
ENSRNOG00000000691	0.134592	0.58942	0.276629	0.230998	0.16776	0.181019
ENSRNOG00000000692	24.5795	28.916	31.3247	24.4402	26.436	20.828
ENSRNOG00000000693	0.524046	1.12007	0.977873	0.525368	0.525537	0.530977
ENSRNOG00000000695	7.0451	6.71292	7.11449	7.11405	6.27042	6.83178
ENSRNOG00000000697	32.6797	26.7054	27.2778	39.5436	31.9908	45.1954
ENSRNOG00000000699	13.7513	15.2286	10.4611	20.0216	12.2884	16.8281
ENSRNOG00000000700	10.2558	7.49036	8.4496	15.5374	13.4414	17.7927
ENSRNOG00000000701	146.177	143.626	146.05	144.607	134.019	134.825
ENSRNOG00000000702	10.515	11.0032	10.7433	10.6909	9.86243	9.65162
ENSRNOG00000000704	6.97036	4.55452	3.78804	7.7966	6.50516	7.68931
ENSRNOG00000000708	1.26432	1.52358	1.29249	2.06075	1.34097	1.37362
ENSRNOG00000000713	0	0	0	0	0	0
ENSRNOG00000000715	0.0309119	0	0.0304062	0.0228043	0.0644425	0
ENSRNOG00000000716	0.0569264	0	0	0	0.0819829	0
ENSRNOG00000000718	26.4049	24.6974	26.0671	25.1978	28.1897	28.9754
ENSRNOG00000000720	7.77784	8.52176	10.2852	11.5772	12.4926	11.7546
ENSRNOG00000000723	218.791	205.311	200.982	269.946	317.007	302.221
ENSRNOG00000000726	0	0	0	0	0	0
ENSRNOG00000000728	22.1765	19.0979	15.09	17.2308	20.4523	20.2377
ENSRNOG00000000729	72.4419	178.62	89.0815	56.0519	148.23	40.1863
ENSRNOG00000000746	0	0	0	0	0	0
ENSRNOG00000000747	0	0	0	0	0	0
ENSRNOG00000000748	0	0	0	0	0	0.575411
ENSRNOG00000000749	0	0	0	0	0	0
ENSRNOG00000000759	0	0.0996332	0	0	0	0
ENSRNOG00000000763	18.882	15.8847	14.6235	17.1918	13.0252	19.1368
ENSRNOG00000000765	0	0	0	0	0	0
ENSRNOG00000000767	0	0	0	0	0	0
ENSRNOG00000000768	66.5225	171.24	0.425243	381.454	59.5975	156.214
ENSRNOG00000000774	12.45	12.452	10.0967	14.2416	12.3437	13.6308
ENSRNOG00000000775	4.02763	2.11593	3.66994	4.79115	4.89864	5.36882
ENSRNOG00000000777	58.5304	72.3445	56.9704	84.269	81.4817	77.197
ENSRNOG00000000778	13.7413	15.4619	18.1936	15.1252	14.32	15.1179
ENSRNOG00000000779	18.2992	16.2963	26.3015	24.6286	22.6071	27.0571
ENSRNOG00000000780	48.2498	39.8801	42.8489	42.0573	31.4621	33.3456
ENSRNOG00000000781	2.08946	0.833698	1.21002	1.65393	0.790792	1.21783
ENSRNOG00000000782	0.0312888	0.0312145	0.0315406	0	0.0814278	0
ENSRNOG00000000783	0	0	0	0	0	0
ENSRNOG00000000785	8.42721	8.89933	10.4015	9.64632	6.94381	11.0365
ENSRNOG00000000786	40.0742	30.3785	35.9311	48.6272	45.2312	49.1096
ENSRNOG00000000787	9.81539	8.6917	7.57386	7.01276	4.40667	7.78033
ENSRNOG00000000795	9.38519	11.2985	8.91956	9.14051	7.51569	13.1135
ENSRNOG00000000796	23.4826	25.5355	26.3941	24.0598	28.0859	27.6867
ENSRNOG00000000798	34.8382	34.8138	37.0687	34.8517	32.5445	36.5124
ENSRNOG00000000799	34.5527	32.7867	35.7804	31.7183	31.2905	32.1545
ENSRNOG00000000800	12.8965	14.6883	15.7258	15.966	12.2055	17.1243
ENSRNOG00000000801	1.03747	0.931996	0.895065	1.39979	1.39606	2.83071
ENSRNOG00000000802	2.79555	2.0482	2.44725	2.07113	2.5011	2.54452
ENSRNOG00000000804	44.4051	55.2047	66.8607	55.6869	47.8328	58.9488
ENSRNOG00000000805	46.6636	40.0252	27.9977	83.5598	62.4456	87.9248
ENSRNOG00000000808	7.67626	8.32273	10.4897	8.36964	11.1447	11.2899
ENSRNOG00000000809	19.6004	23.7199	10.8062	18.5114	20.1435	19.4292
ENSRNOG00000000811	7.15523	5.05283	5.96166	11.1881	9.37508	10.858
ENSRNOG00000000812	29.2655	28.1755	29.3255	24.6869	27.0538	23.1917
ENSRNOG00000000814	0	0	0	0	0	0
ENSRNOG00000000815	54.6593	36.1928	38.6619	46.7909	37.2818	47.6098
ENSRNOG00000000816	27.4051	23.8589	26.9734	39.8103	40.3831	42.6508
ENSRNOG00000000823	9.34338	10.593	10.5406	10.312	13.179	12.1742
ENSRNOG00000000824	14.1817	10.856	11.1861	19.7188	16.7791	22.3132
ENSRNOG00000000825	0.201727	0.0656818	0.166631	0.487268	0.173758	0.362688
ENSRNOG00000000826	71.4137	56.4394	57.855	85.1899	57.1245	76.1898
ENSRNOG00000000827	83.4323	47.2357	51.206	82.8215	67.626	67.4064
ENSRNOG00000000831	9.32913	13.6081	11.6317	9.98219	9.18553	10.8089
ENSRNOG00000000833	7.92256	8.01175	7.52336	6.4306	7.52819	5.97382
ENSRNOG00000000836	0	0	0	0.0962939	0	0.260866
ENSRNOG00000000837	0	0	0	0.0403709	0	0
ENSRNOG00000000838	0	0.338801	0	0.311355	0.0733308	0
ENSRNOG00000000839	10.8657	9.1538	9.33784	6.83873	6.84013	5.70576
ENSRNOG00000000840	1.36892	0.905019	1.29218	0.856881	0.852595	0.849171
ENSRNOG00000000841	119.322	122.719	97.1255	128.844	101.432	128.318
ENSRNOG00000000842	358.439	307.11	306.848	420.288	383.148	373.977
ENSRNOG00000000843	2.36648	0.810095	1.1786	1.41406	0	1.28617
ENSRNOG00000000844	0.764634	0.152511	0.460384	0.385754	0.263345	0
ENSRNOG00000000846	0	0	0	0	0	0
ENSRNOG00000000847	110.385	112.933	120.31	120.418	108.728	124.617
ENSRNOG00000000848	10.9332	10.3079	9.22448	10.8612	9.50857	10.3863
ENSRNOG00000000850	188.737	289.427	344.059	166.251	149.375	221.757
ENSRNOG00000000851	52.4005	52.3401	51.2296	49.725	52.301	49.2219
ENSRNOG00000000852	70.3885	64.4579	63.7569	59.638	52.3802	63.5655
ENSRNOG00000000853	59.4715	73.0978	54.1978	87.5691	64.5102	79.8009
ENSRNOG00000000854	0.766441	0.621146	0.97186	1.52357	2.22648	0.715397
ENSRNOG00000000855	7.49179	4.88295	1.71427	10.6003	7.99345	4.40589
ENSRNOG00000000857	1.94	1.64029	1.16864	2.03672	2.61595	1.71188
ENSRNOG00000000858	3.06302	3.33619	3.79578	2.95709	4.51013	2.13651
ENSRNOG00000000860	3.54287	3.91138	2.91181	2.71664	2.85774	2.82669
ENSRNOG00000000861	0.0195387	0.019163	0	0	0.0342663	0
ENSRNOG00000000866	18.5206	23.028	20.1532	18.9537	21.4305	20.3828
ENSRNOG00000000867	26.1211	18.9865	22.1436	30.2425	26.3247	28.3897
ENSRNOG00000000869	8.38324	7.92776	7.17003	9.29535	8.43054	7.34004
ENSRNOG00000000871	0.240358	0.292547	0.355385	0.451435	0.172235	0.484897
ENSRNOG00000000873	0	0	0	0	0	0
ENSRNOG00000000875	29.1129	38.6566	47.5936	35.1621	40.5614	34.1609
ENSRNOG00000000878	44.2427	57.4836	55.3739	60.071	73.1617	57.9046
ENSRNOG00000000879	8.46818	8.62692	10.5934	7.92662	9.55636	8.1692
ENSRNOG00000000881	14.1	14.8435	15.9659	13.4409	17.2217	15.4001
ENSRNOG00000000885	0.837711	0.403194	0.630258	1.17596	0.616098	1.37493
ENSRNOG00000000886	15.198	13.4995	6.1379	6.78607	9.12886	3.66433
ENSRNOG00000000887	0	0	0	0	0	0
ENSRNOG00000000888	55.4929	74.2918	71.8818	59.1092	64.3549	51.4514
ENSRNOG00000000889	3.17202	0.791053	0.521058	1.44511	2.98094	0.944366
ENSRNOG00000000891	7.90689	8.31265	6.21149	7.09994	7.15945	10.4744
ENSRNOG00000000893	56.4552	69.3891	65.8106	71.8894	74.5022	73.1618
ENSRNOG00000000894	4.23492	2.12254	3.01375	2.60204	2.25583	2.00695
ENSRNOG00000000895	7.43629	6.82561	7.93117	7.68126	9.19621	8.19723
ENSRNOG00000000896	0	0	0	0	0	0
ENSRNOG00000000897	0.401653	0.744996	0.48793	0.854363	0.272323	1.00703
ENSRNOG00000000900	7.41986	6.9047	11.0411	8.09728	8.72142	8.16959
ENSRNOG00000000901	17.8019	22.6592	25.668	18.2803	20.3753	17.7781
ENSRNOG00000000902	32.8905	33.8958	42.5762	39.4265	35.7638	36.4301
ENSRNOG00000000903	42.2806	42.5776	65.0403	46.6933	33.3986	48.6858
ENSRNOG00000000904	0	0	0	0	0	0
ENSRNOG00000000905	0.179337	0.218226	0.0881786	0.171416	0.198143	0.0423851
ENSRNOG00000000906	22.3891	10.9427	7.6991	13.1485	18.0149	14.4437
ENSRNOG00000000907	13.8621	11.7115	11.345	17.609	13.8817	12.6639
ENSRNOG00000000909	8.29181	8.18211	9.89726	10.5311	10.0334	9.40551
ENSRNOG00000000913	18.2094	17.0487	17.5577	19.4899	17.9515	18.9699
ENSRNOG00000000916	0.0439035	0	0	0.0366616	0	0.14088
ENSRNOG00000000917	2.79923	13.7068	6.20683	7.40118	2.14225	8.45963
ENSRNOG00000000918	37.0947	35.0833	38.476	26.8344	16.3684	20.9155
ENSRNOG00000000920	0.633532	0.475283	0.934102	0.562852	0.35279	0.692066
ENSRNOG00000000921	71.1636	65.2049	71.581	67.4434	71.2389	66.654
ENSRNOG00000000922	16.8736	15.2199	14.4723	15.2798	12.6315	14.0419
ENSRNOG00000000923	71.3683	76.2357	84.428	79.8156	90.197	92.0388
ENSRNOG00000000924	7.24974	3.38099	3.72843	5.62515	5.05876	5.18931
ENSRNOG00000000925	23.0236	29.4306	39.8522	26.9663	23.2152	36.4459
ENSRNOG00000000926	54.4691	51.5198	58.9464	59.5762	53.5557	47.4519
ENSRNOG00000000931	19.7838	19.2641	18.1311	20.2926	18.4042	17.5686
ENSRNOG00000000934	0	0	0	0	0	0.0187873
ENSRNOG00000000936	13.8088	15.7257	13.6283	17.3508	16.2748	16.8316
ENSRNOG00000000937	2.76902	3.1321	2.73681	3.68524	2.57847	2.25505
ENSRNOG00000000938	148.29	145.867	145.519	164.003	181.851	166.793
ENSRNOG00000000940	12.0649	13.1581	15.1792	12.9996	13.4396	15.7001
ENSRNOG00000000942	16.214	16.4235	14.8318	16.6131	18.4706	17.7432
ENSRNOG00000000943	0	0	0	0	0	0
ENSRNOG00000000952	0	0	0	0	0	0
ENSRNOG00000000954	91.2911	81.1865	82.3019	85.1357	70.4048	77.3218
ENSRNOG00000000955	7.84592	7.28891	7.84414	7.73555	7.46459	7.44765
ENSRNOG00000000956	8.61629	8.10965	9.98517	8.72094	5.54995	10.2096
ENSRNOG00000000957	1201.64	1107.71	1136.08	1171.95	991.646	984.063
ENSRNOG00000000958	0.564271	0.313414	0.471157	0.182741	0.057886	0.368076
ENSRNOG00000000961	0.704529	1.54899	1.20852	0.64838	0.885911	0.506812
ENSRNOG00000000962	12.1849	13.0614	12.1791	14.3218	13.6524	14.4881
ENSRNOG00000000963	0	0	0.0935532	0.0391958	0.0204291	0
ENSRNOG00000000964	0	0	0	0	0	0
ENSRNOG00000000967	9.53311	4.93501	4.7644	5.34732	4.82024	4.84837
ENSRNOG00000000968	21.4548	21.9937	23.1378	21.6607	18.2775	21.1584
ENSRNOG00000000969	0	0	0	0	0.0280685	0
ENSRNOG00000000973	0	0	0	0	0	0
ENSRNOG00000000974	15.2791	14.5601	14.1934	16.718	17.6579	15.7648
ENSRNOG00000000975	37.2186	47.1601	49.4908	33.6012	40.6252	33.1957
ENSRNOG00000000978	0	0	0	0	0	0
ENSRNOG00000000979	8.46232	16.7529	15.7407	13.2962	14.5943	10.5922
ENSRNOG00000000981	15.2324	14.1485	13.5249	20.0399	18.3091	19.7184
ENSRNOG00000000983	6.82704	7.4439	5.43539	5.02427	5.79277	5.36322
ENSRNOG00000000985	27.5984	40.4116	41.9489	34.4495	32.9142	34.9794
ENSRNOG00000000986	9.0364	10.9807	10.5115	8.07907	9.64659	9.96095
ENSRNOG00000000987	8.02191	9.51056	9.73897	7.24046	6.75687	7.26205
ENSRNOG00000000988	16.2096	18.3238	18.1287	18.634	18.1335	18.6392
ENSRNOG00000000989	67.9988	66.4907	80.5534	72.5001	57.7098	63.0945
ENSRNOG00000000990	81.0339	73.8019	77.239	66.5704	47.5085	59.7322
ENSRNOG00000000991	194.608	164.771	144.029	247.507	252.922	279.049
ENSRNOG00000000993	0.786497	2.65587	0.796992	2.03009	1.96948	1.69084
ENSRNOG00000000994	28.5911	30.6735	30.9923	28.3716	26.1813	25.4237
ENSRNOG00000000996	159.663	190.425	167.198	170.098	156.431	227.788
ENSRNOG00000000999	12.2699	11.2374	11.0711	10.2171	11.3939	12.117
ENSRNOG00000001001	0	0	0	0	0	0
ENSRNOG00000001003	36.7958	34.4524	36.0857	31.6236	34.2773	30.4962
ENSRNOG00000001004	25.5366	25.1773	22.7569	21.5823	23.8134	21.3907
ENSRNOG00000001005	0.316797	0.511039	0.529348	1.27136	0.662886	1.69977
ENSRNOG00000001006	0.905436	0.115627	0.578155	0.439303	0.27474	0.455162
ENSRNOG00000001007	8.55852	8.27474	9.40419	10.9828	9.64439	10.1656
ENSRNOG00000001009	264.276	288.443	296.605	241.584	279.917	239.374
ENSRNOG00000001010	16.7347	16.2788	15.0881	18.9764	15.9752	14.3607
ENSRNOG00000001011	0.816938	1.42527	1.21342	0.794802	0.419093	0.953495
ENSRNOG00000001017	0	0	0	0.0819507	0	0.200494
ENSRNOG00000001027	0	0	0	0	0	0
ENSRNOG00000001030	635.229	623.542	650.984	1239.54	1119.5	1039.61
ENSRNOG00000001031	0	0.156079	0	0	0	0
ENSRNOG00000001032	29.48	29.2664	27.0037	27.8653	29.6269	26.6247
ENSRNOG00000001033	5.99268	7.81275	7.28056	10.0097	7.9112	9.15032
ENSRNOG00000001034	11.1852	13.8431	12.8314	11.8556	12.9568	10.7486
ENSRNOG00000001035	7.45961	6.34869	6.47541	7.63218	7.04742	8.1424
ENSRNOG00000001036	1.84105	1.33288	0.981719	1.03711	1.40131	1.70631
ENSRNOG00000001037	12.7264	13.0195	13.049	12.7448	10.5124	11.6541
ENSRNOG00000001039	20.2576	21.91	26.422	21.567	20.6492	23.5428
ENSRNOG00000001040	4.35253	5.34329	6.11702	5.69279	7.50819	6.36759
ENSRNOG00000001043	7.74988	7.32266	9.31158	7.19941	7.78325	8.26517
ENSRNOG00000001044	35.1972	28.6843	37.8138	29.0236	41.1915	29.0366
ENSRNOG00000001047	13.1508	16.6822	16.2162	17.1459	13.2703	14.3783
ENSRNOG00000001048	0.449446	0.542592	0.455226	0.28421	0.284826	0.257087
ENSRNOG00000001049	1969.97	1883.24	2093.63	2032.37	2097.2	1840.86
ENSRNOG00000001050	43.1249	37.408	42.5202	38.9025	38.6184	33.2757
ENSRNOG00000001052	43.5245	56.3149	66.0901	27.5866	47.8995	26.2993
ENSRNOG00000001053	138.444	143.059	143.246	138.686	167.833	154.684
ENSRNOG00000001055	15.249	10.7719	14.1855	12.6782	10.67	12.3233
ENSRNOG00000001056	21.2771	17.0925	17.2616	22.0846	19.9447	18.16
ENSRNOG00000001057	1.88263	2.27179	2.00603	3.12441	3.47706	2.95293
ENSRNOG00000001058	30.4819	37.8737	37.2697	30.8912	31.6191	30.3793
ENSRNOG00000001059	5.31841	5.11275	5.37122	5.56515	5.65568	4.8672
ENSRNOG00000001060	22.4616	17.8411	18.2958	13.9249	12.2107	12.5579
ENSRNOG00000001061	43.5863	46.883	54.834	42.0482	36.8219	43.1112
ENSRNOG00000001062	43.7792	47.1005	47.7022	49.6216	40.4131	49.2871
ENSRNOG00000001064	17.793	19.0246	20.5449	17.2482	20.3172	20.8608
ENSRNOG00000001065	22.5592	19.5673	23.182	18.5637	17.3074	16.4361
ENSRNOG00000001066	0.0246143	0	0.0241158	0	0	0
ENSRNOG00000001068	258.215	248.66	260.775	282.95	263.878	272.614
ENSRNOG00000001069	22.228	22.4723	20.0411	24.0253	23.6171	23.7659
ENSRNOG00000001070	73.0801	71.1023	79.1427	79.7098	102.824	96.4659
ENSRNOG00000001071	0	0	0	0	0	0
ENSRNOG00000001072	8.35463	6.85893	6.56951	6.21129	7.45099	7.37593
ENSRNOG00000001073	2.97636	3.41022	3.09998	2.44217	2.89746	3.22287
ENSRNOG00000001074	1.46079	2.29768	1.80177	2.056	2.52141	2.22682
ENSRNOG00000001079	18.9841	19.7051	14.7546	19.2344	21.1705	18.2096
ENSRNOG00000001080	32.147	29.2758	29.4183	33.7222	26.3526	25.7076
ENSRNOG00000001081	6.68956	8.05659	7.97591	6.65267	5.32452	6.59079
ENSRNOG00000001082	1.24665	1.23697	1.462	0.922031	1.37803	0.969827
ENSRNOG00000001083	47.2548	49.7376	50.4079	54.6719	72.2457	60.0889
ENSRNOG00000001086	9.42408	8.2563	11.9243	9.957	8.74373	8.83206
ENSRNOG00000001088	8.11349	8.85821	9.15746	8.01046	7.9027	8.58212
ENSRNOG00000001090	9.80564	6.85781	7.35908	6.91093	7.86318	7.49858
ENSRNOG00000001091	16.7281	12.8654	13.7627	18.9308	17.0841	18.9921
ENSRNOG00000001092	47.9785	41.5424	44.6597	37	23.3065	33.3126
ENSRNOG00000001094	6.3037	5.68441	5.5829	5.68859	4.89663	5.18709
ENSRNOG00000001098	10.7363	11.7634	12.5042	10.4341	11.2254	11.7995
ENSRNOG00000001099	3.25877	2.60685	3.63971	3.31524	3.52142	2.48939
ENSRNOG00000001101	11.5822	11.7571	12.9695	11.3312	13.335	12.7838
ENSRNOG00000001103	9.34183	7.57566	6.42659	6.45637	7.6673	6.55017
ENSRNOG00000001104	6.80618	5.6465	6.54202	5.88929	5.49806	5.75007
ENSRNOG00000001106	27.1466	27.6978	27.9301	31.1088	30.129	34.7653
ENSRNOG00000001107	6.89417	8.907	6.56622	8.04413	6.09884	6.05797
ENSRNOG00000001108	22.3878	22.8423	23.176	23.699	26.2118	23.4848
ENSRNOG00000001111	0.976722	1.03478	0.674266	0.900721	0.807661	0.973664
ENSRNOG00000001113	0.300782	0.112123	0	0.305786	0	0.120805
ENSRNOG00000001114	22.5551	19.1099	21.6912	17.7726	18.6627	19.713
ENSRNOG00000001115	0.0948206	0.253496	0.0646971	0.0538648	0.222464	0.17904
ENSRNOG00000001117	1.96006	1.62066	1.82394	1.9015	1.95195	2.33027
ENSRNOG00000001120	15.5004	13.3654	13.0367	14.7957	15.4169	15.171
ENSRNOG00000001123	5.71557	4.46059	6.29527	3.55956	6.28663	6.67407
ENSRNOG00000001124	0.660119	0.509137	0.553051	0.430189	0.489081	0.718954
ENSRNOG00000001126	18.4718	18.4415	20.0948	17.1045	22.246	17.2504
ENSRNOG00000001128	17.7453	9.83578	11.7527	2.81363	6.0511	2.55264
ENSRNOG00000001129	19.4315	27.7894	25.4348	16.8016	19.9603	17.7734
ENSRNOG00000001130	1.22079	0.335099	0.931667	0.207669	0.31726	0.397673
ENSRNOG00000001134	9.63056	11.432	11.9783	8.47742	10.0914	9.92303
ENSRNOG00000001135	56.8438	60.7856	67.1495	58.1559	72.1998	68.862
ENSRNOG00000001136	435.17	413.013	438.624	382.164	329.678	344.33
ENSRNOG00000001138	6.93299	5.8476	9.10013	10.7356	5.32876	6.99687
ENSRNOG00000001139	25.1102	26.0721	25.6779	23.882	23.545	23.5738
ENSRNOG00000001141	0.160508	0.239904	0	0	0.0692126	0
ENSRNOG00000001142	53.7246	48.1969	52.6309	54.0767	52.0255	48.7545
ENSRNOG00000001143	5.03993	2.931	3.96464	2.21186	2.71613	2.08389
ENSRNOG00000001148	1251.31	1279.43	1267.62	1455.67	1523.27	1386.83
ENSRNOG00000001149	76.9821	77.9366	75.7714	82.2425	72.3902	77.3813
ENSRNOG00000001151	4.63835	3.36707	4.07006	2.84316	3.69959	2.73336
ENSRNOG00000001152	0.147487	0.195186	0.172928	0.282488	0.123157	0.236143
ENSRNOG00000001153	0.414092	0	0	0	0	0
ENSRNOG00000001156	2.75546	1.47458	1.7928	1.5567	1.58674	2.36037
ENSRNOG00000001157	0	0.0171527	0	0	0.0144969	0
ENSRNOG00000001158	10.8149	9.54339	9.45094	14.6343	13.9308	15.2699
ENSRNOG00000001159	1623.23	3224.67	2023.27	1184.65	3740.62	799.625
ENSRNOG00000001160	30.2264	34.234	35.9232	26.2465	26.8941	24.3626
ENSRNOG00000001161	12.5598	15.102	14.534	13.9582	14.6232	13.1731
ENSRNOG00000001162	0	0	0	0	0	0
ENSRNOG00000001163	43.3476	35.6462	37.8996	40.3398	32.8245	30.2253
ENSRNOG00000001164	0	0	0	0	0	0
ENSRNOG00000001165	0.24723	0.0544654	0.360369	0.249424	0.23203	0
ENSRNOG00000001167	0.607513	0.542784	1.29993	0.922613	0.512148	0.844506
ENSRNOG00000001169	10.7033	8.54564	9.08815	9.45349	9.19265	7.58944
ENSRNOG00000001170	1055.91	913.046	1012.09	771.68	679.553	736.753
ENSRNOG00000001171	14.0164	16.9843	15.8846	15.9778	14.9481	14.0737
ENSRNOG00000001172	63.5441	63.5184	69.5244	66.5302	64.8923	68.7477
ENSRNOG00000001173	13.9308	11.9338	10.5585	2.87542	8.39427	1.69889
ENSRNOG00000001174	6.31439	7.18552	6.76402	9.72165	6.03235	7.29222
ENSRNOG00000001177	45.743	52.7867	55.6735	39.1478	52.3637	45.3095
ENSRNOG00000001178	43.7365	44.0437	43.85	42.89	52.1794	42.1537
ENSRNOG00000001181	3.03074	2.37725	2.65745	3.22371	3.3956	3.67209
ENSRNOG00000001182	159.503	192.647	213.448	128.677	98.2192	132.654
ENSRNOG00000001183	15.2063	22.7126	20.4097	13.7836	17.054	11.9328
ENSRNOG00000001184	9.25086	7.96458	7.95966	8.48342	8.98599	7.89619
ENSRNOG00000001185	44.1066	45.8319	48.1773	39.739	33.5999	36.5667
ENSRNOG00000001187	2.61711	1.94766	1.99641	4.4064	2.34417	3.61291
ENSRNOG00000001189	8.39127	6.18436	5.23983	10.5702	6.22834	4.71957
ENSRNOG00000001190	22.0945	24.1041	20.3834	26.1685	23.8711	23.7509
ENSRNOG00000001191	9.75589	9.60971	10.108	8.56657	6.22996	7.84329
ENSRNOG00000001192	43.6575	36.4207	36.1536	36.8639	45.9562	36.0168
ENSRNOG00000001193	0.173662	0.738303	0.650095	0.642734	0.695346	0.437914
ENSRNOG00000001194	11.5656	11.34	10.3784	19.3045	13.7164	13.1333
ENSRNOG00000001195	30.072	34.1335	36.4134	28.7032	34.0345	29.6066
ENSRNOG00000001198	3.31141	3.57536	5.1478	4.07171	3.29908	2.84938
ENSRNOG00000001199	13.5855	14.1632	16.8073	15.5283	16.2185	13.9147
ENSRNOG00000001201	202.463	177.921	167.645	167.161	140.236	165.043
ENSRNOG00000001203	22.6802	20.0643	23.0702	22.1415	17.563	19.2592
ENSRNOG00000001204	59.8293	53.687	57.1841	41.9846	46.4796	41.3583
ENSRNOG00000001205	24.4864	25.611	26.0204	17.3523	17.496	17.152
ENSRNOG00000001210	8.46663	7.09367	8.66929	7.90574	8.75365	10.0852
ENSRNOG00000001211	117.984	113.746	123.795	94.1121	101.838	91.0922
ENSRNOG00000001212	0.0908693	0.541692	0.316802	0.559303	0.0763775	0.190487
ENSRNOG00000001213	0	0	0	0	0	0
ENSRNOG00000001214	40.0617	38.1667	33.1964	33.6415	32.7376	30.8054
ENSRNOG00000001215	15.127	17.316	18.5736	16.013	12.704	14.4174
ENSRNOG00000001216	3.79839	4.85	3.53713	10.2811	4.64937	3.96496
ENSRNOG00000001217	7.16e-06	0.00525372	0.658994	0.570993	2.07e-05	7.25e-06
ENSRNOG00000001218	0	0	0	0	0	0
ENSRNOG00000001219	0	0.22323	0	0	0.153633	0.240828
ENSRNOG00000001220	0	0	0	0	0	0
ENSRNOG00000001222	29.3836	31.4131	28.4279	27.5558	29.3278	28.2734
ENSRNOG00000001223	284.248	342.773	314.228	212.006	278.922	215.197
ENSRNOG00000001224	16.6462	16.2354	10.4425	23.9177	18.1604	19.4303
ENSRNOG00000001225	14.292	10.4282	12.4445	12.6908	12.7934	11.7079
ENSRNOG00000001226	0	0	0	0	0	0
ENSRNOG00000001227	4.54118	4.34705	5.42775	6.24248	5.19939	4.93119
ENSRNOG00000001228	38.5475	36.2868	32.8612	41.6322	39.6509	36.9275
ENSRNOG00000001229	187.468	154.64	144.883	152.758	173.401	153.655
ENSRNOG00000001232	52.152	68.4109	66.8128	50.0321	70.6287	50.7761
ENSRNOG00000001235	76.8016	81.8083	91.1143	79.6547	82.4893	85.5506
ENSRNOG00000001236	6.79544	7.61262	7.40639	6.12193	7.01949	8.16528
ENSRNOG00000001237	13.7075	14.4235	12.3488	15.7984	12.1665	15.7399
ENSRNOG00000001238	29.705	27.0144	26.4145	29.4448	26.0545	27.1185
ENSRNOG00000001239	224.647	277.631	295.628	239.354	218.496	192.219
ENSRNOG00000001241	5.05446	5.92423	6.17582	4.40057	5.3042	5.49057
ENSRNOG00000001242	218.083	291.854	282.774	310.072	416.473	279.813
ENSRNOG00000001243	9.75232	10.8437	10.8142	10.0731	9.01403	9.79577
ENSRNOG00000001245	4.43224	3.4727	7.01916	6.90263	7.13861	8.44893
ENSRNOG00000001247	8.64269	10.6385	10.088	9.11908	8.65573	8.63543
ENSRNOG00000001249	64.1024	53.8669	48.5821	64.3221	61.4754	86.2199
ENSRNOG00000001250	12.5433	12.9349	13.0896	14.4586	13.3485	15.0545
ENSRNOG00000001251	0	0	0.394959	0	0.181742	0.221412
ENSRNOG00000001252	6.0368	5.80184	4.23733	3.43422	6.60557	5.40778
ENSRNOG00000001253	67.4841	65.1447	67.7915	72.0731	65.1614	63.3156
ENSRNOG00000001254	55.0588	45.2092	43.408	57.9083	52.157	66.0586
ENSRNOG00000001255	9.36921	9.24098	9.31832	9.98748	9.34841	11.2804
ENSRNOG00000001256	18.0171	21.3501	22.0566	15.2962	19.3978	18.5696
ENSRNOG00000001258	14.9627	15.0769	18.5989	14.2737	15.785	14.6045
ENSRNOG00000001259	0.333642	0.23527	0.308791	0.131917	0.240556	0.0784602
ENSRNOG00000001260	7.60905	7.63355	5.52359	6.23933	7.45507	3.76621
ENSRNOG00000001261	9.53676	19.2817	10.6384	4.34527	11.3949	4.73794
ENSRNOG00000001262	0	0	0	0	0	0
ENSRNOG00000001265	8.61276	7.77454	9.49341	8.2999	7.79722	6.09292
ENSRNOG00000001269	130.74	148.815	167.062	130.78	138.327	130.947
ENSRNOG00000001270	6.93422	7.65709	5.27992	7.13557	4.78985	6.63814
ENSRNOG00000001271	6.00073	5.1352	5.74594	5.99001	4.861	5.08389
ENSRNOG00000001272	9.32501	11.2599	10.4527	8.63149	9.80665	10.209
ENSRNOG00000001273	26.6917	24.2998	26.6876	21.8977	28.4749	25.643
ENSRNOG00000001274	80.1198	90.1522	109.422	84.7675	87.9754	95.0505
ENSRNOG00000001275	11.8051	8.62104	9.79332	5.43317	9.70163	4.23638
ENSRNOG00000001276	8.16549	7.29914	8.04471	7.03216	7.39229	7.02566
ENSRNOG00000001277	25.0293	18.2091	18.4821	21.2401	23.159	17.1979
ENSRNOG00000001278	16.164	15.4449	15.7333	15.0887	15.7447	15.0041
ENSRNOG00000001283	10.6062	10.3983	10.6062	11.9248	11.549	11.4393
ENSRNOG00000001284	1.64527	0.598919	1.74333	0.232692	0.925929	0
ENSRNOG00000001285	65.6045	93.7296	97.0563	72.696	92.6014	72.5721
ENSRNOG00000001287	0.441749	1.07265	1.12e-113	3.46e-05	6.58e-34	0.0478131
ENSRNOG00000001288	7.95126	6.48902	10.5707	9.64106	10.1412	9.33596
ENSRNOG00000001289	12.7759	9.47418	11.1897	8.14209	5.97759	9.06751
ENSRNOG00000001293	29.941	29.6132	29.6932	27.6889	32.2682	28.5133
ENSRNOG00000001294	9.70689	10.4686	10.0712	9.17253	10.5006	9.29277
ENSRNOG00000001295	0.230646	0.40049	0.574105	0.138026	0.832496	0.234502
ENSRNOG00000001296	1.14136	1.12254	0.677859	3.50265	1.68661	1.6643
ENSRNOG00000001297	20.1323	14.7087	15.4978	17.6337	15.9097	17.76
ENSRNOG00000001298	0.047529	0.0474397	0	0	0	0
ENSRNOG00000001299	22.6483	18.1815	18.1322	17.606	17.8381	17.141
ENSRNOG00000001300	15.6708	27.7086	14.4729	31.4474	36.2318	18.994
ENSRNOG00000001302	7.94658	4.31883	6.71485	7.63122	6.75176	6.23118
ENSRNOG00000001303	13.2434	13.8862	15.7563	13.4094	13.6196	14.7678
ENSRNOG00000001304	28.8415	27.1754	31.6478	34.5746	29.7821	28.9494
ENSRNOG00000001309	5.3097	2.75024	3.62415	5.47356	3.92477	4.34829
ENSRNOG00000001311	0.651672	1.97127	0.824598	1.64399	0.935495	2.12485
ENSRNOG00000001312	39.7543	24.8219	26.2681	30.5922	25.6656	32.3941
ENSRNOG00000001313	1.35742	1.19432	1.32221	1.20139	1.18863	1.91052
ENSRNOG00000001314	98.0293	131.616	97.926	60.2159	62.9176	85.5426
ENSRNOG00000001315	0	0.045263	0	0	0	0
ENSRNOG00000001316	110	111.098	119.787	99.3184	113.856	91.404
ENSRNOG00000001317	9.19431	9.87603	9.48744	9.12957	10.0969	9.44553
ENSRNOG00000001323	4.52132	4.45349	5.07131	5.1152	4.80635	5.52402
ENSRNOG00000001324	0.0521851	0	0	0.340986	0.164541	0.0686051
ENSRNOG00000001325	13.3206	13.0315	9.57416	16.2849	16.165	16.9665
ENSRNOG00000001329	4.51e-07	1.05e-05	0.00287905	0	0.121568	0
ENSRNOG00000001331	10.6932	11.3564	13.9745	12.1349	8.59953	9.54241
ENSRNOG00000001333	4.39166	7.39584	11.6556	3.3996	2.36126	0.788671
ENSRNOG00000001335	13.6239	14.2499	16.8792	10.9143	14.7307	13.7501
ENSRNOG00000001336	23.7489	21.344	26.9956	23.4375	29.0107	26.4164
ENSRNOG00000001337	9.17429	9.25793	11.5964	7.69445	7.24873	8.0167
ENSRNOG00000001338	191.809	264.53	321.948	410.495	294.068	256.644
ENSRNOG00000001339	17.3247	19.1449	21.4203	17.3811	19.3047	18.9989
ENSRNOG00000001341	3.72887	4.66287	4.62515	3.21641	3.22693	3.30824
ENSRNOG00000001342	0.10811	0.0883268	0.124745	0.0143421	0.0142734	0.017908
ENSRNOG00000001344	173.706	250.294	268.153	181.693	195.428	148.02
ENSRNOG00000001345	21.5906	22.3062	20.8491	20.9994	20.3938	19.9921
ENSRNOG00000001346	80.4105	82.7522	87.8345	78.6413	75.9181	80.7024
ENSRNOG00000001347	3.39526	3.04595	3.11637	1.90774	2.41623	1.67146
ENSRNOG00000001348	48.0666	43.1091	41.3154	43.1962	37.2073	41.379
ENSRNOG00000001349	18.538	16.2067	15.4869	18.0856	14.1494	17.4604
ENSRNOG00000001350	6.64054	7.33621	7.8412	8.54351	9.86361	7.98877
ENSRNOG00000001351	24.3182	25.4778	21.829	33.1924	27.0309	31.0844
ENSRNOG00000001352	7.55546	5.99686	6.889	6.37325	5.8185	6.52121
ENSRNOG00000001353	10.9308	8.77189	9.19058	8.27868	7.72205	9.99427
ENSRNOG00000001355	18.5615	18.1955	17.705	15.9946	18.2542	17.8701
ENSRNOG00000001357	7.52385	3.97219	4.71612	4.54484	5.70594	5.61807
ENSRNOG00000001360	0	0	0.0505427	0.0540829	0	0
ENSRNOG00000001367	0.389522	0.509317	0.507431	0.555208	0.615538	1.18172
ENSRNOG00000001368	0	0	0	0	0	0
ENSRNOG00000001369	5.27162	4.50758	3.40001	5.97545	4.80821	6.59613
ENSRNOG00000001374	2.51678	0.606223	0.863674	0.562483	0.752794	0.130665
ENSRNOG00000001375	1.31606	0.978783	1.14282	1.01826	0.937964	1.01682
ENSRNOG00000001376	49.0522	47.5858	35.81	32.8075	32.8963	29.5676
ENSRNOG00000001377	26.5141	21.6502	22.5825	21.6953	18.3409	19.1022
ENSRNOG00000001378	10.8074	12.1363	10.9283	6.43489	9.59346	12.6623
ENSRNOG00000001379	0	0	0	0	0	0.0512906
ENSRNOG00000001383	15.9795	10.0176	12.3773	9.7725	12.661	10.7918
ENSRNOG00000001385	77.5225	84.338	85.1664	72.6347	70.7447	62.4989
ENSRNOG00000001387	6.77993	5.83241	7.28598	6.85933	6.51753	5.79939
ENSRNOG00000001388	1.52808	2.61112	1.4349	1.21258	0.860894	0.96845
ENSRNOG00000001389	1.49039	1.96057	1.86466	2.27561	1.76652	1.74409
ENSRNOG00000001391	4.38489	4.8294	6.71359	3.60758	6.78692	1.70133
ENSRNOG00000001392	0	0	0	0	0	0
ENSRNOG00000001396	29.9867	34.2676	31.0246	39.0302	32.1756	35.3421
ENSRNOG00000001397	4.38585	5.14412	4.83908	4.87644	4.04749	4.65695
ENSRNOG00000001399	0	0	0	0	0	0
ENSRNOG00000001402	23.3932	23.0026	22.3759	27.9994	25.9197	23.4887
ENSRNOG00000001404	23.7391	23.6343	20.8303	19.1755	21.7846	20.8283
ENSRNOG00000001407	0.129099	0.313253	0.0530156	0.134949	0.501885	0.29419
ENSRNOG00000001408	0.21096	0	0	0	0	0
ENSRNOG00000001409	197.518	169.789	169.995	192.351	174.644	187.805
ENSRNOG00000001410	13.5388	13.3534	11.688	11.9212	11.0703	13.2321
ENSRNOG00000001412	0	0	0.114795	0.190486	0	0
ENSRNOG00000001414	31.2479	16.0783	11.256	49.5546	39.5731	60.8344
ENSRNOG00000001415	73.4578	65.0362	68.3671	63.3593	64.341	60.6724
ENSRNOG00000001416	0.195045	0.0854503	0	0.433174	0.274104	0.201776
ENSRNOG00000001417	25.5783	24.078	23.4051	31.3015	26.4119	30.9675
ENSRNOG00000001418	29.9327	26.6684	29.3457	27.1731	26.1847	24.3582
ENSRNOG00000001419	183.312	163.188	163.819	144.804	134.059	113.828
ENSRNOG00000001422	0.283934	0.542976	0.369004	0.638882	0.634633	0.530855
ENSRNOG00000001424	28.1759	29.7502	31.3224	25.1179	24.0117	23.1525
ENSRNOG00000001425	6.38928	4.57213	4.31433	9.70543	7.40874	8.57683
ENSRNOG00000001426	5.89999	6.79781	4.74306	6.43801	4.33528	6.51698
ENSRNOG00000001427	8.35476	10.489	9.4168	8.37963	11.6116	10.7232
ENSRNOG00000001428	2.90546	2.50853	3.7302	3.65542	3.43406	2.58648
ENSRNOG00000001429	7.87104	6.80352	7.31403	8.20208	8.22204	8.02228
ENSRNOG00000001430	45.8143	49.451	53.6425	41.809	33.4824	32.578
ENSRNOG00000001431	6.64299	6.35814	5.32562	8.27877	7.06452	8.68222
ENSRNOG00000001432	7.77086	6.45453	7.78945	9.08014	7.82237	7.95546
ENSRNOG00000001434	0	0	0	0	0	0
ENSRNOG00000001435	5.096	5.65229	4.01217	3.62785	3.39585	4.18644
ENSRNOG00000001436	71.6817	70.3182	72.4526	90.6773	90.802	98.5326
ENSRNOG00000001439	0.278002	0.0617515	0.0836906	0.018067	0.0387167	0.023912
ENSRNOG00000001440	209.909	246.078	258.807	204.607	246.406	208.096
ENSRNOG00000001441	29.3033	26.5519	33.0522	33.2389	30.0285	37.2368
ENSRNOG00000001442	52.4952	53.2888	66.9042	46.5746	49.261	49.945
ENSRNOG00000001443	22.0194	23.8092	22.6373	19.8602	22.7273	23.8582
ENSRNOG00000001444	0	0	0.281361	0	0	0
ENSRNOG00000001448	13.8479	11.6248	13.2491	13.629	14.0808	13.7502
ENSRNOG00000001449	9.91232	9.32077	11.5136	10.0289	11.2331	11.7239
ENSRNOG00000001450	8.17851	9.50264	8.17443	8.56408	8.49407	8.85975
ENSRNOG00000001451	0	0	0	0	0	0
ENSRNOG00000001452	1.0689	0.170463	0.942668	0.241726	0.551543	0.20915
ENSRNOG00000001453	21.0085	23.4552	24.1197	20.1139	19.3525	21.9047
ENSRNOG00000001454	139.604	118.47	131.499	130.389	135.798	133.171
ENSRNOG00000001455	9.21438	9.85296	10.9409	9.42052	8.98907	9.63444
ENSRNOG00000001456	15.0403	14.864	15.9164	16.9498	19.3097	19.4109
ENSRNOG00000001457	11.2238	13.196	10.6805	11.7022	13.5588	13.4973
ENSRNOG00000001465	26.2746	25.1446	26.6863	26.3567	27.7085	32.707
ENSRNOG00000001466	0.0549465	0	0	0	0	0
ENSRNOG00000001469	42.5595	38.7423	58.0749	19.6416	49.0589	16.8193
ENSRNOG00000001470	6.75155	5.83963	6.3218	9.86467	8.02279	8.45952
ENSRNOG00000001474	0.214768	0.108822	0	0.376388	0.502843	0
ENSRNOG00000001476	96.9317	52.638	70.6129	107.161	70.4172	47.4638
ENSRNOG00000001478	1.49706	1.3499	1.27907	1.08407	1.07891	1.53639
ENSRNOG00000001479	74.7482	83.3891	87.7107	71.3116	79.9691	75.9326
ENSRNOG00000001480	13.4767	15.278	10.6821	20.3079	17.6388	23.5794
ENSRNOG00000001482	3.85855	6.86079	3.73093	4.04418	4.76259	4.60363
ENSRNOG00000001483	13.6695	14.3437	14.0828	12.0722	13.1611	10.6034
ENSRNOG00000001484	4.40416	4.2744	5.55983	4.6179	4.10666	4.45856
ENSRNOG00000001488	151.409	157.593	156.184	160	147.441	140.782
ENSRNOG00000001489	10.0119	9.89423	12.3342	9.68004	9.78873	10.7197
ENSRNOG00000001490	22.7741	19.3093	22.9389	21.3523	15.6225	18.4201
ENSRNOG00000001492	0.106617	0.0539158	0.128943	0.0946647	0.128501	0.0645569
ENSRNOG00000001493	12.9136	11.7348	11.039	11.4573	11.9229	8.67086
ENSRNOG00000001494	55.6271	71.2243	72.3933	73.5618	65.7356	59.8313
ENSRNOG00000001499	0	0	0.684427	0.191107	1.20766	0.989937
ENSRNOG00000001500	63.3442	54.1856	54.7918	61.3228	57.6623	59.2279
ENSRNOG00000001501	14.6935	12.249	13.2852	14.9116	15.4147	16.5677
ENSRNOG00000001506	0.82544	1.68586	1.20251	0.538815	1.10657	1.2765
ENSRNOG00000001510	0	0	0	0	0	0
ENSRNOG00000001512	0	0	0	0	0	0
ENSRNOG00000001514	3.16419	4.09111	3.45293	5.90599	8.40401	7.26733
ENSRNOG00000001515	8.65426	8.41992	7.09465	8.42821	8.53226	10.9758
ENSRNOG00000001516	3.39428	2.22794	1.9841	2.24483	1.81618	1.74372
ENSRNOG00000001517	7.74429	6.60609	6.76255	6.69012	7.91352	5.44651
ENSRNOG00000001518	31.5855	48.1326	44.7522	45.55	46.766	60.7921
ENSRNOG00000001519	0	0	0	0	0	0
ENSRNOG00000001520	0	0	0.0256524	0.0209508	0	0
ENSRNOG00000001524	20.9558	23.1635	21.2362	24.8415	22.6768	23.2464
ENSRNOG00000001525	25.9006	41.3759	50.5412	23.0208	31.8943	26.4168
ENSRNOG00000001527	1.33606	1.29091	0.729729	1.52356	1.32761	2.18278
ENSRNOG00000001528	0.052584	0	0	0	0.04338	0.381872
ENSRNOG00000001531	6.99893	6.83122	6.36775	6.37469	7.50431	5.89266
ENSRNOG00000001544	4.36759	3.3066	3.16318	4.75622	4.09444	3.68389
ENSRNOG00000001547	13.478	13.9317	13.2587	14.2483	17.3653	17.9994
ENSRNOG00000001548	60.0444	51.4849	58.5232	76.9376	64.505	68.4968
ENSRNOG00000001551	227.034	221.864	231.293	197.985	161.804	158.439
ENSRNOG00000001554	3.27906	2.78635	2.4774	4.39705	3.7183	4.10634
ENSRNOG00000001555	18.8456	13.7805	14.7638	23.1836	23.6796	24.2026
ENSRNOG00000001557	31.9823	22.6059	23.5885	33.8959	37.9882	38.9679
ENSRNOG00000001559	44.6342	43.2439	39.6685	41.6508	42.8734	40.0365
ENSRNOG00000001566	0	0	0	0	0	0
ENSRNOG00000001567	0	0	0	0	0	0
ENSRNOG00000001570	0	0	0	0	0	0
ENSRNOG00000001571	109.293	65.3335	68.7772	69.7244	72.3189	63.648
ENSRNOG00000001572	0	0.0396091	0	0.0334503	0.171229	0.0448228
ENSRNOG00000001573	17.3451	15.3601	16.8335	17.1683	16.1632	16.4725
ENSRNOG00000001575	0	0	0	0.0954418	0.0232137	0.180395
ENSRNOG00000001577	7.54393	5.37533	4.30558	4.90905	4.51624	3.84691
ENSRNOG00000001580	26.8742	23.6675	21.7534	25.9908	18.5233	18.9626
ENSRNOG00000001581	11.8976	11.5881	12.9703	14.9401	9.75926	11.6416
ENSRNOG00000001582	9.23853	8.9773	10.1934	10.5008	11.2224	9.58122
ENSRNOG00000001584	16.4903	16.2488	14.5699	18.7139	19.9298	24.1464
ENSRNOG00000001585	11.922	12.4652	13.121	13.3833	14.6072	14.1245
ENSRNOG00000001587	0	0	0	0	0	0
ENSRNOG00000001588	0	0	0	0.02275	0	0
ENSRNOG00000001589	0	0	0	0	0	0
ENSRNOG00000001592	59.6561	63.641	71.8243	75.2693	75.3062	73.959
ENSRNOG00000001593	3.99242	3.31377	1.99955	3.1634	4.45996	3.38055
ENSRNOG00000001596	671.5	671.46	807.534	597.922	628.296	600.903
ENSRNOG00000001597	16.6431	19.3462	20.8497	21.9398	25.8405	25.6003
ENSRNOG00000001598	14.8501	15.8685	17.3389	16.6897	17.2513	15.8015
ENSRNOG00000001599	9.1574	8.99851	13.721	8.26135	9.44759	8.98464
ENSRNOG00000001601	0	0	0	0	0	0
ENSRNOG00000001602	11.8853	12.9176	12.8399	10.7882	13.5952	11.601
ENSRNOG00000001603	14.3162	21.7296	18.0815	20.1617	13.1165	13.8281
ENSRNOG00000001607	82.402	104.283	103.094	175.775	169.487	142.071
ENSRNOG00000001608	2.05498	2.44273	2.7586	3.21058	2.0945	3.00949
ENSRNOG00000001609	1.93115	1.76476	2.92829	2.19507	2.14367	2.38194
ENSRNOG00000001611	710.139	679.023	693.297	855.89	768.039	734.069
ENSRNOG00000001613	6.57479	7.46759	8.21278	8.30495	8.33088	8.73601
ENSRNOG00000001616	5.90606	6.17558	5.40985	5.7574	6.33287	5.54565
ENSRNOG00000001618	16.5442	14.7426	13.6302	13.5491	13.4796	10.8589
ENSRNOG00000001620	2.50085	2.4809	2.26337	2.29227	2.99926	2.82511
ENSRNOG00000001621	7.9823	7.63578	8.98815	7.03639	7.038	7.87309
ENSRNOG00000001622	0.0320909	0.0156704	0.110847	0.0368798	0.0596544	0.0779295
ENSRNOG00000001623	8.49768	8.43247	7.58626	9.75104	9.0378	7.49312
ENSRNOG00000001627	2.57024	4.0119	4.27672	5.29056	4.26184	3.97839
ENSRNOG00000001628	0.471041	1.43563	0.705397	1.57755	2.10523	0.721683
ENSRNOG00000001629	9.60099	11.5982	12.1542	14.3606	12.751	15.944
ENSRNOG00000001632	6.29559	6.52507	6.83092	6.50502	6.2453	6.4648
ENSRNOG00000001633	24.5419	26.4728	26.3032	32.4624	32.7079	33.0275
ENSRNOG00000001634	0.0262599	0	0.0256451	0.019448	0	0
ENSRNOG00000001640	39.9539	56.6185	43.2896	46.3611	64.7035	51.6388
ENSRNOG00000001642	13.4608	14.9893	13.8535	13.1755	15.4515	15.9437
ENSRNOG00000001643	44.5937	38.9337	40.7853	36.0498	41.5706	37.2249
ENSRNOG00000001644	0	0	0	0	0	0
ENSRNOG00000001645	9.9218	10.5933	9.86298	15.8681	13.5075	15.0638
ENSRNOG00000001647	25.0468	24.5585	24.9099	30.3546	32.5769	28.5053
ENSRNOG00000001652	7.61784	7.42699	7.30375	6.16008	6.60893	7.77691
ENSRNOG00000001653	38.0821	34.63	37.5528	32.6279	43.2298	30.8966
ENSRNOG00000001654	18.768	19.785	15.8841	16.282	18.8156	15.6477
ENSRNOG00000001656	32.2465	51.6817	70.4592	35.2382	37.8839	49.4373
ENSRNOG00000001657	37.3908	32.8843	34.8172	45.4481	45.7452	43.4078
ENSRNOG00000001658	0	0	0	0	0.0583123	0
ENSRNOG00000001662	18.4218	19.0915	19.9113	19.2576	20.4065	19.5126
ENSRNOG00000001675	0	0	0	0	0	0
ENSRNOG00000001679	0.388471	0.238355	0.181797	0.258262	0.144444	0.137045
ENSRNOG00000001680	4.5505	5.2821	4.72775	5.34032	3.63075	3.44103
ENSRNOG00000001681	19.2923	19.2011	22.8163	20.1859	21.8305	22.1961
ENSRNOG00000001682	17.3985	14.7344	14.8704	17.8881	18.1604	19.0645
ENSRNOG00000001684	0.633493	1.25869	1.37723	0.673904	0.675835	0.609855
ENSRNOG00000001686	5.08934	6.22155	4.6001	4.71272	4.82656	4.25039
ENSRNOG00000001687	6.68365	5.78189	4.0813	5.3339	5.69489	5.23226
ENSRNOG00000001689	14.8125	15.7149	16.5382	14.4517	16.0524	17.0282
ENSRNOG00000001691	0.901048	0.425178	1.17987	0.897794	0.728114	1.79359
ENSRNOG00000001692	2.63797	1.77487	2.37351	1.79427	2.23893	2.07043
ENSRNOG00000001699	9.88818	8.60857	8.74205	11.5513	10.6544	10.9435
ENSRNOG00000001700	17.0012	16.6646	16.9367	16.0001	16.5915	12.782
ENSRNOG00000001701	6.3924	4.96193	7.83733	8.70012	6.58932	4.21702
ENSRNOG00000001704	12.6754	9.61295	6.24361	21.1896	15.4261	20.5743
ENSRNOG00000001706	9.60861	8.81093	8.45962	8.14481	6.55031	7.15005
ENSRNOG00000001707	0.358144	0.512829	0.522088	0.695602	0.293007	0.632347
ENSRNOG00000001708	20.4065	21.7377	24.5829	21.6177	22.5619	25.8768
ENSRNOG00000001709	212.351	190.089	212.725	229.475	209.931	250.306
ENSRNOG00000001710	23.9514	22.8058	27.1851	21.0967	19.6811	16.357
ENSRNOG00000001711	0.585446	0.298505	0.176777	0.328186	0.224285	0.250343
ENSRNOG00000001712	14.7956	16.4615	15.4109	18.3915	19.3412	18.6466
ENSRNOG00000001713	24.5725	22.392	22.9941	28.6803	30.624	30.2017
ENSRNOG00000001714	0	0	0	0	0	0
ENSRNOG00000001715	1.23532	1.4215	0.565118	1.10881	0.865435	1.99564
ENSRNOG00000001717	24.8972	27.3687	28.8256	22.7095	27.2512	24.5175
ENSRNOG00000001719	84.8799	85.807	94.3603	84.8413	93.8216	88.7773
ENSRNOG00000001720	35.0803	22.0722	41.335	29.2045	31.6252	26.5863
ENSRNOG00000001724	15.505	15.3178	13.4918	16.4032	20.6204	18.4987
ENSRNOG00000001726	1.42645	1.69784	1.26222	1.46716	2.05803	1.06015
ENSRNOG00000001727	8.39058	8.23138	8.8691	7.43819	7.36566	7.82977
ENSRNOG00000001728	49.514	34.0144	34.1657	17.5333	23.5472	20.7905
ENSRNOG00000001729	24.8876	29.8685	23.4576	17.2971	18.4508	18.6159
ENSRNOG00000001730	23.6013	23.2306	22.4781	23.6694	29.5668	23.0041
ENSRNOG00000001733	49.7324	48.3784	56.6352	49.1503	55.7209	47.8027
ENSRNOG00000001736	35.463	32.9791	23.426	20.3545	27.4286	18.6563
ENSRNOG00000001738	55.3235	63.041	62.9121	51.5911	53.8577	51.7873
ENSRNOG00000001739	1.41776	0.82068	0.724888	3.54546	3.34465	2.14952
ENSRNOG00000001742	0.0671157	0.0225086	0.0458312	0.0386619	0.0202448	0.0512803
ENSRNOG00000001746	73.5073	63.3764	60.6723	66.9386	86.6346	58.7186
ENSRNOG00000001747	20.5563	19.2533	18.5813	21.8378	25.6027	22.1073
ENSRNOG00000001748	12.3486	12.2119	15.2327	15.5204	20.59	15.3449
ENSRNOG00000001750	11.2753	21.5069	14.5632	19.7547	23.8473	20.6815
ENSRNOG00000001752	7.94386	7.68142	6.3605	9.6169	9.83402	8.81375
ENSRNOG00000001754	5.83127	4.68694	6.69443	5.39615	4.19655	5.17188
ENSRNOG00000001756	0	0	0	0	0	0
ENSRNOG00000001757	1.33172	1.08946	0.500719	1.31244	0.976221	1.22743
ENSRNOG00000001758	11.7439	9.48033	12.3446	11.7588	12.924	13.4241
ENSRNOG00000001762	22.5903	21.411	22.3831	23.2015	21.2738	21.2626
ENSRNOG00000001764	10.984	11.1474	11.4602	10.9493	12.1365	9.05431
ENSRNOG00000001765	6.11717	7.73822	8.19766	6.64207	5.02381	7.73025
ENSRNOG00000001766	16.9824	20.6162	14.2599	10.6656	18.2054	12.9391
ENSRNOG00000001767	9.3045	7.63458	8.58172	12.5543	11.3669	12.8562
ENSRNOG00000001769	9.37911	9.23432	9.26471	9.82855	9.91019	8.87592
ENSRNOG00000001770	23.2132	42.5382	44.1388	19.4497	31.4076	17.3376
ENSRNOG00000001773	12.2886	12.0287	11.7512	11.6039	12.8229	12.3602
ENSRNOG00000001774	11.1086	11.6497	10.5084	11.5571	12.1836	12.6193
ENSRNOG00000001776	20.0053	20.3028	26.2998	13.1262	12.1493	5.90977
ENSRNOG00000001777	0.528553	0.105573	0.0963804	0.130816	0.145596	0.121185
ENSRNOG00000001781	1.92751	2.65994	1.7046	1.75193	2.19334	2.49204
ENSRNOG00000001782	10.8601	10.722	11.0726	12.867	12.0827	13.6104
ENSRNOG00000001783	54.6228	53.6946	59.6932	58.6572	56.5093	59.6216
ENSRNOG00000001785	6.82076	7.17276	7.34957	5.45431	8.16796	8.43594
ENSRNOG00000001786	23.2717	21.991	21.6501	29.2226	30.2004	29.6464
ENSRNOG00000001789	13.109	13.5346	13.9476	13.5416	13.7049	16.425
ENSRNOG00000001792	11.5617	11.3917	14.0943	15.2619	11.2127	19.9248
ENSRNOG00000001793	14.7322	13.3755	12.241	16.8006	16.0394	16.3023
ENSRNOG00000001794	0	0.142822	0	0.075811	0.0222611	0.0290355
ENSRNOG00000001795	48.1421	35.7912	36.7383	36.4527	27.8841	32.3245
ENSRNOG00000001796	8.38976	6.48706	21.0151	7.30746	4.22421	11.4477
ENSRNOG00000001797	29.1272	31.8091	32.3361	28.8957	25.7454	31.5573
ENSRNOG00000001803	44.0304	40.6199	43.8091	44.1835	28.5766	36.6561
ENSRNOG00000001804	10.6073	8.89529	11.9416	10.3118	7.34486	8.39545
ENSRNOG00000001806	6.6375	6.20498	6.86429	20.0314	5.20782	12.8499
ENSRNOG00000001807	1.5166	1.10966	0.811856	1.49564	1.24354	1.7375
ENSRNOG00000001808	13.7071	14.0897	14.8458	14.3914	15.8312	13.7164
ENSRNOG00000001809	1.01187	0.506157	2.51094	0.669535	0.210626	0.4234
ENSRNOG00000001811	23.8276	24.0398	23.5996	24.1474	30.3383	28.7833
ENSRNOG00000001813	21.8424	21.9869	22.301	22.5638	26.6573	26.1978
ENSRNOG00000001815	271.181	261.698	264.34	266.136	288.73	242.476
ENSRNOG00000001816	9.11372	8.19648	6.30847	7.95281	9.0818	7.41708
ENSRNOG00000001817	20.1475	18.5865	21.1917	20.003	23.2864	24.0179
ENSRNOG00000001820	16.8241	12.7999	14.6504	14.2998	14.8295	21.4505
ENSRNOG00000001821	9.7142	5.61902	6.15519	8.39175	7.81511	5.49594
ENSRNOG00000001823	117.637	139.54	109.721	60.2912	109.062	53.3312
ENSRNOG00000001825	12.1557	8.83768	10.8842	11.534	11.4315	12.2359
ENSRNOG00000001827	1.49765	1.62527	1.7719	2.88906	1.92917	4.77933
ENSRNOG00000001828	18.6566	14.8672	15.5704	24.1863	17.0018	26.5405
ENSRNOG00000001829	28.3558	29.1772	38.5926	26.1824	28.1409	27.5747
ENSRNOG00000001830	1.71739	1.86787	0.856362	3.36883	3.02713	2.45199
ENSRNOG00000001833	7.07297	7.3901	5.90537	7.76193	7.70427	8.46207
ENSRNOG00000001834	15.4667	14.1175	12.7479	14.9282	15.9047	14.2642
ENSRNOG00000001837	0.717465	0	0.292084	0	0.140285	0
ENSRNOG00000001839	0	0	0	0.137726	0.139939	0
ENSRNOG00000001840	0.326291	0.163205	0.246435	0.136008	0.287306	0.353425
ENSRNOG00000001842	24.3527	23.2907	19.5399	23.2508	20.8406	26.3121
ENSRNOG00000001843	19.7892	16.8171	14.2368	14.8937	11.4225	7.71809
ENSRNOG00000001844	5.7026	7.08447	8.13766	6.64776	7.03738	7.70912
ENSRNOG00000001845	15.732	16.7048	13.5009	16.4049	12.673	13.1454
ENSRNOG00000001847	19.2723	22.1911	24.9319	19.3754	19.566	18.3864
ENSRNOG00000001849	47.0264	52.4936	57.1856	46.3858	51.6462	50.5849
ENSRNOG00000001851	0.363238	0.241997	0.266982	0.0652744	0.203982	0.250126
ENSRNOG00000001852	33.4894	30.9801	31.0434	37.2497	42.7792	42.439
ENSRNOG00000001854	3.994	3.32636	3.7502	3.33025	3.83078	4.71401
ENSRNOG00000001858	2.86052	1.96753	2.24444	2.21978	1.72647	3.01562
ENSRNOG00000001859	27.4968	22.7831	24.2065	27.8998	22.0597	21.0455
ENSRNOG00000001860	0	0	0.0376447	0	0.061274	0.11733
ENSRNOG00000001861	2.02747	1.91502	2.85922	3.49774	2.72071	3.35888
ENSRNOG00000001862	58.7703	67.345	65.7598	61.7863	67.9667	63.7272
ENSRNOG00000001864	0	0	0	0	0	0
ENSRNOG00000001865	0	0	0.0700713	0	0.0266931	0.0685528
ENSRNOG00000001867	20.3729	19.4645	20.733	17.6343	19.503	19.823
ENSRNOG00000001868	2.47419	2.6985	3.20335	2.18178	3.08832	2.66492
ENSRNOG00000001869	0	0.0321852	0.0326204	0.109159	0	0.0701397
ENSRNOG00000001870	21.8485	21.5437	23.5706	20.1058	23.0557	21.8382
ENSRNOG00000001872	0	0	0	0	0	0.0816822
ENSRNOG00000001873	0.0346121	0.0346781	0.0702139	0	0	0.0760449
ENSRNOG00000001874	2.63891	1.66239	2.70722	2.42213	1.93616	1.79606
ENSRNOG00000001875	10.0997	10.4848	10.7934	9.67647	9.32863	10.0287
ENSRNOG00000001876	0.274744	0.387726	0.392906	0.0951437	0.201374	0.434417
ENSRNOG00000001877	23.2062	23.8674	19.3178	26.1812	26.0537	27.576
ENSRNOG00000001878	17.2506	18.1211	19.1099	17.5108	16.4101	19.4805
ENSRNOG00000001880	17.7697	16.6289	19.2815	14.9296	13.7741	13.8393
ENSRNOG00000001884	51.8483	44.7508	48.3137	66.8615	52.5859	56.8248
ENSRNOG00000001885	11.4412	12.4049	9.86133	11.3283	9.41829	10.2508
ENSRNOG00000001886	8.27283	7.60929	7.79872	8.48283	8.45214	9.0789
ENSRNOG00000001888	19.165	14.3618	14.7815	13.9734	11.5832	15.4458
ENSRNOG00000001889	157.555	99.5141	143.541	127.573	126.595	137.649
ENSRNOG00000001890	15.4	14.5936	19.1733	10.1616	11.4188	10.7338
ENSRNOG00000001891	5.85025	4.59554	4.63544	5.06765	4.12291	4.15728
ENSRNOG00000001892	0.841765	0.573425	0.251078	1.58541	0.65788	1.10355
ENSRNOG00000001893	80.1283	101.654	98.2586	96.9136	129.021	95.3848
ENSRNOG00000001908	3.98673	4.31023	3.24055	4.87262	3.93929	5.29241
ENSRNOG00000001911	0	0	0.0576135	0.144169	0.0501597	0.263428
ENSRNOG00000001912	0	0	0	0	0	0
ENSRNOG00000001915	0.252557	0.090182	0.193999	0.523262	0.680002	0.408785
ENSRNOG00000001916	0	0	0	0	0	0
ENSRNOG00000001923	0.0234789	0	0	0	0	0.0110142
ENSRNOG00000001924	0.298908	0.0155662	0	0	0	0
ENSRNOG00000001926	15.3269	8.64144	11.8283	18.1497	12.5235	25.1648
ENSRNOG00000001928	8.86452	5.76739	6.18272	9.35059	7.25162	9.9577
ENSRNOG00000001930	22.7622	22.4633	19.1903	24.3186	24.3656	31.9343
ENSRNOG00000001931	2.04953	3.62151	3.91573	3.19803	4.54924	5.1288
ENSRNOG00000001942	0	0	0	0	0	0
ENSRNOG00000001943	0	0.705437	0	0	0	0
ENSRNOG00000001945	0	0	0	0	0	0
ENSRNOG00000001949	0	0	0	0	0	0
ENSRNOG00000001950	0	0	0	0	0	0
ENSRNOG00000001951	0	0	0	0	0	0
ENSRNOG00000001953	7.17154	5.46724	6.92563	8.55291	6.84895	9.80244
ENSRNOG00000001955	0	0	0	0	0	0
ENSRNOG00000001956	3.14477	3.63519	2.45697	3.2611	3.48281	3.98286
ENSRNOG00000001957	0	0	0.0653757	0	0	0
ENSRNOG00000001958	21.6314	17.9586	18.3865	19.213	18.6853	18.294
ENSRNOG00000001959	5.90364	6.55294	3.49996	11.7787	7.08746	8.05115
ENSRNOG00000001960	0	0	0	0	0	0
ENSRNOG00000001962	0.372938	0.64564	0.237036	1.50231	0.741229	0.640011
ENSRNOG00000001963	8.76263	5.43612	4.72537	11.094	6.23899	9.91907
ENSRNOG00000001964	73.5581	80.8781	66.2195	94.7011	103.62	98.199
ENSRNOG00000001967	36.4855	75.5247	53.4032	33.9495	93.1428	28.8715
ENSRNOG00000001971	11.1031	12.1395	10.8595	9.63631	11.4906	10.6784
ENSRNOG00000001973	0.537451	0.362293	0.366679	0.281379	0.365385	0.159966
ENSRNOG00000001976	63.6068	57.9284	57.843	59.2258	43.7261	47.9197
ENSRNOG00000001979	50.3047	41.647	62.9945	97.6302	70.8284	115.35
ENSRNOG00000001980	31.5139	56.6319	102.67	94.3901	84.7625	104.509
ENSRNOG00000001982	7.85209	7.11231	8.10939	9.39938	8.77337	10.2305
ENSRNOG00000001984	3.25711	3.23928	2.81503	2.20628	0.668731	2.99531
ENSRNOG00000001986	0.170896	0.280982	0.426961	0.249174	0.044928	0.116659
ENSRNOG00000001989	22.9026	16.6369	19.1262	23.0792	19.5187	25.2486
ENSRNOG00000001990	0	0	0.143687	0.0371966	0.0363607	0
ENSRNOG00000001991	433.701	437.165	488.363	389.268	457.73	414.645
ENSRNOG00000001992	86.1253	95.0303	107.313	80.9719	90.0739	79.158
ENSRNOG00000001996	25.7899	27.3246	26.9225	26.3278	29.0226	26.5629
ENSRNOG00000002001	8.4003	7.73105	9.61142	8.5483	8.12354	9.23443
ENSRNOG00000002002	0	0	0	0	0	0
ENSRNOG00000002004	0.110348	0.0383092	0	0.105637	0	0.0486198
ENSRNOG00000002005	0.0752878	0.0546801	0	0.0274018	0.0128903	0.0351495
ENSRNOG00000002011	0	0	0	0	0	0
ENSRNOG00000002012	3.86912	4.38317	2.77379	5.93718	4.62427	4.75865
ENSRNOG00000002013	0.0236965	0.116095	0.117615	0.083661	0.100258	0.119353
ENSRNOG00000002014	1.87798	1.59125	2.06805	2.47675	2.38346	3.46402
ENSRNOG00000002021	49.5741	55.5017	52.4592	56.8393	59.8124	57.5274
ENSRNOG00000002024	0.0408892	0.0424107	0	0	0	0.309834
ENSRNOG00000002026	5.94713	6.81338	7.87062	4.05972	3.3167	3.5441
ENSRNOG00000002028	55.8814	47.936	53.7177	46.2487	45.1495	43.406
ENSRNOG00000002031	0.0224896	0.0441897	0.314042	0	0	0.0681257
ENSRNOG00000002032	19.2181	18.3311	15.174	24.559	21.1985	24.6379
ENSRNOG00000002035	2.98749	3.17041	3.3635	3.00944	2.89533	2.85352
ENSRNOG00000002036	18.0167	18.4869	13.753	20.1515	18.9557	18.3226
ENSRNOG00000002039	16.2047	15.8111	20.2769	14.8872	17.76	16.5645
ENSRNOG00000002040	10.1519	10.1843	11.1749	14.1089	12.6622	16.75
ENSRNOG00000002041	15.5182	11.6171	11.073	12.9513	12.0597	12.922
ENSRNOG00000002042	0.0289922	0.175545	0.376857	0.487273	0.290455	0.362466
ENSRNOG00000002044	5.18382	5.14743	6.48934	6.91439	5.33085	4.75579
ENSRNOG00000002045	16.0717	13.1502	12.3394	28.4685	19.7581	35.0545
ENSRNOG00000002046	0	0	0	0	0	0
ENSRNOG00000002050	2128.09	1900.22	1946.24	2116.53	2056.59	2173.72
ENSRNOG00000002051	8.76132	8.96553	8.79687	9.52676	8.88911	9.51625
ENSRNOG00000002052	75.7826	52.4342	57.2453	92.281	92.8547	95.6468
ENSRNOG00000002053	8.75473	7.09144	7.8196	4.63494	5.33349	4.15184
ENSRNOG00000002054	3.53568	3.91813	3.45674	4.57162	3.92004	5.34232
ENSRNOG00000002055	5.93982	8.60655	6.40413	7.35635	8.05487	7.7382
ENSRNOG00000002057	7.02003	3.97193	2.18541	8.06221	3.51131	2.32697
ENSRNOG00000002061	32.622	31.8501	28.7503	29.0211	33.9368	33.9297
ENSRNOG00000002069	8.81464	7.72979	9.30623	8.44122	8.91192	7.0768
ENSRNOG00000002070	0	0.0714304	0	0	0	0.0673682
ENSRNOG00000002072	3.4528	3.17263	1.68159	3.8646	4.29776	3.01277
ENSRNOG00000002073	0.476168	0.959247	0.589084	0.790306	0.618996	0.568187
ENSRNOG00000002074	12.2875	12.9331	13.3159	13.8067	12.8121	14.9535
ENSRNOG00000002075	14.0035	13.8271	13.3688	12.4564	14.5721	13.4572
ENSRNOG00000002079	0.462841	0.944966	0.717669	0.0482437	0.760195	0.388043
ENSRNOG00000002080	3.94	4.36784	3.97976	4.0203	4.3107	4.23269
ENSRNOG00000002085	0.108037	0	0.106805	0	0.0203872	0.106858
ENSRNOG00000002089	22.8743	21.9039	22.3818	23.5444	26.4425	22.1632
ENSRNOG00000002091	5.61444	7.26149	7.17082	5.94826	8.14138	7.27438
ENSRNOG00000002092	0.989154	0.37244	0.307515	0.47405	0.448067	1.58309
ENSRNOG00000002093	18.0582	14.1339	17.9728	17.259	14.2616	16.5393
ENSRNOG00000002094	38.9872	41.0877	39.8696	41.7794	33.4892	38.0698
ENSRNOG00000002097	20.4269	8.25504	16.5546	12.272	15.6641	13.0478
ENSRNOG00000002100	48.7341	56.3465	55.9017	55.5138	52.2136	56.9449
ENSRNOG00000002101	41.2118	37.6688	37.6279	36.4733	42.0424	36.2118
ENSRNOG00000002104	10.417	11.3307	14.4462	12.1463	13.6459	13.4264
ENSRNOG00000002105	1.09149	1.14761	0.967153	1.12858	1.45222	1.4993
ENSRNOG00000002106	11.5301	10.769	13.6628	11.8667	11.9752	14.3218
ENSRNOG00000002110	0.0419622	0.0829219	0.208191	0.201124	0.303202	0.168682
ENSRNOG00000002112	7.40267	8.11969	8.58561	8.21703	8.43245	9.41008
ENSRNOG00000002115	639.742	877.209	830.058	539.465	490.59	441.422
ENSRNOG00000002116	0	0	0	0	0	0
ENSRNOG00000002117	0	0	0	0	0	0
ENSRNOG00000002120	0	0	0	0	0	0
ENSRNOG00000002121	30.163	41.7358	43.6663	28.9819	32.8904	28.2228
ENSRNOG00000002122	7.35514	5.79762	4.48027	9.56871	7.74972	7.56317
ENSRNOG00000002125	144.009	151.595	152.798	138.73	161.346	134.953
ENSRNOG00000002126	0.0566703	0.027212	0.0821593	0.0421936	0.0407132	0.0262372
ENSRNOG00000002127	1.27327	0.698089	0.683084	0.305359	0.242492	0.450842
ENSRNOG00000002128	13.7926	14.8985	18.2957	17.2478	15.8155	15.4646
ENSRNOG00000002129	9.96286	12.5274	13.221	9.11192	10.9319	9.71865
ENSRNOG00000002130	0	0	0	0	0	0
ENSRNOG00000002134	0.610902	0	0.696578	1.33389	0.332476	1.61558
ENSRNOG00000002135	10.0449	8.83244	10.6953	7.35974	6.81169	10.0729
ENSRNOG00000002137	3.54111	3.75768	3.3287	3.31076	2.84484	3.80668
ENSRNOG00000002139	0.24667	0.891903	0.592659	0.666871	1.17203	0.9016
ENSRNOG00000002141	23.6864	26.6225	19.4745	29.2258	19.7066	17.9772
ENSRNOG00000002142	23.9783	22.3294	20.5303	12.6802	17.7139	11.8705
ENSRNOG00000002144	17.6793	18.5725	18.0716	21.0202	21.0747	19.7775
ENSRNOG00000002145	0	0	0	0.0261526	0	0
ENSRNOG00000002146	32.1651	30.4049	30.2129	31.7447	36.2571	35.7573
ENSRNOG00000002149	0.0854486	0.173079	0.132649	0.357932	0.019505	0.127299
ENSRNOG00000002151	0	0	0	0	0	0
ENSRNOG00000002152	12.3899	14.0256	13.4502	12.6647	13.7896	13.0186
ENSRNOG00000002153	1.29528	1.58106	1.48191	1.28758	1.55862	1.69961
ENSRNOG00000002154	0.0932449	0	0	0	0.0749752	0.0473693
ENSRNOG00000002158	0.178736	0.0439534	0.0886293	0.0348006	0.0686852	0.131613
ENSRNOG00000002159	11.9334	17.3799	17.8267	12.1399	15.0874	10.4355
ENSRNOG00000002161	3.04108	4.5016	2.64752	4.44111	4.16738	3.78151
ENSRNOG00000002163	20.5189	20.0586	19.1577	20.1077	20.3041	18.5876
ENSRNOG00000002164	0.132509	0.656457	0	0	0	0.544694
ENSRNOG00000002165	6.13323	5.95079	3.98451	4.35236	4.76513	4.73748
ENSRNOG00000002167	0.328242	0.40843	0.192165	0.351649	0.332846	0.278277
ENSRNOG00000002168	0	0	0	0	0	0
ENSRNOG00000002169	0	0	0	0	0	0
ENSRNOG00000002171	53.3863	47.3543	46.5138	31.6777	33.2979	34.5456
ENSRNOG00000002174	4.76964	6.05854	5.71802	8.78369	8.29056	8.30023
ENSRNOG00000002175	9.60232	10.815	13.6943	8.1938	11.7372	13.2931
ENSRNOG00000002176	15.2781	16.4058	14.7364	18.3816	19.1949	22.6538
ENSRNOG00000002177	8.30196	7.07404	6.23942	7.48641	8.43515	7.72411
ENSRNOG00000002178	33.0317	32.0641	41.7006	33.3922	28.3519	30.0946
ENSRNOG00000002180	32.8576	29.0772	28.4553	33.8061	27.5904	31.7553
ENSRNOG00000002181	3.96927	3.56094	4.57348	3.33741	4.00379	2.66165
ENSRNOG00000002182	37.171	34.0297	38.3356	43.4966	43.305	49.9478
ENSRNOG00000002185	15.1362	14.7913	14.7066	16.4855	16.9802	18.0524
ENSRNOG00000002186	28.0753	24.3824	26.5212	23.4212	15.5273	16.671
ENSRNOG00000002187	0	0	0.0743993	0	0	0
ENSRNOG00000002188	0.46856	1.19575	0.370536	1.38547	0.975041	0.904878
ENSRNOG00000002191	33.5439	25.6151	31.0873	32.1954	26.626	32.9557
ENSRNOG00000002192	25.3286	16.2398	26.828	28.9168	30.7874	24.544
ENSRNOG00000002194	35.222	41.5233	48.5645	32.9494	37.2615	27.0181
ENSRNOG00000002196	29.3893	28.9237	30.1619	25.4348	55.266	40.2303
ENSRNOG00000002199	27.177	24.4875	24.5272	27.0119	30.3482	29.3695
ENSRNOG00000002200	0	0	0	0	0	0
ENSRNOG00000002202	7.62357	6.88394	9.31948	6.50551	9.09721	6.51024
ENSRNOG00000002203	4.04718	5.3435	5.41195	4.64528	6.03135	4.51761
ENSRNOG00000002204	0.0753241	0.427226	0.310758	0.130555	0.16755	0.171322
ENSRNOG00000002205	102.786	110.359	107.845	93.8132	99.3499	91.6361
ENSRNOG00000002207	4.95657	4.92261	5.82031	5.03817	5.4493	5.54448
ENSRNOG00000002208	17.5438	8.82387	7.5103	12.2686	9.99034	10.3299
ENSRNOG00000002210	52.0412	55.3914	61.1117	53.4816	59.2291	51.3343
ENSRNOG00000002212	0.789243	2.14135	0.716485	0.883189	0.983806	0.594927
ENSRNOG00000002214	11.7703	12.3085	13.1989	11.4919	11.8903	9.38868
ENSRNOG00000002215	39.2394	39.3114	42.6413	40.1555	36.6886	36.6755
ENSRNOG00000002216	16.3109	12.6178	15.9559	19.975	20.2756	20.6472
ENSRNOG00000002217	90.6788	85.8443	115.619	201.205	119.278	194.069
ENSRNOG00000002218	4.75133	2.91266	2.92094	3.88848	3.39998	4.25955
ENSRNOG00000002223	0	0	0	0	0	0
ENSRNOG00000002224	0	0	0.134538	0.0535141	0	0.139846
ENSRNOG00000002225	43.6505	33.7548	39.2794	39.1021	40.7823	40.2279
ENSRNOG00000002227	17.1485	15.3371	14.6981	16.9811	14.213	15.4609
ENSRNOG00000002229	3.1739	3.25492	3.88045	2.96223	2.19761	2.07947
ENSRNOG00000002232	20.4801	15.7523	16.0223	14.656	18.7205	18.0066
ENSRNOG00000002238	1.65071	1.39987	1.81949	1.2306	0.884905	1.37426
ENSRNOG00000002240	21.6617	22.9049	23.5244	25.71	25.0722	28.1817
ENSRNOG00000002241	9.58673	11.2459	15.9218	10.8475	7.59895	9.38893
ENSRNOG00000002244	42.96	41.8077	43.5258	49.4135	41.2794	43.3563
ENSRNOG00000002246	38.4687	42.3442	42.2081	41.3184	40.2761	38.6462
ENSRNOG00000002247	11.5713	9.73636	10.9083	12.7903	10.466	11.2095
ENSRNOG00000002248	9.46317	8.59237	10.8578	10.0397	10.1379	8.68123
ENSRNOG00000002251	35.7623	40.8008	43.0258	37.7674	34.9656	38.9697
ENSRNOG00000002253	3.97927	3.61414	4.47554	3.81567	4.43053	3.37846
ENSRNOG00000002254	18.1185	23.4331	22.103	19.2588	25.2701	20.3347
ENSRNOG00000002255	86.8445	80.2159	94.6224	77.6249	63.5366	60.3569
ENSRNOG00000002256	2.66944	0.883359	2.33962	1.52127	2.04697	2.43993
ENSRNOG00000002258	3.69009	4.79838	2.36628	4.8775	2.8933	3.08669
ENSRNOG00000002262	13.6643	14.6046	13.7044	15.3898	14.2406	15.1786
ENSRNOG00000002265	11.834	18.0343	17.6713	6.14436	9.06556	5.11609
ENSRNOG00000002266	0	0	0	0	0.0795402	0
ENSRNOG00000002267	19.332	18.1813	17.3416	22.2631	20.8148	19.6275
ENSRNOG00000002270	39.6999	34.6712	29.207	35.6213	31.1942	29.9048
ENSRNOG00000002271	16.5705	18.7355	16.6208	16.6901	18.6704	19.4191
ENSRNOG00000002272	9.96363	5.5938	4.63722	4.11732	5.11195	4.13298
ENSRNOG00000002273	8.89267	10.0391	8.10381	13.2887	10.1233	11.4793
ENSRNOG00000002275	22.9076	22.609	21.8538	21.9672	19.7944	23.4125
ENSRNOG00000002276	8.04919	6.8069	7.99968	8.75683	9.40272	9.65822
ENSRNOG00000002278	8.37586	8.2184	7.17916	8.50882	7.44244	8.83767
ENSRNOG00000002280	137.734	134.92	110.137	146.493	182.421	160.901
ENSRNOG00000002285	0.0588848	0	0.0579078	0	0.0616998	0
ENSRNOG00000002289	28.5333	23.6399	20.785	16.9891	16.2041	15.248
ENSRNOG00000002291	2.32567	2.4057	2.62836	2.43114	2.83419	2.80194
ENSRNOG00000002292	70.4566	57.1016	53.2896	62.7121	47.735	50.1483
ENSRNOG00000002294	14.8683	12.3216	21.1342	13.9275	12.7819	14.6018
ENSRNOG00000002301	35.6935	39.4307	42.3267	39.0188	44.9764	41.974
ENSRNOG00000002302	0.610418	0.117518	0.740788	0	0.0649003	0.0631628
ENSRNOG00000002303	14.1771	15.1867	18.843	12.5695	13.002	19.4016
ENSRNOG00000002304	0.121674	0	0.369685	0.104925	0	0.541467
ENSRNOG00000002305	38.7115	63.1532	62.7704	23.1473	60.6482	18.9012
ENSRNOG00000002309	3.82449	3.99334	3.93314	7.35475	5.5763	5.58621
ENSRNOG00000002312	6.0363	4.96753	5.87864	6.45552	6.75566	7.1389
ENSRNOG00000002314	0.137771	0.413997	0.254606	0.449074	0.23332	0.133797
ENSRNOG00000002318	15.2372	20.572	20.8377	14.4358	16.9443	18.7457
ENSRNOG00000002319	28.2507	29.7444	30.8266	28.9272	28.2535	29.1129
ENSRNOG00000002320	21.7868	30.8928	29.9257	23.9998	24.2767	25.7526
ENSRNOG00000002321	0	0.6036	0	0	0.270928	0.318661
ENSRNOG00000002322	38.1831	50.0243	55.1402	28.7029	34.9954	31.2997
ENSRNOG00000002323	8.31363	8.80673	10.1348	10.2081	12.7511	10.9724
ENSRNOG00000002327	0	0	0	0	0	0
ENSRNOG00000002331	0.139728	0	0.0467255	0.385627	0.0797232	0
ENSRNOG00000002332	6.06708	13.0832	11.103	13.5752	25.2212	17.838
ENSRNOG00000002333	0	0	0	0	0	0
ENSRNOG00000002336	0.0313908	0.152256	0.216605	0.16985	0.0420037	0.263216
ENSRNOG00000002338	2.4016	2.22435	2.29275	2.0564	2.26028	2.90589
ENSRNOG00000002339	4.24685	5.14785	5.39179	4.79797	3.63943	4.07283
ENSRNOG00000002340	0	0	0	0	0	0
ENSRNOG00000002341	25.3611	25.4216	24.6715	25.4223	27.5696	28.493
ENSRNOG00000002342	30.6851	24.5319	28.2485	28.8922	25.1242	28.7861
ENSRNOG00000002343	16.3435	9.37338	7.44797	15.4017	10.9734	16.0023
ENSRNOG00000002345	5.37167	5.52491	5.21276	4.29334	3.59175	2.6485
ENSRNOG00000002346	0	0	0	0	0	0
ENSRNOG00000002347	24.8003	33.5916	35.7413	22.9568	23.0252	24.3776
ENSRNOG00000002349	0	0.0573412	0	0	0	0
ENSRNOG00000002350	2.76466	5.64511	6.48218	0.629962	3.48448	0.46336
ENSRNOG00000002352	25.1553	21.3748	23.486	20.1297	15.456	21.3531
ENSRNOG00000002353	12.7107	12.6941	12.5399	13.6218	13.2598	12.9289
ENSRNOG00000002358	147.488	161.721	182.044	207.432	160.871	226.329
ENSRNOG00000002360	0	0	0	0	0	0
ENSRNOG00000002361	0.0883171	0.168127	0.354852	0.201028	0.13459	0.426485
ENSRNOG00000002364	0	0	0	0.0196537	0	0
ENSRNOG00000002365	1.80632	2.93099	2.44338	1.92908	1.64846	1.77883
ENSRNOG00000002368	27.3044	27.6208	27.8527	24.8121	28.0163	24.0907
ENSRNOG00000002369	0	0	0	0.0232009	0.016455	0.0151868
ENSRNOG00000002372	0.812101	1.05303	1.05866	1.4695	1.31695	1.37605
ENSRNOG00000002373	23.1083	22.8638	27.432	18.4832	17.6851	19.0786
ENSRNOG00000002376	25.8552	19.6688	24.3378	21.6613	19.3449	30.7727
ENSRNOG00000002378	29.9586	30.9376	30.7009	24.6242	25.2509	22.0922
ENSRNOG00000002379	0.652094	0.275318	0	0.82468	0.44398	0.572534
ENSRNOG00000002381	6.31942	4.36831	4.64925	1.50784	3.54363	1.49097
ENSRNOG00000002382	0	0	0	0.134236	0	0
ENSRNOG00000002385	0.733702	0.833115	1.02049	1.75304	0.619027	0.827474
ENSRNOG00000002387	12.9604	13.5117	10.1686	12.5707	13.2067	10.1968
ENSRNOG00000002388	17.6035	17.1385	18.3172	18.4763	15.9017	19.1873
ENSRNOG00000002389	99.1368	85.8558	86.0011	114.364	103.48	115.512
ENSRNOG00000002391	0	0	0	0	0	0
ENSRNOG00000002393	39.2377	36.3362	40.2017	39.1141	35.6221	42.3696
ENSRNOG00000002394	18.2789	18.7653	17.8834	18.7589	20.005	21.1221
ENSRNOG00000002396	9.15571	11.3334	10.8286	8.93688	11.2469	12.3584
ENSRNOG00000002397	0.0120703	0	0	0.00932581	0.0272938	0.0123121
ENSRNOG00000002403	22.81	25.5453	18.3049	31.9393	52.5686	43.6435
ENSRNOG00000002407	9.89272	11.7744	11.2285	10.3534	9.80044	11.8179
ENSRNOG00000002408	58.8278	88.0714	74.2015	45.7156	67.6347	51.8098
ENSRNOG00000002412	0.197399	0.052537	0.267117	0.165478	0.137356	0.117149
ENSRNOG00000002413	81.1848	104.152	122.015	80.9618	101.539	86.4207
ENSRNOG00000002414	65.6101	63.3748	70.3659	58.3839	52.6939	64.9212
ENSRNOG00000002417	0	0.191409	0	0.0369802	0.0352469	0
ENSRNOG00000002418	14.1123	6.67619	8.8444	22.7387	14.0283	28.9121
ENSRNOG00000002419	1.34001	0.964175	0.902008	1.45341	0.763151	0.923915
ENSRNOG00000002420	16.1148	18.3712	16.9043	21.7583	17.5259	19.8229
ENSRNOG00000002423	21.616	20.4928	22.6573	21.6433	19.7079	22.6813
ENSRNOG00000002425	13.0161	16.8765	14.7623	10.2656	11.4918	10.4142
ENSRNOG00000002428	0.143683	0.107587	0.156691	0.132634	0.259025	0.0430347
ENSRNOG00000002429	0	0	0	0	0	0
ENSRNOG00000002433	44.7193	46.2158	46.6407	44.8601	50.3791	45.1917
ENSRNOG00000002434	6.97959	7.04454	5.18899	5.08475	5.23881	4.94488
ENSRNOG00000002436	51.2121	30.397	30.8798	37.8139	33.7128	34.2985
ENSRNOG00000002440	42.5875	36.3929	38.8629	45.6785	43.2338	43.0174
ENSRNOG00000002443	11.8402	12.3287	11.8007	11.336	11.5412	13.4737
ENSRNOG00000002449	31.094	25.6128	25.7072	30.1934	30.3414	30.9799
ENSRNOG00000002450	13.3584	9.99636	9.83288	12.4614	11.2431	11.572
ENSRNOG00000002451-2	0	0	0	0	0	0
ENSRNOG00000002451-3	0	0	0	0	0	0
ENSRNOG00000002452	18.4739	18.3393	21.9033	20.838	25.1034	18.9179
ENSRNOG00000002454	18.0661	20.3716	19.4746	22.6079	28.7104	24.6348
ENSRNOG00000002456	5.03273	13.5667	8.95599	3.62281	5.88925	5.10445
ENSRNOG00000002459	0.174572	0.467749	0.423148	0.0810602	0.243936	0
ENSRNOG00000002460	0	0	0	0	0	0
ENSRNOG00000002461	136.358	131.063	175.308	137.348	163.644	168.93
ENSRNOG00000002462	0.602796	0.482032	0.486299	0.705314	0.405739	1.17437
ENSRNOG00000002468	0.0814004	0	0	0.0401701	0	0.0345459
ENSRNOG00000002469	1.06185	0.300021	0.34527	0.362138	0.670853	1.0424
ENSRNOG00000002470	17.5719	22.4383	16.8708	37.4718	25.6915	26.0282
ENSRNOG00000002471	0.122754	0.18999	0.179748	0.19063	0.217175	0.183632
ENSRNOG00000002473	8.16978	9.25812	8.70704	7.35484	9.76523	7.21214
ENSRNOG00000002474	21.1673	20.1205	18.5716	19.3875	24.0754	17.43
ENSRNOG00000002475	0	0	0	0	0	0
ENSRNOG00000002478	18.4366	21.2638	23.0306	18.2792	24.2419	19.8107
ENSRNOG00000002480	27.1331	34.9511	32.3012	22.3408	40.7264	30.8739
ENSRNOG00000002484	0	0	0	0	0	0
ENSRNOG00000002486	0	0	0	0	0	0
ENSRNOG00000002487	2.81236	2.48923	2.35764	4.06673	3.16138	4.34874
ENSRNOG00000002488	15.2471	14.7832	16.5963	15.4913	16.5633	17.0316
ENSRNOG00000002495	0	0	0	0	0	0
ENSRNOG00000002496	0.0549112	0.16079	0.233669	0.122177	0.267871	0.119315
ENSRNOG00000002497	0	0	0	0	0	0
ENSRNOG00000002501	0.0228266	0.292776	0.0911035	0.0722548	0.0726249	0.210488
ENSRNOG00000002504	0.455753	1.15918	1.21101	0.72564	1.24127	0.85823
ENSRNOG00000002506	3.05982	3.76506	2.65033	3.60889	4.37631	4.40642
ENSRNOG00000002509	26.3314	26.2228	28.7098	26.0066	28.5036	28.5387
ENSRNOG00000002511	3.47309	3.47348	3.40518	4.52969	3.52677	5.34398
ENSRNOG00000002512	8.3083	7.65761	9.18148	7.30087	6.90023	8.0271
ENSRNOG00000002514	10.5032	9.78168	8.15237	10.9444	8.88067	10.5025
ENSRNOG00000002516	27.4139	28.5329	32.431	26.4609	27.6072	24.6285
ENSRNOG00000002517	0	0	0.0651542	0	0	0
ENSRNOG00000002520	107.867	82.6207	90.2298	117.472	123.083	112.586
ENSRNOG00000002524	2.94358	2.41743	3.19192	3.39238	2.84804	3.04827
ENSRNOG00000002525	2.46129	2.03865	2.94963	1.07479	1.69222	0.563591
ENSRNOG00000002529	11.29	12.2245	10.0184	14.487	13.763	14.0128
ENSRNOG00000002532	0	0	0	0	0	0
ENSRNOG00000002535	0	0	0	0	0	0
ENSRNOG00000002536	40.0907	38.4639	38.9423	36.0355	41.1958	36.7753
ENSRNOG00000002537	0.142038	0.169617	0.0916219	0.357307	0.219712	0.272052
ENSRNOG00000002538	19.5334	19.8387	21.0493	20.1955	23.1352	17.4577
ENSRNOG00000002539	0	0	0	0	0	0
ENSRNOG00000002540	2.78169	3.46534	2.94415	3.29355	2.54308	2.8905
ENSRNOG00000002541	20.4195	21.6024	22.4677	20.8017	24.3669	21.926
ENSRNOG00000002542	5.26718	5.68983	5.34139	5.24271	5.25416	5.94017
ENSRNOG00000002544	17.1975	16.4327	17.5865	16.6194	16.6621	17.3951
ENSRNOG00000002545	17.0327	16.8449	20.2301	19.6756	23.6067	19.1734
ENSRNOG00000002546	25.7269	33.7112	28.7424	24.8158	32.362	27.3188
ENSRNOG00000002548	0.448999	0.568181	0.424732	0.935496	0.408025	0.381696
ENSRNOG00000002549	0.143242	0.0715626	0.109353	0	0.0312909	0
ENSRNOG00000002553	81.4966	75.8935	82.3008	83.4625	83.1091	84.5493
ENSRNOG00000002555	0	0	0	0	0	0
ENSRNOG00000002556	15.835	15.166	15.2427	13.3171	12.8328	13.7003
ENSRNOG00000002563	24.8897	25.9615	26.3215	26.2541	25.0398	25.106
ENSRNOG00000002564	0	0	0	0	0	0
ENSRNOG00000002565	12.2599	14.1931	9.86544	12.8816	12.8041	12.3851
ENSRNOG00000002566	0	0	0	0	0	0
ENSRNOG00000002568	8.68168	3.587	2.96053	4.95337	3.1115	3.18649
ENSRNOG00000002569	38.0723	39.5046	39.647	40.3147	47.1753	35.4459
ENSRNOG00000002571	0.248677	0	0.207808	0.102748	0	0
ENSRNOG00000002572	43.2773	45.7571	46.0544	47.4635	53.6458	53.252
ENSRNOG00000002574	33.0912	32.9221	36.178	33.4324	31.747	26.8425
ENSRNOG00000002575	26.4903	31.8722	34.7322	36.7588	33.4638	37.5024
ENSRNOG00000002578	0	0	0	0	0	0
ENSRNOG00000002579	32.6517	39.5651	25.9633	25.9945	44.4077	29.7117
ENSRNOG00000002580	9.88606	12.07	10.8975	11.1376	13.1961	10.0217
ENSRNOG00000002582	0	0	0	0	0	0
ENSRNOG00000002583	0.0410591	0	0	0	0	0
ENSRNOG00000002592	2.85175	2.74343	2.67017	3.17274	3.92917	3.23191
ENSRNOG00000002593	25.9713	20.2886	22.276	13.7338	15.7593	11.5017
ENSRNOG00000002595	0.198487	0	0.270888	0	0	0.109089
ENSRNOG00000002597	0	0	0	0	0	0
ENSRNOG00000002598	192.37	263.132	204.042	150.538	173.432	192.107
ENSRNOG00000002599	8.46046	14.6753	8.664	9.07839	10.319	8.66393
ENSRNOG00000002602	0.853549	0.806717	0.128137	0.166337	0.743429	0.0828704
ENSRNOG00000002607	18.9208	21.1332	16.4335	19.038	19.5818	16.9909
ENSRNOG00000002609	4.84084	5.8052	4.95152	4.73246	5.52841	3.80705
ENSRNOG00000002610	45.3979	46.9084	44.3497	48.8119	61.7562	56.3533
ENSRNOG00000002612	32.7323	37.8577	38.3894	29.8475	33.5313	33.4632
ENSRNOG00000002615	33.8773	41.0459	44.852	37.233	38.9651	34.998
ENSRNOG00000002616	49.7407	112.337	68.6497	52.675	106.791	55.5579
ENSRNOG00000002618	760.388	721.427	629.51	981.879	1032.7	951.132
ENSRNOG00000002624	3.36597	2.34526	2.37097	2.26571	2.08421	2.23915
ENSRNOG00000002625	6.60717	5.2817	5.79696	5.16766	6.61384	6.10037
ENSRNOG00000002626	0	0.201374	0.203046	0.883565	0	0.802579
ENSRNOG00000002627	15.6278	13.4732	16.1221	13.7307	14.1429	15.4855
ENSRNOG00000002628	0	0	0	0	0	0
ENSRNOG00000002630	33.106	31.8421	32.2703	35.1391	33.7661	34.412
ENSRNOG00000002632	376.392	369.803	414.946	418.568	357.714	363.876
ENSRNOG00000002635	27.1235	25.1833	27.6766	27.9326	30.4441	25.0664
ENSRNOG00000002636	16.3234	22.7497	28.8286	15.6354	15.9632	13.4872
ENSRNOG00000002640	0.254368	0.300213	0.19316	0.10228	0.094582	0.381234
ENSRNOG00000002641	0	0	0	0	0	0
ENSRNOG00000002642	117.832	126.474	133.356	130.729	130.528	129.791
ENSRNOG00000002643	49.8486	44.9535	61.4171	56.9439	51.7189	55.7134
ENSRNOG00000002644	12.4875	15.8936	17.5533	17.1741	17.3707	17.5331
ENSRNOG00000002645	6.25212	5.85201	6.02065	5.70277	6.03379	6.86818
ENSRNOG00000002652	16.6162	13.5687	13.8987	11.2589	11.94	10.6083
ENSRNOG00000002653	0.686493	0.445991	0.357933	0.770805	0.406556	1.36972
ENSRNOG00000002657	10.557	7.2198	8.25177	6.96148	8.19931	7.03746
ENSRNOG00000002659	4.65125	5.24491	4.48892	7.20091	6.2235	5.91768
ENSRNOG00000002660	0.575169	0.594812	0.88805	0.863833	0.582835	1.06638
ENSRNOG00000002662	9.80808	9.16553	8.90705	13.3139	11.1695	10.9488
ENSRNOG00000002664	9.26061	6.85954	6.75257	10.702	10.1158	8.15874
ENSRNOG00000002667	17.3232	7.04106	9.25152	16.9359	21.5811	16.5075
ENSRNOG00000002669	67.676	74.1062	87.2103	56.4329	63.2264	54.3216
ENSRNOG00000002671	400.931	385.17	427.03	444.721	406.09	500.96
ENSRNOG00000002680	52.8463	40.4973	47.366	65.5492	49.2238	49.9338
ENSRNOG00000002682	11.1682	10.219	5.85039	8.67156	7.49976	7.09645
ENSRNOG00000002691	0.0748678	0.221974	0.0745262	0.239556	0.211787	0.0384246
ENSRNOG00000002693	55.1472	48.1421	49.5388	49.7427	33.0254	40.0527
ENSRNOG00000002695	19.6562	20.12	19.8134	16.3926	18.3941	15.7455
ENSRNOG00000002697	19.262	17.0521	19.2452	19.518	18.8008	18.953
ENSRNOG00000002701	85.9873	154.108	141.918	62.4964	104.437	46.7795
ENSRNOG00000002705	37.0036	43.0527	38.0942	38.1553	43.3879	40.7319
ENSRNOG00000002708	8.87049	9.48437	8.47089	8.96191	8.1682	8.98004
ENSRNOG00000002710	8.45084	7.7346	8.57977	7.22813	6.929	6.51008
ENSRNOG00000002711	2.90407	3.12584	1.56527	2.73106	3.13296	2.96206
ENSRNOG00000002713	11.413	9.48272	13.7445	10.7542	9.86826	9.76543
ENSRNOG00000002714	6.21532	9.42247	6.3147	7.40423	5.71031	8.21032
ENSRNOG00000002718	0	0	0	0	0	0
ENSRNOG00000002721	311.651	274.732	334.687	287.524	259.931	215.145
ENSRNOG00000002722	38.9186	36.0985	39.5508	41.8165	35.0193	36.0584
ENSRNOG00000002723	0.528978	0.407885	0.32114	0.955943	0.815282	0.589792
ENSRNOG00000002724	36.6822	45.745	42.3393	39.2675	42.881	35.7706
ENSRNOG00000002728	5.49705	4.6159	3.94067	3.8292	4.79108	3.96849
ENSRNOG00000002730	78.0208	75.5477	67.2723	67.8011	91.5352	80.6109
ENSRNOG00000002734	0	0	0	0	0	0.0757477
ENSRNOG00000002735	32.8586	38.1197	39.4931	35.1081	37.6101	39.9869
ENSRNOG00000002736	16.0797	15.5947	18.0639	14.9505	19.8284	14.8051
ENSRNOG00000002746	94.4932	67.8504	73.378	84.5247	97.5273	100.807
ENSRNOG00000002748	9.82191	10.379	12.0108	10.398	11.4747	11.7853
ENSRNOG00000002749	29.7486	34.3797	33.6209	31.5994	35.0532	32.3049
ENSRNOG00000002750	11.5021	12.6222	13.8787	11.4075	11.9413	14.0052
ENSRNOG00000002751	3.1493	4.15579	3.83909	3.88918	3.75185	3.91407
ENSRNOG00000002753	0.281328	0.18803	0.24799	0.362156	0.252495	0.159862
ENSRNOG00000002754	1.07182	1.27257	0.923032	2.13696	2.14083	0.579333
ENSRNOG00000002755	57.307	61.9894	58.5138	55.857	62.6339	61.4342
ENSRNOG00000002757	5.37583	6.33282	5.86101	4.28251	6.05123	4.956
ENSRNOG00000002759	19.9983	27.8178	22.6955	16.6596	17.7405	15.594
ENSRNOG00000002763	14.1717	15.1685	15.5293	15.6388	17.4026	17.5235
ENSRNOG00000002764	8.2111	9.37921	8.60515	9.60009	8.14536	9.01407
ENSRNOG00000002767	11.4659	9.89367	11.1584	9.6177	8.6525	11.0431
ENSRNOG00000002768	0	0	0	0	0	0
ENSRNOG00000002771	0	0	0	0.0252834	0.0714627	0
ENSRNOG00000002773	1.6832	3.21778	2.62206	3.07242	2.23753	3.15984
ENSRNOG00000002775	5.24509	6.48347	8.82178	10.4466	7.01325	13.1251
ENSRNOG00000002776	0.477026	0.779793	0.804729	1.70026	0.887281	2.04169
ENSRNOG00000002778	9.10321	7.79771	7.51863	10.1976	10.9123	11.8661
ENSRNOG00000002781	16.5257	19.8054	20.7949	16.1753	15.5179	16.4756
ENSRNOG00000002782	0	0.0362855	0	0	0.0524259	0
ENSRNOG00000002783	17.1365	20.6203	28.4432	19.0532	17.1282	25.3666
ENSRNOG00000002784	0.36305	0	0.0604162	0.0511479	0	0
ENSRNOG00000002789	0	0	0	0	0	0
ENSRNOG00000002790	9.69974	12.7946	13.0032	8.71218	11.5526	12.4706
ENSRNOG00000002791	6.63585	4.47406	5.49897	3.93406	4.56978	3.40986
ENSRNOG00000002792	0.509269	0.167132	0.338746	0.397671	0.389427	0.856839
ENSRNOG00000002793	0.072593	0.397053	0.109738	0	0.343552	0.550078
ENSRNOG00000002794	0.752072	0.610722	1.15361	2.15785	1.78186	2.12216
ENSRNOG00000002795	14.628	17.5874	15.4405	16.1647	13.9803	14.837
ENSRNOG00000002797	0.336882	0.030488	0.49391	0.0255244	0.156332	0.132368
ENSRNOG00000002800	0.225651	0.127815	0.0645621	0.261457	0.052607	0.306239
ENSRNOG00000002802	2.25611	0.554307	0.468257	1.98606	2.40096	1.43692
ENSRNOG00000002807	45.742	44.4414	41.4239	42.3839	51.234	44.8322
ENSRNOG00000002810	3.22934	1.8374	1.72847	3.26277	2.75765	4.05613
ENSRNOG00000002811	0.046614	0	0.0462554	0	0.0350705	0
ENSRNOG00000002812	9.58938	9.35092	8.30604	7.64365	4.95188	7.75191
ENSRNOG00000002813	12.6289	13.305	13.2278	10.1255	11.1107	8.98056
ENSRNOG00000002814	9.7483	5.51515	6.81805	2.55862	3.42405	2.32499
ENSRNOG00000002818	27.2558	33.9366	30.9893	28.8842	31.0412	31.3408
ENSRNOG00000002820	2.01124	2.80905	1.51491	4.45213	4.57221	3.04104
ENSRNOG00000002821	7.78171	7.60179	6.91757	6.5143	7.43026	6.98601
ENSRNOG00000002823	19.7296	20.475	22.0787	24.0747	20.7629	23.1314
ENSRNOG00000002824	7.03871	4.51821	5.94005	7.09658	6.76574	5.66706
ENSRNOG00000002826	2.87996	3.32826	2.87609	2.09162	2.57363	1.74054
ENSRNOG00000002827	0.0495334	0.0162707	0.0492582	0.0375703	0.0118581	0.0492397
ENSRNOG00000002828	39.5378	35.4571	42.5685	29.8744	25.924	33.6906
ENSRNOG00000002829	0	0.0907915	0.0915205	0.144824	0.218067	0.0902713
ENSRNOG00000002831	0.0452158	0.067667	0.0918586	0.150415	0.0773808	0.12485
ENSRNOG00000002832	13.9232	15.1989	25.3828	17.6808	15.7856	24.1859
ENSRNOG00000002833	38.4748	38.7041	42.8464	41.2399	40.7441	41.0066
ENSRNOG00000002834	0	0	0	0	0	0
ENSRNOG00000002835	30.98	35.369	30.3291	39.1921	36.0474	38.6357
ENSRNOG00000002838	35.0733	34.7479	33.6546	36.9993	39.1267	35.5068
ENSRNOG00000002839	11.9747	12.301	10.9082	10.5502	13.6081	8.83111
ENSRNOG00000002840	1551.54	1594.63	1780.24	1246.03	1471.51	1198.7
ENSRNOG00000002841	18.3274	13.6705	14.38	12.3967	12.963	14.6964
ENSRNOG00000002843	2.63697	0.760256	0.578512	2.43132	2.46984	3.35426
ENSRNOG00000002844	2.20608	2.08982	2.14984	3.31752	3.06481	2.59399
ENSRNOG00000002845	0	0	0	0	0	0
ENSRNOG00000002848	18.3696	15.1084	17.2934	15.0031	15.6484	17.4023
ENSRNOG00000002851	20.2368	17.7033	20.2771	19.5466	17.4461	18.4076
ENSRNOG00000002852	13.5576	11.2627	12.8404	12.0836	13.0628	10.7143
ENSRNOG00000002855	8.53839	9.28175	8.90004	9.15413	8.95121	8.11175
ENSRNOG00000002858	0	0	0	0	0	0
ENSRNOG00000002860	9.70251	10.3622	8.94148	8.84605	7.7398	8.01001
ENSRNOG00000002862	9.15302	13.1691	12.91	9.56412	10.3089	10.8057
ENSRNOG00000002863	0.0227616	0	0.0338867	0.00914899	0	0
ENSRNOG00000002864	36.9981	39.2101	40.0661	38.8227	39.4501	46.6368
ENSRNOG00000002866	6.54049	6.22418	7.85898	3.13329	4.52069	3.35314
ENSRNOG00000002871	17.37	20.833	17.9802	17.221	20.3471	18.5658
ENSRNOG00000002873	0	0	0	0	0	0
ENSRNOG00000002874	26.7149	29.4242	30.4232	30.9274	31.9834	26.9929
ENSRNOG00000002875	5.63397	5.84602	5.27928	5.88531	5.8505	6.68665
ENSRNOG00000002876	4.78678	5.88156	5.82081	4.50414	5.56218	4.72093
ENSRNOG00000002878	26.0338	46.6484	33.8552	16.6771	38.6267	10.5104
ENSRNOG00000002879	14.6182	13.8131	16.0151	18.0879	15.4226	17.7153
ENSRNOG00000002881	5.3702	4.50391	5.11867	5.98775	4.72703	5.41306
ENSRNOG00000002882	8.27133	9.32705	8.98968	9.47309	7.26552	9.08773
ENSRNOG00000002883	9.01635	10.6091	9.6161	8.89846	8.54635	8.44904
ENSRNOG00000002884	8.45307	8.60828	8.39839	6.43281	8.42367	7.76557
ENSRNOG00000002886	30.792	19.1774	20.6622	17.6247	17.091	16.2775
ENSRNOG00000002889	0	0	0	0	0.0824718	0
ENSRNOG00000002890	0.871781	1.2667	0.463522	0.73867	0.696446	0.512672
ENSRNOG00000002894	13.6833	11.104	11.0618	19.4483	15.649	14.0037
ENSRNOG00000002895	7.78387	8.85584	8.72293	8.44422	7.68207	7.97932
ENSRNOG00000002896	198.277	222.874	225.539	195.785	227.188	188.56
ENSRNOG00000002898	16.4989	23.8953	24.3254	10.9428	17.1914	14.0126
ENSRNOG00000002899	8.86136	10.4279	10.2056	9.12011	12.3141	11.8446
ENSRNOG00000002903	11.9947	7.88296	7.92341	9.45098	8.03669	8.4036
ENSRNOG00000002904	0	0	0	0.114231	0	0
ENSRNOG00000002905	1.17913	0.916793	1.56753	0.464315	0.98751	0.612692
ENSRNOG00000002906	2.79183	5.40207	5.8479	4.22246	3.24854	4.46408
ENSRNOG00000002907	33.9586	43.3349	40.2692	33.3193	32.2467	28.1235
ENSRNOG00000002908	48.1668	50.2591	57.742	47.1453	56.1147	48.143
ENSRNOG00000002911	0	0.0343017	6.42319	0	0	0
ENSRNOG00000002912	7.97918	9.45063	8.25592	9.08832	10.3326	9.44198
ENSRNOG00000002914	21.5047	19.914	18.5871	23.1707	22.1879	23.4013
ENSRNOG00000002915	12.8246	13.5106	17.2208	13.7867	12.6623	14.3669
ENSRNOG00000002916	34.6955	30.5785	43.7178	29.3327	26.416	25.7636
ENSRNOG00000002917	0.0696176	0.0350983	0	0.0299393	0.0953876	0
ENSRNOG00000002918	0	0	0	0	0	0
ENSRNOG00000002919	0.285993	0.426515	0.196453	0.239843	0.226061	0.589372
ENSRNOG00000002921	0	0	0	0	0	0
ENSRNOG00000002922	2.00859	1.83044	2.9863	3.54352	4.29223	4.08387
ENSRNOG00000002923	0	0	0	0	0	0
ENSRNOG00000002925	0.781678	2.53176	1.98565	0.695481	2.13018	1.53009
ENSRNOG00000002926	13.847	12.0907	10.8132	12.9774	11.4012	12.4536
ENSRNOG00000002928	83.3194	75.2509	73.7633	74.0513	72.289	71.5347
ENSRNOG00000002930	30.5102	12.9877	13.5217	15.0841	12.9168	14.0505
ENSRNOG00000002932	8.29097	11.769	9.00789	6.70488	8.78081	7.07546
ENSRNOG00000002934	1553.61	1478.65	1545.69	1686.91	1783.8	1473.71
ENSRNOG00000002935	34.7144	39.4487	41.0526	32.7584	38.5255	34.6347
ENSRNOG00000002936	9.84099	13.3076	13.2362	9.24926	10.4943	12.4499
ENSRNOG00000002937	6.00189	6.63386	10.6577	15.6602	6.49365	12.4127
ENSRNOG00000002940	17.7758	18.7429	21.8886	16.7176	21.238	20.6343
ENSRNOG00000002941	27.9989	31.4366	32.0962	28.2987	33.4591	32.2373
ENSRNOG00000002943	22.606	29.1741	29.3282	28.27	23.9374	29.8298
ENSRNOG00000002944	18.1217	20.6289	19.3565	20.0891	14.3967	17.6883
ENSRNOG00000002946	0.000126018	0.000112031	0.000161032	6.55e-05	5.63e-05	0.000137765
ENSRNOG00000002947	72.8567	52.1738	84.051	74.5209	62.2647	79.7395
ENSRNOG00000002948	6.54894	6.92066	5.55169	7.30434	7.28563	6.18104
ENSRNOG00000002949	17.0121	13.3856	13.8462	18.3696	20.0676	20.7469
ENSRNOG00000002950	5.77141	6.06242	5.22535	10.2181	8.19538	7.68932
ENSRNOG00000002951	0	0.03129	0	0.0118009	0.011008	0
ENSRNOG00000002953	0.680804	0.635546	0.626741	0.668703	0.585149	0.463029
ENSRNOG00000002956	17.9158	16.3472	15.3556	19.8683	20.1568	18.4055
ENSRNOG00000002959	21.7766	16.8625	18.5712	20.0792	21.1355	23.8648
ENSRNOG00000002960	0.939942	1.0067	2.27042	0.160347	1.33291	0.207697
ENSRNOG00000002963	0.0661604	0	0.0684515	0	0	0
ENSRNOG00000002964	0.975629	4.19413	1.948	4.3491	3.49808	2.7603
ENSRNOG00000002968	0.0442429	0.0431904	0	0.200764	0.163104	0.345557
ENSRNOG00000002969	18.5366	15.5112	14.421	17.3072	12.3336	13.3201
ENSRNOG00000002970	5.38252	5.93662	6.54467	4.69169	11.4972	6.10515
ENSRNOG00000002972	0	0	0.731103	0.506164	0	0.258855
ENSRNOG00000002974	0	0	0.13289	0.166776	0	0.0724495
ENSRNOG00000002975	0	0	0	0	0	0
ENSRNOG00000002976	0.0946867	0	0.0620581	0.176826	0.0253104	0
ENSRNOG00000002977	7.65274	6.43829	8.66831	7.76946	9.07716	8.31546
ENSRNOG00000002978	0.553511	0.587153	0.544382	0.703869	0.347398	0.785781
ENSRNOG00000002979	0.922753	0.581433	0.382101	0.60423	0.396472	0.637685
ENSRNOG00000002980	17.6694	17.5797	20.3697	23.0914	20.5933	24.3408
ENSRNOG00000002983	15.5228	12.4936	11.6313	13.8709	12.29	10.7248
ENSRNOG00000002984	0.183388	0.307626	0.442187	0.118949	0.268262	0.621581
ENSRNOG00000002986	4.60921	5.46997	5.73444	5.39346	5.55518	5.34707
ENSRNOG00000002989	33.729	33.9848	34.0818	38.1191	38.6557	36.5683
ENSRNOG00000002991	12.7791	14.7927	13.838	12.6058	15.6617	14.4769
ENSRNOG00000002997	45.772	42.0573	45.5387	40.157	34.4942	34.8814
ENSRNOG00000002999	23.2326	25.5236	24.232	20.7685	22.0991	20.5542
ENSRNOG00000003003	6.71483	8.90108	10.0086	9.46121	11.5284	10.328
ENSRNOG00000003005	0	0.0327988	0	0.0548946	0	0.0351465
ENSRNOG00000003008	0	0	0	0	0	0
ENSRNOG00000003009	0	0	0	0.163587	0	0
ENSRNOG00000003011	38.4277	39.9162	45.3637	41.9817	39.1227	36.4192
ENSRNOG00000003013	4.25759	3.0203	3.11586	3.53901	4.6466	3.77389
ENSRNOG00000003014	9.78824	8.65461	8.9899	10.928	11.9038	11.3793
ENSRNOG00000003018	18.1867	16.8856	15.7283	16.307	16.6052	16.9612
ENSRNOG00000003019	16.2142	16.3624	17.6227	14.8955	17.0557	15.8255
ENSRNOG00000003020	0.0380049	0	0.117855	0	0	0
ENSRNOG00000003025	1.26742	1.06112	1.63427	1.64412	1.18237	1.78932
ENSRNOG00000003026	32.9065	38.3509	35.6391	29.7654	32.0777	29.1001
ENSRNOG00000003027	0	0	0	0	0	0
ENSRNOG00000003028	0.0918006	0.064971	0.0984114	0.108703	0.0717943	0.117888
ENSRNOG00000003029	356.801	397.183	419.721	441.125	344.28	425.769
ENSRNOG00000003030	0	0	0	0	0	0.146691
ENSRNOG00000003031	10.3373	11.6547	9.29225	13.7146	8.87672	10.8545
ENSRNOG00000003033	4.53331	3.36751	3.33475	3.77346	4.21068	4.17465
ENSRNOG00000003035	0	0	0	0	0	0
ENSRNOG00000003038	51.2657	39.4324	52.8634	45.7181	52.0557	47.2344
ENSRNOG00000003039	0	0	0	0	0	0
ENSRNOG00000003041	6.78173	5.28237	6.05345	5.49967	6.94971	6.34157
ENSRNOG00000003042	16.1946	12.1681	16.4434	13.0461	14.5444	16.3999
ENSRNOG00000003048	18.6949	22.0482	21.2218	21.6985	26.8028	23.189
ENSRNOG00000003049	97.5041	110.361	112.921	74.5461	68.958	52.59
ENSRNOG00000003050	18.918	17.7648	17.7971	18.4375	18.8489	17.7535
ENSRNOG00000003052	8.20125	11.2523	10.8986	9.29806	12.5696	11.0388
ENSRNOG00000003054	0	0	0	0	0	0
ENSRNOG00000003059	0.3491	0.0780377	0.564349	0.373855	0.400717	0.353138
ENSRNOG00000003062	3.28363	2.25933	2.24477	2.85117	2.0888	2.28966
ENSRNOG00000003063	4.78373	5.27542	5.15346	4.63255	4.15845	4.50843
ENSRNOG00000003064	10.1809	4.85971	6.48369	3.36864	5.47129	2.34941
ENSRNOG00000003065	57.5061	59.4513	64.3288	49.9752	51.0182	50.2565
ENSRNOG00000003066	1.7862	1.96124	0.944695	1.5914	0.927826	1.97667
ENSRNOG00000003067	0	0.248268	0	0.0498622	0	0
ENSRNOG00000003068	1.85452	3.12498	1.93893	2.45765	2.7332	2.04635
ENSRNOG00000003069	8.15915	7.42176	5.40169	13.7141	11.7442	15.524
ENSRNOG00000003070	6.37459	7.11298	5.69411	6.80664	6.81374	5.06872
ENSRNOG00000003071	17.753	15.8444	18.5703	20.4716	22.9694	20.8112
ENSRNOG00000003073	1.38225	0.929406	1.20485	1.06533	1.0921	1.30199
ENSRNOG00000003075	8.70167	8.11953	8.9396	9.47158	11.1982	13.2918
ENSRNOG00000003076	41.8328	34.0213	35.1478	36.5241	29.3871	37.5494
ENSRNOG00000003078	12.62	15.7691	16.2642	12.6221	13.456	12.966
ENSRNOG00000003080	0	0	0	0	0	0
ENSRNOG00000003081	7.18884	7.86291	8.11802	5.89208	5.60452	4.90758
ENSRNOG00000003084	22.7546	23.6474	24.7625	25.9228	21.3229	24.5175
ENSRNOG00000003085	0	0	0	0	0	0
ENSRNOG00000003086	19.0896	24.6208	19.2845	17.3573	16.2695	20.2107
ENSRNOG00000003088	4.45117	4.84297	5.16206	4.5968	4.38271	4.12329
ENSRNOG00000003094	2.55862	3.39209	2.9825	2.58419	1.80051	1.66497
ENSRNOG00000003095	0.000612597	0.0719231	5.26e-07	0	0	0
ENSRNOG00000003098	35.4589	30.3532	32.9154	16.7843	44.1996	19.043
ENSRNOG00000003099	19.4419	19.479	22.6988	21.9384	21.0073	20.6358
ENSRNOG00000003100	5.72464	5.93483	5.75525	7.09989	5.27178	6.72021
ENSRNOG00000003104	5.17403	3.37135	2.92965	5.51366	4.07749	5.14063
ENSRNOG00000003105	0.103077	0.1664	0.0632901	0.143961	0.0754212	0.117046
ENSRNOG00000003108	17.6544	23.5944	26.0298	23.3791	17.5525	22.3415
ENSRNOG00000003109	0.0818831	0	0	0.0480919	0	0.0650312
ENSRNOG00000003110	0	0	0	0	0	0
ENSRNOG00000003114	3.75718	5.13647	5.40664	4.51089	3.62553	4.87042
ENSRNOG00000003115	0	0	0	0	0	0
ENSRNOG00000003116	26.4752	23.5022	20.3739	23.6748	24.7701	24.8117
ENSRNOG00000003117	39.2332	37.7977	40.2757	39.7489	39.1202	38.1858
ENSRNOG00000003119	11.5458	19.1905	7.91144	2.89721	5.66976	3.204
ENSRNOG00000003120	30.3906	29.4586	32.0673	36.3196	28.2964	33.5959
ENSRNOG00000003121	5.1515	5.36007	3.40105	3.53599	3.82813	3.70202
ENSRNOG00000003122	5.49039	5.60801	6.74533	5.09854	6.44255	6.09484
ENSRNOG00000003123	46.3073	46.0222	40.1951	31.0034	37.1658	26.5057
ENSRNOG00000003125	81.1617	86.9904	93.5465	80.7317	64.3129	68.7761
ENSRNOG00000003127	12.0969	10.9328	11.9969	13.2134	12.9833	14.8557
ENSRNOG00000003129	13.842	13.7855	13.7601	15.0685	15.1893	14.8855
ENSRNOG00000003131	34.7593	35.8827	30.7989	36.9806	36.8477	36.1033
ENSRNOG00000003132	0	0	0	0.109574	0	0.0738787
ENSRNOG00000003134	29.6242	40.0237	69.7968	74.8756	47.158	121.342
ENSRNOG00000003135	0.369801	0.0622458	0.379456	0.755786	0.281826	0.0717161
ENSRNOG00000003136	3.00089	2.02043	1.84072	4.62224	3.33086	4.80357
ENSRNOG00000003137	0	0	0	0	0	0.0605131
ENSRNOG00000003139	25.5656	26.7574	23.5007	21.8356	22.2573	24.2082
ENSRNOG00000003143	0.186069	0	0	0	0.240159	0
ENSRNOG00000003144	134.321	151.521	152.873	91.2033	130.49	93.938
ENSRNOG00000003147	248.798	256.123	233.186	234.118	248.806	234.863
ENSRNOG00000003148	75.4753	63.1901	72.3755	99.1247	72.6701	96.3867
ENSRNOG00000003149	24.4507	24.0027	26.5609	26.7177	25.1554	24.2338
ENSRNOG00000003150	209.93	268.039	233.212	158.407	242.7	150.35
ENSRNOG00000003151	18.9569	18.7358	19.377	22.0858	23.7674	22.3043
ENSRNOG00000003158	0	0	0	0	0	0
ENSRNOG00000003160	0	0	0	0	0	0
ENSRNOG00000003163	341.77	383.852	406.484	295.167	390.281	335.311
ENSRNOG00000003164	1.56175	1.03009	0.624255	1.61706	0.865714	0.765434
ENSRNOG00000003170	1.72931	3.32724	2.64615	4.1942	3.70905	4.10131
ENSRNOG00000003171	0	0	0.0831799	0	0.287436	0.0915422
ENSRNOG00000003172	85.9258	112.69	129.248	176.428	165.082	200.904
ENSRNOG00000003174	13.2392	14.513	16.0688	14.3154	14.8774	14.9505
ENSRNOG00000003176	0.0625864	0	0	0	0	0
ENSRNOG00000003177	53.638	57.9431	60.868	57.1835	61.4043	54.5484
ENSRNOG00000003178	21.8057	14.6501	20.7138	13.2411	13.2432	13.844
ENSRNOG00000003183	1.28465	2.2751	1.92935	2.24204	1.93848	1.10733
ENSRNOG00000003185	20.4696	20.7023	19.4478	20.8012	21.5939	23.0147
ENSRNOG00000003186	9.35617	10.164	11.2229	8.8577	6.56485	8.21047
ENSRNOG00000003187	0.41789	0.733648	3.86807	1.20347	0.960688	1.35927
ENSRNOG00000003189	1.33442	1.13914	1.18577	2.55639	1.30269	1.14212
ENSRNOG00000003191	0.00045473	0.0890762	3.6e-06	2.19398	0.000324747	5.14e-05
ENSRNOG00000003194	0	0	0	0	0	0
ENSRNOG00000003195	0.66968	0.635151	0.732569	0.477046	0.674621	0.623508
ENSRNOG00000003198	0.722442	1.47778	2.12205	0.929893	0.783188	1.08016
ENSRNOG00000003201	797.283	718.939	772.781	863.009	987.457	782.309
ENSRNOG00000003203	39.7563	48.7993	57.7735	39.9226	40.4133	35.3286
ENSRNOG00000003205	12.8482	11.0516	13.6814	7.70028	11.3393	7.39954
ENSRNOG00000003206	110.682	109.946	110.001	126.661	130.069	138.403
ENSRNOG00000003207	18.4075	25.1037	19.019	23.4809	19.3713	20.5359
ENSRNOG00000003208	1.08833	0.888238	0.337652	0.531361	0.895163	0.763547
ENSRNOG00000003209	3.58297	2.68454	3.26046	3.79138	3.57776	3.22111
ENSRNOG00000003210	0	0	0	0	0	0
ENSRNOG00000003211	25.7197	26.5725	33.7314	27.7512	27.8285	28.6722
ENSRNOG00000003213	6.57611	6.94781	7.73428	6.95077	7.45957	7.00222
ENSRNOG00000003214	8.2777	4.51148	5.49964	5.25375	7.6438	6.08416
ENSRNOG00000003215	2.13075	2.73701	3.08087	3.22691	1.96721	2.26113
ENSRNOG00000003217	90.9178	92.2828	72.559	137.475	106.334	156.695
ENSRNOG00000003218	1.65278	1.34356	0.883415	1.32174	1.14691	0.894235
ENSRNOG00000003219	10.0034	5.4641	4.85021	5.22691	7.37213	3.23896
ENSRNOG00000003220	691.694	620.55	631.259	662.018	716.146	585.14
ENSRNOG00000003221	0	0	0	0.0290621	0	0
ENSRNOG00000003223	81.3192	90.5939	104.815	90.1158	82.7763	96.8467
ENSRNOG00000003224	62.7131	68.8233	78.8596	64.5531	65.8489	74.6941
ENSRNOG00000003226	68.5103	63.6739	64.6805	67.3872	61.9457	67.5715
ENSRNOG00000003227	0	0	0	0	0	0
ENSRNOG00000003228	56.3021	43.4903	36.8689	40.1749	36.8995	30.4797
ENSRNOG00000003229	48.4204	39.8692	44.5708	49.4376	41.8891	41.0734
ENSRNOG00000003232	243.675	396.673	377.889	265.564	365.592	249.234
ENSRNOG00000003233	109.358	199.495	165.529	86.1296	135.384	76.9722
ENSRNOG00000003235	58.9854	68.3906	70.0824	62.9384	58.3066	52.0281
ENSRNOG00000003237	13.5521	12.8004	15.2169	11.7338	11.0305	10.1891
ENSRNOG00000003239	19.6331	18.0888	19.6104	18.937	17.3889	19.0029
ENSRNOG00000003241	0	0	0	0	0	0
ENSRNOG00000003242	13.367	9.06931	8.01066	9.87857	11.2689	12.2054
ENSRNOG00000003243	12.3599	15.1079	15.0633	13.9228	13.2198	14.2392
ENSRNOG00000003244	1.46238	0.842432	2.32978	9.32062	6.02298	6.28398
ENSRNOG00000003245	0	0	0	0	0	0
ENSRNOG00000003247	13.8802	12.5351	12.909	15.5533	17.9515	16.0511
ENSRNOG00000003248	37.6025	21.4343	25.5778	19.8174	21.5864	20.5991
ENSRNOG00000003251	0.353474	0.479013	0.580698	0.545807	0.230131	0.350653
ENSRNOG00000003253	138.656	182.735	209.166	152.374	135.451	144.754
ENSRNOG00000003254	0.436312	0.337606	0.630676	0.748366	0.559652	0.550496
ENSRNOG00000003256	37.1418	40.3769	38.6002	36.4627	44.4168	40.5818
ENSRNOG00000003258	10.7408	11.0064	10.9809	11.0243	12.4247	13.5516
ENSRNOG00000003259	10.696	6.02212	9.64442	7.39655	9.92853	10.5186
ENSRNOG00000003260	5.17181	4.79938	4.88403	5.41036	4.77096	3.96684
ENSRNOG00000003261	27.0926	31.3273	27.3424	30.0312	32.2353	31.9807
ENSRNOG00000003262	0.181351	0.10779	0.14586	0.32583	0.223908	0.307187
ENSRNOG00000003263	0.101467	0.0517423	0	0.0451115	0.0496713	0
ENSRNOG00000003264	24.9091	24.153	26.0836	22.9636	24.089	20.9528
ENSRNOG00000003266	0	0	0	0	0	0
ENSRNOG00000003267	18.2938	16.8119	14.8811	16.8059	18.6948	20.0972
ENSRNOG00000003268	8.42593	8.37899	8.57415	8.67973	8.6418	9.19168
ENSRNOG00000003269	159.022	141.176	145.659	143.753	156.801	136.012
ENSRNOG00000003273	0.117798	0.117646	0.387102	0	0.336414	0.0968264
ENSRNOG00000003275	0	0.0702045	0	0	0	0
ENSRNOG00000003276	49.9151	47.986	51.0567	41.5645	52.9973	38.3555
ENSRNOG00000003278	5.61814	6.66556	6.85088	7.05148	7.48749	6.39445
ENSRNOG00000003279	0.702428	1.61539	1.14262	0.645296	0.644481	1.09857
ENSRNOG00000003280	0.015682	0	0	0	0	0
ENSRNOG00000003281	2.32624	2.58245	2.45434	2.43304	2.71522	2.12899
ENSRNOG00000003283	14.2168	12.759	10.1158	12.4576	7.63565	8.34781
ENSRNOG00000003284	30.7746	17.4752	26.1412	15.7732	14.5336	12.208
ENSRNOG00000003285	27.6221	36.7657	47.5244	41.4577	34.1606	51.4135
ENSRNOG00000003287	0.0463062	0.0454893	0.091538	0.0728558	0.0714402	0
ENSRNOG00000003288	52.3664	99.0955	68.5692	7.23284	22.2954	4.0241
ENSRNOG00000003289	72.9654	85.1296	80.8842	60.8224	70.776	59.8087
ENSRNOG00000003291	27.6646	32.1547	25.1083	21.3408	23.122	19.0481
ENSRNOG00000003294	0	0	0	0	0	0
ENSRNOG00000003296	3.96944	4.44683	2.24734	3.66279	3.83473	3.80598
ENSRNOG00000003298	1.53763	2.42165	2.54484	2.45226	1.32572	1.86827
ENSRNOG00000003300	62.9777	30.5717	22.309	44.9293	44.1565	25.6183
ENSRNOG00000003302	14.7651	17.9037	23.6687	17.5625	18.8492	17.2404
ENSRNOG00000003304	0.0619363	0.709163	0.125076	0.489109	0.129032	0.132562
ENSRNOG00000003305	2.56563	4.6928	4.67563	4.12033	2.10753	2.32801
ENSRNOG00000003307	124.409	151.085	149.389	107.13	128.751	106.822
ENSRNOG00000003310	17.2845	14.7421	17.4007	14.0639	14.7591	15.307
ENSRNOG00000003313	0	0	0	0	0	0
ENSRNOG00000003326	17.62	19.0728	20.2443	18.2021	19.4462	18.0937
ENSRNOG00000003328	18.0383	21.8984	24.8917	13.9482	15.502	14.0632
ENSRNOG00000003329	8.07423	7.52164	9.36427	7.64289	8.76015	7.1946
ENSRNOG00000003330	8.95973	11.8652	14.202	13.3595	9.64361	18.4019
ENSRNOG00000003332	3.80231	3.91752	4.97964	3.88973	3.48603	2.82425
ENSRNOG00000003334	12.2513	11.0124	13.8101	13.0761	14.248	13.7982
ENSRNOG00000003336	0.575378	0.488308	0.738185	0.667528	1.08398	0.792719
ENSRNOG00000003338	22.0607	18.1802	17.3059	25.0341	27.7849	31.9222
ENSRNOG00000003342	0	0	0	0	0	0
ENSRNOG00000003343	157.611	162.237	167.605	150.284	173.244	169.653
ENSRNOG00000003345	0	0	0	0	0	0
ENSRNOG00000003346	0.807506	1.12588	0.616368	1.22952	0.906062	1.08736
ENSRNOG00000003347	0	0	0	0	0	0
ENSRNOG00000003348	30.1279	11.4098	9.61097	14.8557	20.6139	12.3167
ENSRNOG00000003349	0.155883	0.21373	0.202063	0.17937	0.434552	0.563148
ENSRNOG00000003350	13.2221	14.2536	13.1476	13.8153	17.7077	15.5918
ENSRNOG00000003354	0	0	0	0	0	0
ENSRNOG00000003357	255.476	193.446	220.185	301.394	342.224	358.565
ENSRNOG00000003359	37.6053	41.7932	34.3873	41.761	41.9275	41.8194
ENSRNOG00000003365	2.15133	3.64304	2.53371	4.04309	5.00717	4.09153
ENSRNOG00000003367	6.89922	5.6304	3.06126	2.35818	3.61705	2.34122
ENSRNOG00000003370	0.590181	0.57161	0.177417	0.505021	0.837374	0.0421456
ENSRNOG00000003374	0.973542	0.628893	0.405322	0.545337	0.388639	0.751969
ENSRNOG00000003377	0	0	0	0	0	0
ENSRNOG00000003384	4.93043	3.31641	3.6134	3.10801	2.974	2.85199
ENSRNOG00000003385	40.3445	29.5031	37.1568	42.2491	43.0957	40.9229
ENSRNOG00000003386	0.0531723	0.070184	0.161211	0.04443	0	0
ENSRNOG00000003388	1.43383	1.80838	0.99922	1.59892	2.25847	2.40212
ENSRNOG00000003392	45.8413	49.3826	55.1274	44.7831	49.7908	45.477
ENSRNOG00000003395	5.72512	3.04295	2.5348	1.30343	1.28331	1.12087
ENSRNOG00000003397	14.5593	13.3579	12.4288	16.2841	14.6186	13.167
ENSRNOG00000003398	12.268	11.8862	11.934	10.3721	12.3442	12.4135
ENSRNOG00000003399	103.152	91.6133	85.7204	92.5417	89.8064	95.9363
ENSRNOG00000003400	48.7789	83.7255	83.9621	36.325	65.9658	26.9806
ENSRNOG00000003401	0.853551	0	0.373429	0.312153	0.552396	0.558566
ENSRNOG00000003402	18.9518	16.3196	17.242	18.2248	16.7555	17.2225
ENSRNOG00000003403	20.9813	16.7162	17.2599	15.3259	16.0207	14.8137
ENSRNOG00000003407	10.0402	7.50894	6.8807	6.69224	7.16965	7.51738
ENSRNOG00000003409	0	0	0	0	0	0
ENSRNOG00000003424	11.5302	13.5313	13.5363	11.7056	11.8272	11.5431
ENSRNOG00000003428	19.4139	24.2321	21.1957	14.8369	16.7536	15.3024
ENSRNOG00000003430	0	0	0.0767479	0	0	0
ENSRNOG00000003434	9.5225	9.42328	9.13098	10.498	11.0963	12.8929
ENSRNOG00000003435	0.0642296	0.104532	0.124877	0.276581	0.13653	0.159229
ENSRNOG00000003439	6.57534	5.15546	4.33168	6.73082	8.64457	5.49429
ENSRNOG00000003442	9.56664	8.51059	6.86547	5.39417	10.2022	10.5475
ENSRNOG00000003443	1.00891	0.777293	0.575354	0.432085	0.594869	0.856781
ENSRNOG00000003452	9.68962	10.4168	12.9641	10.0856	12.0388	7.83088
ENSRNOG00000003453	5.75657	2.83823	4.57771	5.84428	5.4194	5.92794
ENSRNOG00000003455	2.2759	0.984133	1.09647	0.752997	0.576359	1.0068
ENSRNOG00000003456	0	0	0	0	0	0
ENSRNOG00000003457	2.06244	1.4942	1.22226	1.40383	1.05631	1.07568
ENSRNOG00000003461	19.1396	20.0418	17.4328	19.0194	19.5358	19.7321
ENSRNOG00000003463	17.2862	20.6332	17.2434	13.7882	17.7811	14.1731
ENSRNOG00000003464	9.34951	6.24048	7.91483	6.84922	9.48826	7.16084
ENSRNOG00000003468	0	0	0	0	0	0
ENSRNOG00000003469	0.0454376	0	0.0463197	0.0393307	0.0677818	0.102579
ENSRNOG00000003470	16.1556	15.1173	15.6196	14.3903	18.4945	15.5406
ENSRNOG00000003472	5.41598	6.44523	6.404	5.98543	7.28448	7.17639
ENSRNOG00000003476	0.782831	1.50054	1.48372	0.611831	0.603796	0.726245
ENSRNOG00000003479	11.0564	9.16564	8.73749	8.21744	6.45343	8.18556
ENSRNOG00000003480	0.808547	1.79568	0.683042	2.03054	1.69764	1.71899
ENSRNOG00000003486	5.36235	5.74903	4.70709	11.2933	8.5176	11.8872
ENSRNOG00000003491	6.13826	9.71047	8.22534	7.1725	7.84307	9.91428
ENSRNOG00000003494	12.804	13.1539	8.65484	2.48196	11.121	3.41285
ENSRNOG00000003495	40.6922	47.7255	52.2449	41.369	43.1839	42.4773
ENSRNOG00000003496	18.1516	9.42447	9.39214	12.8421	10.6329	11.7818
ENSRNOG00000003497	113.582	68.0576	60.7735	118.873	118.989	112.357
ENSRNOG00000003498	0.579428	0.542425	0.514453	1.11544	1.20288	0.726749
ENSRNOG00000003500	0	0	0.637327	0	0.299307	0
ENSRNOG00000003501	0	0	0	0	0	0
ENSRNOG00000003504	35.8633	35.8513	30.2184	29.5053	29.6843	29.8726
ENSRNOG00000003506	52.4911	55.3694	60.52	53.1931	52.172	62.3662
ENSRNOG00000003508	31.3271	24.0325	26.2173	28.4216	27.4193	33.366
ENSRNOG00000003509	0.942146	0.882716	0.753117	0.579509	1.47278	1.07188
ENSRNOG00000003510	27.2723	36.7317	52.5447	42.3274	38.4675	37.8984
ENSRNOG00000003512	0.229576	0.460434	0.543053	0.36643	0.206556	0.128418
ENSRNOG00000003515	71.9892	86.7945	90.6273	81.6502	69.7352	77.3375
ENSRNOG00000003517	29.1544	24.8119	28.3449	24.1525	16.6734	31.8329
ENSRNOG00000003518	0.231022	0.568114	0.114852	0.0912985	0.273021	0
ENSRNOG00000003520	335.148	310.917	316.675	324.001	324.204	309.415
ENSRNOG00000003521	0.212543	0.20757	0	0.250532	0	0.109101
ENSRNOG00000003522	3.93197	1.67788	4.09696	1.46178	2.22323	1.31322
ENSRNOG00000003524	46.8649	45.0112	49.0799	51.64	48.5719	54.7071
ENSRNOG00000003526	2.13861	1.93155	1.82379	2.41865	2.38574	2.89961
ENSRNOG00000003531	0	0	0	0	0	0
ENSRNOG00000003532	0.0466243	0	0	0	0	0
ENSRNOG00000003533	7.42222	5.41518	10.0305	3.53065	3.01599	3.53533
ENSRNOG00000003536	22.1386	19.3079	23.1927	19.2	18.7385	21.0038
ENSRNOG00000003537	2.4054	2.21685	0.200154	2.55561	0.63737	3.0236
ENSRNOG00000003538	6.2949	4.95302	4.46995	9.14384	9.59252	7.11432
ENSRNOG00000003541	11.9875	11.0342	11.619	9.94243	10.0626	11.9554
ENSRNOG00000003542	208.494	161.423	137.079	176.413	153.209	76.7596
ENSRNOG00000003543	0.620085	0.358862	0.313427	0.293484	0.128866	0.564258
ENSRNOG00000003544	0.108161	0.0858089	0.087102	0.0176322	0.123492	0.090681
ENSRNOG00000003545	8.77109	8.54117	9.69099	9.28014	9.56036	9.4551
ENSRNOG00000003548	0	0	0	0	0	0
ENSRNOG00000003549	85.5652	83.1957	80.1195	82.1584	76.1981	82.4332
ENSRNOG00000003550	28.6916	26.7467	24.1787	30.7651	25.1888	32.9342
ENSRNOG00000003551	43.2101	42.3577	45.5547	43.2969	42.9022	41.1445
ENSRNOG00000003553	18.0638	12.2791	13.4011	27.0361	24.595	26.1711
ENSRNOG00000003554	4.15452	4.55806	4.2598	4.4678	4.66312	3.4915
ENSRNOG00000003555	0	0	0	0	0	0
ENSRNOG00000003559	4.08428	3.1919	4.27925	4.66601	3.82998	4.69786
ENSRNOG00000003560	0	0	0	0	0	0
ENSRNOG00000003562	0.025039	0.22392	0.328254	0.227905	0.168107	0.295673
ENSRNOG00000003563	29.0623	32.6828	32.0285	27.9099	39.5568	32.9599
ENSRNOG00000003566	6.85198	8.38887	2.87126	2.10098	2.02087	2.2921
ENSRNOG00000003567	16.7481	21.1137	22.9805	18.2201	16.6591	15.4128
ENSRNOG00000003569	0	0	0	0	0	0
ENSRNOG00000003575	0.716856	0.101625	0.206191	0.173718	0	0.458841
ENSRNOG00000003576	3.68154	4.16289	3.88851	3.97558	5.11141	5.38143
ENSRNOG00000003578	6.14905	6.33052	7.37486	7.56987	7.40621	7.05674
ENSRNOG00000003580	0.069347	0	0	0	0	0
ENSRNOG00000003581	2.84363	2.92354	2.54977	2.64111	2.65046	2.41294
ENSRNOG00000003583	21.8587	20.3746	18.2009	22.6403	19.3747	23.4903
ENSRNOG00000003585	0.870391	0.70388	0.788304	0.883412	0.599443	0.494969
ENSRNOG00000003587	3.70666	4.92874	5.79432	8.34859	4.75511	8.32724
ENSRNOG00000003588	0	0	0	0	0	0
ENSRNOG00000003590	33.0779	32.2639	30.4576	25.9395	27.6047	24.684
ENSRNOG00000003592	22.2023	25.1326	22.2291	21.2471	23.1319	19.4201
ENSRNOG00000003594	63.8094	86.155	87.1997	56.9756	81.9034	67.8332
ENSRNOG00000003595	0	0	0	0	0.0646909	0
ENSRNOG00000003596	0.311398	0.308629	0.300698	0.838548	0.0463289	0.788762
ENSRNOG00000003597	76.1661	94.0707	101.076	84.5096	105.458	102.619
ENSRNOG00000003599	15.0255	14.9922	16.7704	19.6587	15.6855	15.8789
ENSRNOG00000003600	10.7727	12.9305	13.5547	12.1018	15.0865	14.5546
ENSRNOG00000003601	0	0.0885315	0	0	0	0
ENSRNOG00000003603	3.70817	3.03593	4.15794	3.19743	2.98025	3.37609
ENSRNOG00000003606	0	0	0	0	0	0
ENSRNOG00000003611	29.9141	27.3742	26.9116	28.6696	29.9583	30.366
ENSRNOG00000003613	5.02514	5.48946	4.4514	6.5393	6.25849	6.9409
ENSRNOG00000003614	8.67453	12.9272	10.8162	11.6379	10.2533	10.6595
ENSRNOG00000003616	6.4614	1.51143	3.74359	0.898105	4.2876	0.531941
ENSRNOG00000003620	124.747	205.886	187.547	76.5829	165.53	56.3833
ENSRNOG00000003622	30.0903	28.832	21.744	38.2362	31.9522	36.9338
ENSRNOG00000003625	30.8373	31.8407	33.9154	34.6872	30.5258	33.016
ENSRNOG00000003626	298.216	280.592	328.614	287.898	248.542	274.824
ENSRNOG00000003629	4.56393	4.5331	5.43129	6.36245	5.55861	6.35932
ENSRNOG00000003633	0	0	0	0	0	0
ENSRNOG00000003634	24.5792	34.1217	26.3402	18.8104	8.78245	14.5568
ENSRNOG00000003635	3.74091	3.86853	3.41117	4.14739	3.38685	4.36554
ENSRNOG00000003643	3.66761	4.06978	3.73271	3.59325	4.39922	4.64281
ENSRNOG00000003645	30.6266	26.0674	25.6202	31.0984	31.6429	38.6245
ENSRNOG00000003648	38.3352	31.0662	23.302	18.8766	18.2858	30.6964
ENSRNOG00000003649	29.7571	8.05162	10.8803	8.29617	10.3772	8.22288
ENSRNOG00000003650	16.2195	12.5882	14.577	11.2061	12.598	10.9735
ENSRNOG00000003653	96.7439	104.419	112.65	94.1399	107.021	89.254
ENSRNOG00000003654	13.2839	6.12982	6.04828	6.66622	1.98473	10.1068
ENSRNOG00000003657	1.91708	1.27456	1.21899	2.39433	1.62863	2.62315
ENSRNOG00000003661	67.5363	59.2801	59.8621	78.2507	76.9081	91.6525
ENSRNOG00000003666	7.70466	12.301	24.6689	8.28905	5.52703	1.59576
ENSRNOG00000003668	0	0	0	0.174787	0.087555	0
ENSRNOG00000003669	0.21707	0.190847	0.355378	0.166303	0.433824	0.35921
ENSRNOG00000003670	454.953	373.37	275.586	466.825	503.747	388.172
ENSRNOG00000003671	0	0	0.126198	0	0	0
ENSRNOG00000003672	0	0.0149539	0	0.022919	0	0
ENSRNOG00000003673	7.82757	9.58844	9.77184	10.6592	10.6189	12.7251
ENSRNOG00000003674	2.72713	3.5447	3.58176	5.36934	5.37743	6.01387
ENSRNOG00000003675	0.195133	0.25084	0.202058	0.601633	0.21046	0.251949
ENSRNOG00000003679	11.947	12.6934	13.4751	10.7826	13.9818	13.8398
ENSRNOG00000003680	0.0372841	0	0	0	0	0.0380279
ENSRNOG00000003681	0	0	0	0	0	0
ENSRNOG00000003682	18.0851	21.9838	22.5171	20.0461	18.2295	18.2941
ENSRNOG00000003683	0	0	0	0	0	0
ENSRNOG00000003686	22.7539	22.6015	22.3651	23.9501	25.0792	28.0039
ENSRNOG00000003687	25.1277	12.2539	16.0444	24.7887	23.6068	33.7816
ENSRNOG00000003688	0	0	0	0	0	0
ENSRNOG00000003689	103.29	106.126	97.3992	110.783	97.6475	108.268
ENSRNOG00000003691	45.4319	44.2932	48.1305	41.7681	56.1821	49.3147
ENSRNOG00000003694	3.98585	2.14987	2.82212	0.671165	1.12401	0.977017
ENSRNOG00000003695	0	0	0	0	0	0
ENSRNOG00000003698	0.0552479	0.10765	0.216441	0.0415791	0.0400075	0.0262908
ENSRNOG00000003699	6.59436	3.54603	5.50141	4.2318	4.4576	3.81141
ENSRNOG00000003703	7.15132	6.80108	5.52348	7.94958	7.18825	6.82948
ENSRNOG00000003704	1.32073	0.395319	0.746537	0.0796882	0.289699	0.116782
ENSRNOG00000003705	0.0407	0.238259	0.200355	0.249852	0.335112	0.195372
ENSRNOG00000003706	85.4801	86.6147	95.8919	83.4634	84.6624	74.3751
ENSRNOG00000003707	14.455	11.9727	12.0693	11.9609	11.4428	10.8274
ENSRNOG00000003709	22.1951	44.7708	40.5638	18.0947	27.5861	14.6426
ENSRNOG00000003712	18.1315	17.9494	18.0267	17.0226	19.7607	19.6836
ENSRNOG00000003713	0	0	0	0	0	0
ENSRNOG00000003714	18.347	19.7123	16.1643	22.2902	20.69	18.9164
ENSRNOG00000003715	10.6801	8.26805	8.37241	8.73945	10.7726	10.5651
ENSRNOG00000003716	6.20797	0.854979	2.12867	7.36273	1.11633	2.61225
ENSRNOG00000003717	22.3532	23.3008	23.6147	25.0228	24.7762	25.2751
ENSRNOG00000003718	0	0	0	0	0	0
ENSRNOG00000003719	18.9015	21.1322	20.6061	16.0532	17.039	16.6169
ENSRNOG00000003720	9.53773	8.86814	8.17088	10.2632	9.0394	11.9047
ENSRNOG00000003721	3.01728	2.53697	2.45236	3.3635	3.34289	3.34905
ENSRNOG00000003722	0	0.0179979	0.018042	0.0149062	0.0611372	0.0372512
ENSRNOG00000003723	31.3321	32.5486	31.4173	34.4832	38.9246	36.6391
ENSRNOG00000003724	64.2105	60.8946	62.4424	56.1664	41.274	46.656
ENSRNOG00000003726	0.585853	0.469615	0.413753	0.587317	0.606513	0.525299
ENSRNOG00000003728	14.9877	15.4226	15.0692	14.0424	13.5464	16.8081
ENSRNOG00000003732	3.8922	4.15465	3.46507	6.59133	4.61336	8.43557
ENSRNOG00000003734	0	0	0	0	0	0
ENSRNOG00000003736	27.0331	25.1897	19.6675	32.0802	42.2013	47.6898
ENSRNOG00000003737	0.0765525	0.0384411	0	0.0663653	0	0
ENSRNOG00000003738	0.0044881	0.0133296	0.0180528	0.00726847	0.0180773	0.00467739
ENSRNOG00000003740	0.228544	0.075686	0.0763224	0	0.12397	0.0786466
ENSRNOG00000003741	0.385601	0.281077	0.451745	0.469073	0.114523	0.674023
ENSRNOG00000003742	6.00722	2.69664	8.55746	5.19558	25.4046	2.93367
ENSRNOG00000003743	41.6044	41.6349	44.0593	40.5267	49.8685	44.2296
ENSRNOG00000003745	21.5765	14.8486	11.1377	32.4127	36.1121	15.1073
ENSRNOG00000003746	16.5799	18.4856	16.1043	11.079	10.4211	12.0924
ENSRNOG00000003747	57.2568	58.0784	62.6368	59.2848	51.4727	51.9397
ENSRNOG00000003748	1.06668	1.48786	1.69275	2.19972	2.60408	2.58974
ENSRNOG00000003749	1.63834	1.64742	1.38833	1.29633	2.11741	3.02159
ENSRNOG00000003755	0	0.0313089	0.0314472	0.0492992	0.0481557	0
ENSRNOG00000003756	0.39233	0.132477	0.268136	0.397778	0.17704	0.377133
ENSRNOG00000003759	14.7054	14.2347	17.5878	14.0775	22.0931	19.4913
ENSRNOG00000003762	0.827577	0.582824	0.544302	0.306162	0.738972	0.793472
ENSRNOG00000003763	33.5023	33.6885	31.6406	34.542	36.151	38.3903
ENSRNOG00000003765	0	0	0	0	0	0
ENSRNOG00000003767	7.10208	6.23561	6.76569	8.39038	5.78718	6.8749
ENSRNOG00000003769	0.294662	0.983901	0.218169	0.225935	0.200271	0.308622
ENSRNOG00000003772	114.354	135.495	148.053	100.032	75.9555	82.9544
ENSRNOG00000003773	39.9324	47.2613	51.8728	35.97	32.0991	30.5057
ENSRNOG00000003776	0	0	0	0	0	0
ENSRNOG00000003777	0.849816	1.35217	0.253474	1.07023	0.804394	0.701027
ENSRNOG00000003778	8.20836	5.64507	6.88095	8.26353	9.11712	9.03049
ENSRNOG00000003779	24.6573	26.5609	27.9555	24.2357	29.7366	26.6543
ENSRNOG00000003781	3.87769	2.14494	2.2097	2.49268	2.76129	1.86168
ENSRNOG00000003782	36.0065	28.4874	26.7579	32.8277	37.435	32.0624
ENSRNOG00000003783	0	0	0	0	0	0
ENSRNOG00000003784	14.4591	12.1965	13.2563	13.32	10.4745	10.4032
ENSRNOG00000003785	5.46403	2.74769	2.2398	2.75123	2.63394	2.39584
ENSRNOG00000003786	40.1907	30.9521	33.4428	33.8287	44.7998	38.0823
ENSRNOG00000003787	5.41425	6.07531	4.3944	5.70833	5.64358	5.45586
ENSRNOG00000003789	0	0	0	0	0	0
ENSRNOG00000003790	0	0	0	0	0	0.111847
ENSRNOG00000003792	23.3904	17.9221	21.7866	19.8397	23.1626	18.4909
ENSRNOG00000003794	6.85745	9.67935	9.60051	5.02287	5.4593	5.81294
ENSRNOG00000003795	14.024	14.4632	15.8144	14.6841	15.486	13.3818
ENSRNOG00000003797	47.3975	49.2967	52.994	41.5517	37.2039	35.2043
ENSRNOG00000003800	0.710055	0.245372	0.217192	0.0511922	0.078247	0.0656148
ENSRNOG00000003802	5.52652	5.06147	3.68417	5.93404	5.87247	7.1364
ENSRNOG00000003803	8.63801	7.89728	7.02259	7.81146	8.20512	8.43626
ENSRNOG00000003805	13.5921	14.3121	17.1628	14.8203	18.3185	19.4249
ENSRNOG00000003806	1.10186	2.77391	1.38067	2.77336	3.11088	3.35725
ENSRNOG00000003807	7.8194	1.05956	1.31772	0.140863	0.392573	0.298153
ENSRNOG00000003809	284.059	192.457	193.919	242.381	230.698	180.38
ENSRNOG00000003812	0.305261	0.929434	0.758562	0.974286	0.721652	0.644424
ENSRNOG00000003813	0.504671	0.948865	0.465967	0.614989	0.338249	0.345469
ENSRNOG00000003815	151.991	186.336	194.426	133.393	154.248	136.78
ENSRNOG00000003816	9.89872	9.56297	10.0153	9.94017	7.89743	8.76989
ENSRNOG00000003821	8.74285	9.62931	9.34264	8.53536	8.83443	8.54753
ENSRNOG00000003822	17.042	21.3581	21.0475	19.7268	14.8408	17.3848
ENSRNOG00000003825	9.83911	7.59149	9.72733	9.77671	10.6915	11.7444
ENSRNOG00000003827	17.5431	13.8094	14.9658	18.1919	16.1161	17.2244
ENSRNOG00000003829	16.9044	14.3055	15.0261	18.4772	19.8345	19.5237
ENSRNOG00000003831	3.05515	3.41083	1.96634	2.44031	1.60939	2.45841
ENSRNOG00000003832	2.30696	1.62141	1.66342	0.722649	1.89588	0.791953
ENSRNOG00000003833	66.1876	68.0106	70.8462	79.8025	83.9582	79.6317
[truncated: 30,648 more rows]
