# Supplementary material for: Proteomics and transcriptomics profiling reveals distinct aspects of kidney stone related genes in calculi rats
Source: BMC Genomics. 2023 Mar 17;24:127. doi: 10.1186/s12864-023-09222-7 (PMC10024419; doi:10.1186/s12864-023-09222-7)
Supplement: Supplementary file 2 — Additional file 2: Supplementary Table 2. The MS information of proteins identified in kidney of rats. [file 12864_2023_9222_MOESM2_ESM.xlsx]

## Sheet: Sheet1
Supplementary table2. The MS information of proteins identified in kidney of rats
Protein accession	Protein description	MW [kDa]	Coverage [%]	MS/MS Counts	Peptides	Unique peptides	MS/MS count control1	MS/MS count control2	MS/MS count control3	MS/MS count stone1	MS/MS count stone2	MS/MS count stone3	Unique peptides control1	Unique peptides control2	Unique peptides control3	Unique peptides stone1	Unique peptides stone2	Unique peptides stone3	LFQ intensity control1	LFQ intensity control2	LFQ intensity control3	LFQ intensity stone1	LFQ intensity stone2	LFQ intensity stone3	control1	control2	control3	stone1	stone2	stone3	stone/control Ratio	stone/control P value
ENSRNOP00000000025.7	heme binding protein 1 GN=ENSRNOG00000000024.7(Hebp1)	21.124	66.8	41	7	7	8	8	6	7	6	6	7	7	6	7	6	7	263730	240820	210360	281090	240050	235700	1.07517	0.98177	0.857591	1.14594	0.978631	0.960897	1.0587	0.537539
ENSRNOP00000000047.1	solute carrier family 26 member 1 GN=ENSRNOG00000000041.2(Slc26a1)	75.505	10.4	18	5	5	3	2	3	4	4	2	5	4	4	4	4	2	158390	170080	182590	138680	141650	92692	1.07495	1.15428	1.23918	0.94118	0.961336	0.629073	0.7299	0.082816
ENSRNOP00000000048.4	alpha-L-iduronidase GN=ENSRNOG00000000043.6(Idua)	72.415	3	2	2	2	0	0	0	0	0	2	1	1	1	1	2	2	0	0	0	0	14449	12906					1.05641	0.943593
ENSRNOP00000000050.3	transmembrane protein 175 GN=ENSRNOG00000000044.6(Tmem175)	55.706	7.6	8	2	2	2	1	1	1	2	1	2	1	1	2	2	1	38563	0	0	24576	32474	0	1.20997			0.771109	1.01892		0.7397
ENSRNOP00000000052.4	Cd82 molecule GN=ENSRNOG00000000047.4(Cd82)	29.416	8.6	12	2	2	2	2	2	2	2	2	2	2	2	2	2	2	302270	301070	300350	241640	238060	208620	1.1392	1.13468	1.13197	0.910698	0.897205	0.786251	0.7617	0.00420151
ENSRNOP00000000058.3	C-reactive protein GN=ENSRNOG00000000053.7(Crp)	25.468	40.4	60	8	8	7	8	8	12	12	13	8	7	8	8	8	8	1463600	1284800	1285400	2928200	2426200	3366000	0.688526	0.604413	0.604695	1.37752	1.14136	1.58348	2.1618	0.00184865
ENSRNOP00000000064.1	cyclin G associated kinase GN=ENSRNOG00000000048.5(Gak)	143.71	15.5	60	17	17	12	6	10	10	8	14	13	8	15	11	12	13	57926	62388	58490	55344	59878	61677	0.977096	1.05236	0.98661	0.933543	1.01002	1.04037	0.9893	0.792541
ENSRNOP00000000072.2	ATP synthase membrane subunit e GN=ENSRNOG00000000064.4(Atp5me)	8.2545	62	34	5	5	5	6	6	6	6	5	5	5	5	5	5	5	2068200	2292200	2375900	1826800	1738200	1362200	1.06393	1.17917	1.22222	0.939752	0.894174	0.70075	0.7314	0.0329596
ENSRNOP00000000078.4	protein phosphatase 2, regulatory subunit B', alpha GN=ENSRNOG00000000068.5(Ppp2r5a)	56.336	29	50	11	11	10	8	9	6	8	9	10	10	10	7	8	9	155670	107570	157790	146890	148330	144860	1.08467	0.749521	1.09944	1.02349	1.03353	1.00935	1.0452	0.661955
ENSRNOP00000000079.6	acyl-CoA thioesterase 7 GN=ENSRNOG00000010580.8(Acot7)	40.968	20.4	23	6	6	2	4	4	4	5	4	4	4	5	5	5	4	65695	96829	82451	80698	93455	90521	0.773415	1.13995	0.97068	0.950042	1.10023	1.06569	1.0804	0.508057
ENSRNOP00000064336.1	down-regulator of transcription 1 GN=ENSRNOG00000048308.2(Dr1)	19.429	19.9	9	3	2	2	1	2	2	2	0	2	2	2	2	2	0	88818	84158	93835	88739	88732	0	0.999568	0.947124	1.05603	0.998679	0.9986		0.9977	0.976787
ENSRNOP00000000083.5	transmembrane p24 trafficking protein 5 GN=ENSRNOG00000000073.6(Tmed5)	34.592	23.2	23	5	5	4	3	3	4	4	5	5	4	4	5	4	5	150060	151790	120910	159310	163920	177360	0.975102	0.986343	0.785683	1.03521	1.06516	1.1525	1.1841	0.0981254
ENSRNOP00000000107.5	PDZ domain containing 1 GN=ENSRNOG00000000096.7(Pdzk1)	56.799	70.2	257	34	34	45	46	47	36	44	39	31	32	31	29	30	26	3828500	4164300	4023700	2912800	3259900	2050700	1.13494	1.23448	1.1928	0.863483	0.966378	0.607918	0.6843	0.0485795
ENSRNOP00000000110.5	ring finger protein 115 GN=ENSRNOG00000000098.7(Rnf115)	33.873	14.1	7	3	3	1	1	2	1	1	1	2	1	3	2	1	2	0	0	417050	0	0	377590			1.04966			0.950342	0.9054
ENSRNOP00000000116.5	THO complex 3 GN=ENSRNOG00000000104.5(Thoc3)	38.795	19.1	16	4	3	2	2	3	3	3	3	3	3	3	3	3	3	42014	41530	41620	46220	40005	50290	0.963333	0.952235	0.954299	1.05977	0.917269	1.15309	1.0907	0.285465
ENSRNOP00000000118.2	gamma-glutamylamine cyclotransferase GN=ENSRNOG00000027040.4(Ggact)	16.925	53.7	32	5	5	5	6	6	5	5	5	5	5	5	4	4	4	86598	86685	83292	81333	83746	81135	1.03341	1.03445	0.99396	0.970582	0.999377	0.968219	0.9596	0.06854
ENSRNOP00000000120.3	aspartylglucosaminidase GN=ENSRNOG00000000108.3(Aga)	37.167	24.6	52	7	7	8	6	9	10	9	10	6	5	6	6	6	7	785540	804560	878360	925380	831580	820670	0.934038	0.956654	1.04441	1.10031	0.988781	0.975809	1.0442	0.446615
ENSRNOP00000000124.3	chromosome alignment maintaining phosphoprotein 1 GN=ENSRNOG00000000112.5(Champ1)	87.39	14	20	8	8	2	1	5	3	4	5	5	4	6	5	6	6	65458	64503	79146	101140	93981	111860	0.76101	0.749907	0.920145	1.17585	1.09262	1.30048	1.4681	0.0096726
ENSRNOP00000000134.2	adenylate kinase 2 GN=ENSRNOG00000000122.4(Ak2)	25.529	77.6	135	17	17	25	24	20	23	26	17	14	14	12	16	15	13	2265000	2333800	2304200	1839300	2849100	1364000	1.04898	1.08085	1.06714	0.85183	1.3195	0.631706	0.8768	0.453214
ENSRNOP00000071158.1	karyopherin subunit alpha 6 GN=ENSRNOG00000000127.7(Kpna6)	59.893	23.9	42	10	5	5	7	7	8	7	8	4	5	4	5	4	4	514450	446220	491230	424210	549640	485970	1.0601	0.919498	1.01225	0.874143	1.13261	1.00141	1.0055	0.98596
ENSRNOP00000000155.4	plexin domain containing 2 GN=ENSRNOG00000000142.5(Plxdc2)	59.416	13.4	29	5	5	5	5	5	4	5	5	5	5	5	5	5	5	65993	82806	74878	90001	89639	87475	0.806774	1.01232	0.915394	1.10027	1.09585	1.06939	1.1942	0.0517867
ENSRNOP00000000162.7	DnaJ heat shock protein family (Hsp40) member C1 GN=ENSRNOG00000000150.7(Dnajc1)	65.36	4.1	3	2	2	0	0	0	1	1	1	0	1	1	1	1	1	0	0	0	0	0	0
ENSRNOP00000000163.5	low density lipoprotein receptor adaptor protein 1 GN=ENSRNOG00000000151.7(Ldlrap1)	33.785	8.5	12	2	2	2	2	2	2	2	2	2	2	2	2	2	2	27363	28388	34059	31084	29469	27736	0.921836	0.956367	1.14742	1.04719	0.992785	0.934402	0.9831	0.866393
ENSRNOP00000000168.6	component of oligomeric golgi complex 3 GN=ENSRNOG00000000155.6(Cog3)	94.246	19.2	34	12	11	3	8	3	6	7	7	7	9	8	8	8	9	167240	167070	192930	194410	196450	192650	0.90339	0.902471	1.04216	1.05015	1.06117	1.04065	1.1067	0.0975176
ENSRNOP00000075357.1	CHM Rab escort protein GN=ENSRNOG00000000161.7(Chm)	68.458	15.1	24	6	6	3	5	4	4	6	2	5	5	6	5	6	4	30873	35227	34597	36830	39784	29214	0.896928	1.02342	1.00512	1.06999	1.15581	0.84873	1.051	0.693884
ENSRNOP00000000177.3	lysosomal-associated membrane protein 2 GN=ENSRNOG00000000164.4(Lamp2)	45.155	13.6	23	5	5	4	4	4	3	5	3	4	4	4	4	5	3	355950	328630	376800	298750	360040	343090	1.03511	0.955662	1.09574	0.868771	1.047	0.997712	0.9439	0.436566
ENSRNOP00000000181.4	glycine amidinotransferase GN=ENSRNOG00000000168.4(Gatm)	52.143	64.1	331	27	27	64	60	56	51	52	48	27	25	25	24	24	23	8794700	8181100	7749600	5234300	7838400	4800600	1.23873	1.1523	1.09153	0.737248	1.10403	0.676161	0.7229	0.0895064
ENSRNOP00000000201.2	mercaptopyruvate sulfurtransferase GN=ENSRNOG00000000185.5(Mpst)	32.94	52.2	89	13	12	14	15	15	15	15	15	11	11	11	12	11	11	2095400	2324300	2116600	1998600	2169600	1389000	1.0396	1.15316	1.05012	0.991574	1.07641	0.689131	0.8502	0.272659
ENSRNOP00000015986.7	von Willebrand factor A domain-containing protein 5A GN=ENSRNOG00000000195.7(LOC108348048)	88.078	52.1	174	33	33	31	26	27	28	31	31	27	27	26	26	29	29	447030	484480	432800	529360	533300	621140	0.879949	0.953666	0.851938	1.04201	1.04977	1.22267	1.2342	0.0280596
ENSRNOP00000000239.4	abhydrolase domain containing 5 GN=ENSRNOG00000000221.5(Abhd5)	39.103	4.8		1	1							1	0	1	0	0	0	0	0	0	0	0	0
ENSRNOP00000000246.6	lipase maturation factor 1 GN=ENSRNOG00000000230.7(Lmf1)	65.986	4.2	5	2	2	1	0	0	1	2	1	1	0	0	1	2	1	0	0	0	0	0	0
ENSRNOP00000000253.3	zinc finger protein 207 GN=ENSRNOG00000000236.7(Zfp207)	49.777	17.2	42	6	6	7	7	7	8	7	6	6	6	6	6	6	5	137520	124840	139810	125630	138680	170150	0.986242	0.895306	1.00266	0.900972	0.994562	1.22025	1.0803	0.504407
ENSRNOP00000000254.6	similar to Protein Njmu-R1 GN=ENSRNOG00000000237.7(RGD1310429)	44.43	15.5	4	3	3	0	0	0	1	2	1	1	0	0	1	2	2	0	0	0	0	0	0
ENSRNOP00000000299.4	phytanoyl-CoA 2-hydroxylase interacting protein-like GN=ENSRNOG00000000274.7(Phyhipl)	42.412	28.3	18	8	8	3	0	6	3	2	4	5	3	7	4	4	5	43720	26278	42880	35487	24466	30027	1.29312	0.777233	1.26828	1.04961	0.723639	0.888119	0.7971	0.344886
ENSRNOP00000000304.5	reticulon 4 interacting protein 1 GN=ENSRNOG00000000279.7(Rtn4ip1)	43.605	28.3	32	7	7	7	6	4	6	5	4	7	6	6	7	6	6	128180	107980	108840	81893	107120	69857	1.27358	1.07288	1.08143	0.813682	1.06434	0.694093	0.7503	0.0933524
ENSRNOP00000000306.4	solute carrier family 25 member 1 GN=ENSRNOG00000038001.3(Slc25a1)	33.835	39.2	65	11	11	12	9	10	12	12	10	10	9	11	11	10	10	518910	443660	503650	406130	401390	290220	1.21432	1.03822	1.17861	0.950397	0.939305	0.679153	0.7487	0.0676683
ENSRNOP00000000312.3	carbonic anhydrase 15 GN=ENSRNOG00000037983.3(LOC103693605)	35.202	11.1	7	3	3	0	0	0	3	2	2	0	1	0	3	3	2	0	0	0	67947	39748	33085				1.44794	0.847024	0.705036
ENSRNOP00000000327.3	forkhead box O3 GN=ENSRNOG00000000299.5(Foxo3)	71.197	6	2	2	2	0	0	0	0	2	0	0	0	0	0	2	0	0	0	0	0	0	0
ENSRNOP00000000336.3	sphingomyelin phosphodiesterase 2 GN=ENSRNOG00000000306.5(Smpd2)	47.644	10.9	27	4	4	5	3	5	4	5	5	4	3	4	4	4	4	104170	90032	98821	90927	95387	109050	1.06226	0.91809	1.00771	0.927216	0.972697	1.11202	1.008	0.926692
ENSRNOP00000000337.4	microtubule associated monooxygenase, calponin and LIM domain containing 1 GN=ENSRNOG00000000307.6(Mical1)	116.67	2.7	2	2	2	1	0	0	0	0	1	1	0	0	0	1	1	0	0	0	0	0	0
ENSRNOP00000000343.2	FIG4 phosphoinositide 5-phosphatase GN=ENSRNOG00000000312.4(Fig4)	103.41	6.5	11	5	5	2	1	2	2	2	2	4	3	4	3	4	3	16634	11486	18763	17825	18592	13679	1.02913	0.710628	1.16085	1.10282	1.15027	0.846307	1.0685	0.679878
ENSRNOP00000000351.5	Uncharacterized protein GN=ENSRNOG00000000320.5(AABR07045462.1)	10.944	16.3		1	1							1	1	1	1	1	1	0	0	0	0	0	0
ENSRNOP00000072586.1	nidogen 2 GN=ENSRNOG00000000341.7(Nid2)	152.82	45	276	44	43	46	47	47	47	42	47	36	40	38	41	39	37	607490	604850	736070	681460	601160	725480	0.921251	0.917248	1.11624	1.03343	0.911652	1.10018	1.0306	0.730642
ENSRNOP00000000434.4	phenazine biosynthesis-like protein domain containing 1 GN=ENSRNOG00000000386.6(Pbld1)	31.687	70.1	108	14	14	18	19	18	20	18	15	14	14	13	13	13	12	1314800	1591500	1624900	1307100	1331600	857580	0.982724	1.18954	1.2145	0.976969	0.995281	0.640983	0.7716	0.158836
ENSRNOP00000000444.5	kinesin family binding protein GN=ENSRNOG00000000395.7(Kifbp)	71.28	3.9	5	2	2	0	2	1	0	1	1	0	2	1	0	1	2	0	28617	0	0	0	31045		0.959304				1.0407	1.0848
ENSRNOP00000000446.5	DExD-box helicase 50 GN=ENSRNOG00000000396.7(Ddx50)	82.134	3.8	2	2	2	0	0	0	0	1	1	1	0	0	2	1	2	0	0	0	0	0	0
ENSRNOP00000000474.5	nuclear mitotic apparatus protein 1 GN=ENSRNOG00000000417.7(Numa1)	226.91	42.4		58	1							1	1	1	1	1	1	60815	50872	52875	60233	59178	0
ENSRNOP00000000477.4	complement factor B GN=ENSRNOG00000051158.3(Cfb)	85.352	51.8	9	34	3	1	1	1	2	1	3	1	1	1	2	2	3	0	0	0	402000	344020	476140				0.986778	0.844456	1.16877
ENSRNOP00000068302.1	negative elongation factor complex member E GN=ENSRNOG00000000420.7(Nelfe)	19.52	28.5	14	3	3	3	2	3	2	2	2	3	3	3	3	3	2	55034	66929	44648	74452	61647	98829	0.822346	1.00009	0.667153	1.1125	0.921161	1.47675	1.41	0.133783
ENSRNOP00000000481.4	Ski2 like RNA helicase GN=ENSRNOG00000000421.4(Skiv2l)	137.3	26.3	77	21	21	13	8	11	12	16	17	15	13	15	15	18	16	52834	51710	49906	57088	60599	71954	0.92128	0.90168	0.870223	0.995458	1.05668	1.25468	1.2278	0.0481787
ENSRNOP00000074361.1	palmitoyl-protein thioesterase 2 GN=ENSRNOG00000000435.7(Ppt2)	34.355	13.2	8	3	3	1	0	1	2	2	2	1	0	1	2	2	3	0	0	0	23707	15016	26558				1.08946	0.690063	1.22048
ENSRNOP00000000500.4	1-acylglycerol-3-phosphate O-acyltransferase 1 GN=ENSRNOG00000000437.7(Agpat1)	31.698	22.5	15	4	4	3	2	3	2	2	3	3	3	3	3	2	3	277850	273220	278920	285530	350950	220160	0.988421	0.97195	0.992227	1.01574	1.24847	0.783195	1.0321	0.924152
ENSRNOP00000070569.1	RT1 class II, locus Ba GN=ENSRNOG00000000451.5(RT1-Ba)	7.8708	25		1	1							1	1	0	1	1	1	0	0	0	0	0	0
ENSRNOP00000070172.1	RT1 class II, locus Bb GN=ENSRNOG00000032708.5(RT1-Bb)	22.71	22.3	28	4	4	4	5	4	5	5	5	4	4	2	4	3	4	280130	210130	213690	322670	471570	455630	0.860253	0.64529	0.656222	0.99089	1.44815	1.3992	1.7755	0.0204272
ENSRNOP00000067594.1	antigen peptide transporter 2 GN=ENSRNOG00000046031.2(LOC103689996)	77.749	17.1	22	8	7	5	2	4	2	5	4	5	3	4	3	6	6	47369	34966	54191	34935	61169	80589	0.907397	0.669806	1.03808	0.669212	1.17175	1.54376	1.2942	0.478206
ENSRNOP00000000528.3	proteasome 20S subunit beta 8 GN=ENSRNOG00000000456.6(Psmb8)	30.569	42.8	51	10	10	7	8	8	8	10	10	7	8	8	9	10	9	210010	242620	209700	269800	306790	435680	0.752454	0.869294	0.751344	0.966679	1.09921	1.56102	1.5283	0.0550897
ENSRNOP00000000529.4	transporter 1, ATP binding cassette subfamily B member GN=ENSRNOG00000000457.6(Tap1)	79.123	6.1	2	3	2	0	0	1	0	0	1	0	0	1	0	0	1	0	0	0	0	0	0
ENSRNOP00000000532.4	proteasome 20S subunit beta 9 GN=ENSRNOG00000000459.7(Psmb9)	23.343	42	46	8	8	7	8	7	8	7	9	7	7	7	7	7	8	115380	125540	112050	160610	184540	227590	0.747837	0.813689	0.726253	1.041	1.1961	1.47513	1.6226	0.0113115
ENSRNOP00000071707.1	solute carrier family 39 member 7 GN=ENSRNOG00000000465.7(Slc39a7)	49.499	6	3	2	2	0	0	0	2	0	1	1	1	1	2	2	1	0	0	0	101230	89112	0				1.06366	0.936336
ENSRNOP00000000542.3	hydroxysteroid (17-beta) dehydrogenase 8 GN=ENSRNOG00000000466.4(Hsd17b8)	26.79	56	52	9	9	9	7	10	10	9	7	9	9	9	9	9	9	377180	445620	419200	459290	478550	276760	0.921224	1.08838	1.02385	1.12177	1.16881	0.675959	0.9779	0.801886
ENSRNOP00000000543.3	ring finger protein 1 GN=ENSRNOG00000000467.4(Ring1)	42.66	13.1		3	1							0	0	1	1	1	1	0	0	0	0	0	0
ENSRNOP00000000549.3	VPS52 subunit of GARP complex GN=ENSRNOG00000000470.7(Vps52)	82.102	14.9	15	7	7	2	2	1	3	3	4	4	2	4	5	4	6	43474	36850	28861	40656	35260	39346	1.16216	0.985088	0.771523	1.08683	0.942583	1.05181	1.0557	0.62822
ENSRNOP00000000553.2	prefoldin subunit 6 GN=ENSRNOG00000000473.6(Pfdn6)	14.497	44.1	23	6	6	2	4	4	4	3	6	3	4	4	5	4	6	146530	149330	123170	149480	152250	162140	0.995787	1.01482	0.837037	1.01583	1.03466	1.10187	1.107	0.187985
ENSRNOP00000000554.4	ral guanine nucleotide dissociation stimulator-like 2 GN=ENSRNOG00000000474.6(Rgl2)	83.726	2.4		1	1							0	0	1	0	0	1	0	0	0	0	0	0
ENSRNOP00000065219.1	cutA divalent cation tolerance homolog GN=ENSRNOG00000000481.8(Cuta)	16.413	54.5	23	5	5	4	4	3	3	4	5	4	4	3	4	4	5	334700	356080	308110	315440	295250	295990	1.05386	1.12118	0.970135	0.993215	0.929643	0.931973	0.9077	0.112716
ENSRNOP00000000576.2	BCL2-antagonist/killer 1 GN=ENSRNOG00000000485.7(Bak1)	23.153	16.3	8	2	2	2	1	1	1	1	2	2	1	1	1	1	2	40817	0	0	0	0	49782	0.901047					1.09895	1.2196
ENSRNOP00000000586.6	small nuclear ribonucleoprotein polypeptide C GN=ENSRNOG00000000493.7(Snrpc)	17.364	24.5	19	3	3	2	3	4	3	4	3	3	3	3	3	3	2	275640	176570	229270	194420	232610	243560	1.22319	0.783554	1.01742	0.862766	1.03224	1.08083	0.984	0.977856
ENSRNOP00000000593.7	signal peptide, CUB domain and EGF like domain containing 3 GN=ENSRNOG00000000500.8(Scube3)	108.94	3.8	6	3	3	1	0	0	3	1	1	2	1	0	3	2	2	11733	0	0	25676	13053	17480	0.690766			1.51164	0.768479	1.02911	1.5969
ENSRNOP00000075162.1	aryl-hydrocarbon receptor-interacting protein GN=ENSRNOG00000022289.6(Aip)	37.598	38.5	53	9	9	9	10	9	8	8	9	8	8	8	8	8	7	158890	175260	161330	171080	156820	176640	0.953321	1.05154	0.967961	1.02646	0.940901	1.05982	1.0183	0.723134
ENSRNOP00000000603.4	ribosomal protein L10A GN=ENSRNOG00000000505.7(Rpl10a)	24.831	35.9	71	8	8	13	11	13	9	12	13	8	7	8	8	8	8	787060	518610	583350	400300	500350	410100	1.47584	0.972464	1.09386	0.750616	0.938224	0.768993	0.6939	0.0679957
ENSRNOP00000075811.1	SRSF protein kinase 1 GN=ENSRNOG00000000511.8(Srpk1)	73.928	3.7		2	1							1	1	1	1	1	1	0	0	0	0	0	0
ENSRNOP00000000618.2	mitogen activated protein kinase 14 GN=ENSRNOG00000000513.9(Mapk14)	41.273	44.7	79	13	2	11	13	14	12	14	15	0	1	2	1	2	2	112490	104740	120330	117930	122190	142330	0.937404	0.872821	1.00274	0.982736	1.01824	1.18607	1.133	0.154584
ENSRNOP00000075828.1	serine and arginine rich splicing factor 3 GN=ENSRNOG00000000520.8(Srsf3)	14.203	41.1	14	5	4	2	3	3	1	2	3	3	3	3	2	2	3	772300	856210	480030	147600	645420	780830	1.25837	1.39509	0.78215	0.240496	1.05163	1.27227	0.7464	0.43327
ENSRNOP00000000635.4	mitochondrial carrier 1 GN=ENSRNOG00000000527.6(Mtch1)	41.592	31.1	31	8	8	6	5	4	5	6	5	7	6	7	5	6	7	226920	207920	190610	189750	157720	181900	1.17899	1.08027	0.990336	0.985868	0.819452	0.945082	0.8464	0.0902357
ENSRNOP00000000640.3	cap methyltransferase 1 GN=ENSRNOG00000000532.7(Cmtr1)	95.618	3.7	2	2	2	0	0	0	0	0	2	0	0	0	1	0	2	0	0	0	0	0	0
ENSRNOP00000000650.4	glyoxalase 1 GN=ENSRNOG00000000541.6(Glo1)	20.819	69.6	67	12	12	9	13	10	12	10	13	10	12	12	11	10	11	743470	771110	690340	702660	674860	709920	1.03925	1.07788	0.96498	0.982201	0.943341	0.992349	0.9467	0.208779
ENSRNOP00000000653.5	fyn-related Src family tyrosine kinase GN=ENSRNOG00000000543.6(Frk)	58.165	11.3	6	4	4	0	1	0	1	2	2	2	2	1	3	2	3	24758	32148	0	42598	70560	49055	0.564944	0.733574		0.972029	1.61008	1.11937	1.9004	0.0630439
ENSRNOP00000000657.7	5'-nucleotidase domain containing 1 GN=ENSRNOG00000000546.7(Nt5dc1)	52.457	15.2	18	5	5	2	3	4	3	3	3	5	3	5	4	3	4	48817	42019	54164	48487	49000	56132	0.980855	0.844266	1.08829	0.974225	0.984532	1.12783	1.0594	0.524885
ENSRNOP00000000673.4	inorganic pyrophosphatase 1 GN=ENSRNOG00000000557.5(Ppa1)	22.399	64.1	25	8	5	5	3	3	4	5	5	4	4	4	4	4	4	287570	234210	296510	360540	461340	398330	0.846416	0.68936	0.87273	1.06119	1.35788	1.17242	1.4912	0.0178269
ENSRNOP00000000674.5	inorganic pyrophosphatase 1 GN=ENSRNOG00000000557.5(Ppa1)	32.771	72	104	15	15	16	17	16	18	17	20	13	14	14	15	14	15	394220	408620	347780	392840	391570	451910	0.990942	1.02714	0.874207	0.987474	0.984281	1.13596	1.0745	0.349624
ENSRNOP00000000687.4	pterin-4 alpha-carbinolamine dehydratase 1 GN=ENSRNOG00000000566.6(Pcbd1)	11.999	57.7	46	6	6	7	8	7	7	11	6	5	6	5	6	6	5	1398500	1371100	1221900	1175400	1348600	928310	1.12725	1.10516	0.984899	0.947418	1.08702	0.748254	0.8649	0.255372
ENSRNOP00000000689.5	solute carrier family 29 member 3 GN=ENSRNOG00000000568.5(Slc29a3)	51.676	17.3	26	6	6	7	4	6	3	4	2	6	4	6	3	4	2	145520	124660	130160	117150	106260	78599	1.24314	1.06494	1.11193	1.00079	0.907754	0.671453	0.7544	0.0845624
ENSRNOP00000000696.4	prosaposin GN=ENSRNOG00000000571.6(Psap)	61.453	10.6	9	5	5	0	0	1	1	2	5	2	1	2	2	4	5	164420	0	161550	114310	128510	142830	1.15525		1.13509	0.803167	0.90294	1.00355	0.7887	0.0626003
ENSRNOP00000000707.6	myristoylated alanine rich protein kinase C substrate GN=ENSRNOG00000000579.6(Marcks)	29.959	47.2	47	8	8	6	6	8	9	9	9	5	6	7	8	8	7	314850	421360	356250	447170	409690	518910	0.765366	1.02428	0.866005	1.08702	0.995912	1.26141	1.2593	0.0994828
ENSRNOP00000000710.3	D-aspartate oxidase GN=ENSRNOG00000000582.7(Ddo)	37.543	35.8	36	8	8	5	6	4	7	7	7	6	8	6	6	6	6	64224	60473	57289	77220	78086	51375	0.99145	0.933545	0.884392	1.19207	1.20544	0.793095	1.1357	0.47956
ENSRNOP00000075512.1	solute carrier family 16 member 10 GN=ENSRNOG00000000588.5(Slc16a10)	55.678	9.7	6	2	2	1	1	1	2	1	0	1	1	1	2	1	0	0	0	0	0	0	0
ENSRNOP00000062062.1	similar to Na+ dependent glucose transporter 1 GN=ENSRNOG00000042918.1(RGD1304770)	43.181	2		1	1							1	1	1	1	1	0	0	0	0	0	0	0
ENSRNOP00000000737.7	laminin subunit alpha 4 GN=ENSRNOG00000000599.7(Lama4)	196.95	22.3	105	28	28	19	13	21	18	16	18	22	17	26	21	21	22	157400	114320	136990	121840	124440	175560	1.13708	0.825862	0.989633	0.880188	0.898971	1.26827	1.0321	0.872993
ENSRNOP00000000742.6	histone deacetylase 2 GN=ENSRNOG00000000604.5(Hdac2)	55.345	35.5	30	13	8	4	4	4	6	6	6	5	5	6	6	5	6	252500	194220	241680	236750	263510	288120	1.02588	0.789095	0.98192	0.96189	1.07061	1.1706	1.1452	0.233668
ENSRNOP00000000749.4	CDGSH iron sulfur domain 1 GN=ENSRNOG00000000610.6(Cisd1)	12.097	59.3	78	8	8	14	14	13	12	14	11	8	8	8	7	8	7	2770600	2874100	3033300	2227500	2279400	1572500	1.12646	1.16854	1.23327	0.905647	0.926749	0.63934	0.7006	0.0398865
ENSRNOP00000000753.2	transcription factor A, mitochondrial GN=ENSRNOG00000000613.6(Tfam)	28.186	29.9	33	8	8	6	5	8	5	4	5	6	7	8	7	6	5	98374	113810	100380	81653	90580	70081	1.06374	1.23065	1.08543	0.882929	0.979459	0.757799	0.7752	0.0418479
ENSRNOP00000071622.1	BicC family RNA binding protein 1 GN=ENSRNOG00000000614.6(Bicc1)	93.567	1.8		1	1							0	0	1	0	1	0	0	0	0	0	0	0
ENSRNOP00000000772.5	histidine triad nucleotide binding protein 1 GN=ENSRNOG00000000622.7(Hint1)	13.777	78.6	84	9	9	14	14	15	14	15	12	9	8	9	7	8	8	2185000	2160200	1655700	2050400	2103100	1652200	1.1104	1.09779	0.841411	1.04199	1.06878	0.839632	0.9675	0.807789
ENSRNOP00000072365.1	cyclin-dependent kinase 1 GN=ENSRNOG00000000632.6(Cdk1)	34.134	7.4		2	1							0	0	0	1	1	1	0	0	0	0	0	0
ENSRNOP00000000792.2	early growth response 2 GN=ENSRNOG00000000640.4(Egr2)	49.849	1.9		1	1							1	0	0	0	1	1	0	0	0	0	0	0
ENSRNOP00000000814.4	protein tyrosine phosphatase, receptor type, C GN=ENSRNOG00000000655.8(Ptprc)	129.7	17.4	51	16	16	7	8	8	6	12	10	10	11	12	10	14	14	76749	97403	79224	102600	105330	141890	0.763423	0.968869	0.788042	1.02056	1.04772	1.41138	1.3806	0.0684481
ENSRNOP00000000817.4	NIMA-related kinase 7 GN=ENSRNOG00000000657.7(Nek7)	34.529	37.1	34	8	8	5	6	6	5	5	7	7	6	6	7	5	7	55209	50476	50004	49011	42943	57018	1.08729	0.994075	0.98478	0.965224	0.84572	1.12291	0.9569	0.60068
ENSRNOP00000000828.3	tuftelin interacting protein 11 GN=ENSRNOG00000000663.4(Tfip11)	96.151	10.9	26	8	8	5	3	5	4	4	5	7	5	7	7	6	6	38396	36325	44217	45446	36877	43808	0.940045	0.889341	1.08256	1.11265	0.902856	1.07255	1.0605	0.540777
ENSRNOP00000000886.3	coronin 1C GN=ENSRNOG00000000697.4(Coro1c)	53.177	39.9	94	21	21	13	12	13	15	17	24	17	19	19	18	19	21	327810	341810	324630	333810	347580	451710	0.924559	0.964044	0.91559	0.941481	0.980318	1.27401	1.1397	0.274024
ENSRNOP00000000889.3	transmembrane protein 119 GN=ENSRNOG00000000700.4(Tmem119)	29.864	12	3	2	2	0	0	1	0	0	2	0	0	1	0	0	2	0	0	0	0	0	0
ENSRNOP00000000890.4	iron-sulfur cluster assembly enzyme GN=ENSRNOG00000000701.5(Iscu)	17.967	44.3	23	6	6	3	3	4	4	5	4	5	4	6	5	6	5	327170	379550	343930	391270	371750	293030	0.931799	1.08098	0.979532	1.11436	1.05876	0.834566	1.0051	0.994933
ENSRNOP00000000891.3	spliceosome associated factor 3, U4/U6 recycling protein GN=ENSRNOG00000000702.5(Sart3)	109.42	31.8	97	25	24	14	17	18	12	14	22	19	19	21	19	19	23	143470	120860	147020	136540	148030	177240	0.985867	0.830501	1.01026	0.938247	1.0172	1.21792	1.1227	0.314686
ENSRNOP00000000909.5	CGG triplet repeat binding protein 1 GN=ENSRNOG00000000718.7(Cggbp1)	18.82	21.6	9	3	3	2	2	1	2	1	1	3	3	2	2	1	2	76556	51111	0	71248	0	53928	1.21112	0.808581		1.12715		0.853146	0.9805	0.973775
ENSRNOP00000000955.5	chloride intracellular channel 2 GN=ENSRNOG00000000728.6(Clic2)	28.161	44.9	24	8	7	4	2	6	3	5	4	5	6	7	4	6	6	59345	58456	78906	61967	65138	72325	0.898856	0.885391	1.19513	0.938569	0.986598	1.09545	1.0138	0.851757
ENSRNOP00000001013.4	protein phosphatase 1, regulatory (inhibitor) subunit 11 GN=ENSRNOG00000000780.7(Ppp1r11)	13.936	12.6	13	2	2	2	3	3	2	2	1	2	2	2	2	2	2	40478	41989	47090	36437	32088	44009	1.00321	1.04066	1.16708	0.903057	0.795271	1.09072	0.8686	0.224048
ENSRNOP00000001049.6	ATP binding cassette subfamily F member 1 GN=ENSRNOG00000000799.7(Abcf1)	95.251	27.2	56	15	15	8	5	8	13	11	11	13	10	12	13	11	13	111740	106980	105410	125790	132510	128270	0.943352	0.903166	0.889911	1.06197	1.1187	1.0829	1.1926	0.00160264
ENSRNOP00000001054.2	gap junction protein, alpha 1 GN=ENSRNOG00000000805.6(Gja1)	43.031	3.7		1	1							1	1	0	1	1	1	0	0	0	0	0	0
ENSRNOP00000001058.4	mitochondrial ribosomal protein S18B GN=ENSRNOG00000000804.6(Mrps18b)	29.159	33.9	24	6	6	4	5	6	3	3	3	5	6	6	4	5	6	95520	117870	103240	109310	107140	65538	0.957405	1.18142	1.03478	1.09562	1.07387	0.656893	0.8906	0.480867
ENSRNOP00000001066.4	serine incorporator 1 GN=ENSRNOG00000029360.5(Serinc1)	50.553	2.9		1	1							1	1	1	1	1	1	0	0	0	0	0	0
ENSRNOP00000001077.4	RIKEN cDNA 2310061I04 gene GN=ENSRNOG00000000812.6(RGD1302996)	35.493	10.6	13	3	3	2	2	3	2	2	2	3	3	3	2	3	3	91402	102880	84178	44686	61919	87958	1.15938	1.30497	1.06774	0.566814	0.785404	1.11569	0.6987	0.126255
ENSRNOP00000001081.3	sphingomyelin phosphodiesterase, acid-like 3A GN=ENSRNOG00000000815.5(Smpdl3a)	49.895	10.6	15	3	3	1	1	1	4	2	6	3	1	1	3	2	3	30887	0	0	45973	26307	51773	0.797393			1.18686	0.679153	1.33659	1.3388
ENSRNOP00000074541.1	protein phosphatase 1, regulatory subunit 18 GN=ENSRNOG00000000816.7(Ppp1r18)	57.362	13.8	16	6	6	1	3	1	4	5	2	2	3	2	6	5	5	47435	66820	45720	55021	50073	45571	0.916205	1.29063	0.88308	1.06273	0.967158	0.880202	0.9418	0.736479
ENSRNOP00000069319.1	nurim GN=ENSRNOG00000000818.5(Nrm)	19.386	16	10	2	2	2	0	2	2	2	2	2	0	2	2	2	2	56817	0	50435	52634	40576	48119	1.14283		1.01446	1.05869	0.816152	0.967874	0.8785	0.304525
ENSRNOP00000001092.4	GRIP and coiled-coil domain containing 2 GN=ENSRNOG00000000823.6(Gcc2)	195.28	11.7	46	16	16	8	5	5	7	12	9	13	9	11	10	13	13	34938	39375	39231	36894	45870	39021	0.890787	1.00391	1.00024	0.940658	1.16951	0.994888	1.0726	0.427118
ENSRNOP00000001098.2	flotillin 1 GN=ENSRNOG00000000826.7(Flot1)	47.499	73.6	149	26	26	29	23	26	23	23	25	24	21	25	24	22	24	418340	397680	410170	481470	413280	485590	0.962981	0.915424	0.944175	1.1083	0.951334	1.11779	1.1257	0.100146
ENSRNOP00000001115.4	DExD-box helicase 39B GN=ENSRNOG00000000841.7(Ddx39b)	49.035	59.8	158	23	12	29	27	27	26	26	23	11	11	11	9	11	11	906080	850500	992110	956080	986320	1057000	0.945789	0.887773	1.03559	0.99798	1.02954	1.10332	1.0912	0.174636
ENSRNOP00000069121.1	dimethylarginine dimethylaminohydrolase 2 GN=ENSRNOG00000000842.5(Ddah2)	29.688	70.9	55	13	12	11	7	7	10	12	8	11	10	11	11	12	9	856390	867430	886240	938540	764060	955900	0.975284	0.987856	1.00928	1.06884	0.870135	1.08861	1.0186	0.861765
ENSRNOP00000068429.1	casein kinase 2 beta GN=ENSRNOG00000000847.8(Csnk2b)	24.942	45.6	39	7	7	6	6	8	6	6	7	7	6	7	7	7	6	218850	244330	213870	215720	200600	205280	1.01113	1.12885	0.988118	0.996666	0.926809	0.948431	0.9181	0.143404
ENSRNOP00000001126.1	apolipoprotein M GN=ENSRNOG00000000850.4(Apom)	21.512	28.4	18	5	5	4	3	3	2	3	3	5	5	5	3	5	4	142710	140430	147620	155750	94596	146050	1.03519	1.01865	1.0708	1.12977	0.686178	1.05941	0.9202	0.536877
ENSRNOP00000001133.4	proline-rich coiled-coil 2A GN=ENSRNOG00000000852.6(Prrc2a)	229.04	3.3	17	5	4	1	5	1	2	4	4	3	4	3	3	4	3	36989	44886	31238	33683	35870	48448	0.960279	1.16529	0.810976	0.874452	0.931229	1.25777	1.0432	0.805645
ENSRNOP00000068279.1	allograft inflammatory factor 1 GN=ENSRNOG00000000853.7(Aif1)	16.823	28.8	18	4	4	3	2	4	3	3	3	3	4	4	4	4	3	151800	185270	139720	165360	164180	242860	0.868098	1.0595	0.799016	0.945644	0.938896	1.38884	1.2005	0.325514
ENSRNOP00000001154.4	RNA binding motif protein, X-linked GN=ENSRNOG00000000866.7(Rbmx)	42.257	30	52	12	3	7	10	7	9	10	9	3	3	2	3	3	3	590930	632350	594340	611290	616870	690800	0.948884	1.01539	0.954359	0.981577	0.990537	1.10925	1.0558	0.302096
ENSRNOP00000001158.7	Rac/Cdc42 guanine nucleotide exchange factor 6 GN=ENSRNOG00000000869.7(Arhgef6)	89.776	10.9	20	7	6	3	3	3	2	3	6	3	3	3	4	3	6	33313	29179	27654	38688	38467	55221	0.898239	0.786772	0.745652	1.04317	1.03721	1.48896	1.4685	0.0474735
ENSRNOP00000001160.4	valyl-tRNA synthetase 1 GN=ENSRNOG00000000867.6(Vars1)	140.37	36.9	129	33	32	20	16	17	23	27	26	23	18	22	23	25	24	180040	176520	184980	196260	213020	229760	0.915008	0.897118	0.940114	0.997442	1.08262	1.1677	1.18	0.0261342
ENSRNOP00000001174.4	solute carrier family 44, member 4 GN=ENSRNOG00000000878.7(Slc44a4)	78.736	6.9	16	4	4	4	3	2	2	3	2	4	4	4	3	4	3	280220	353040	323840	307880	282310	286140	0.917035	1.15534	1.05978	1.00755	0.923875	0.936409	0.9156	0.309494
ENSRNOP00000001179.3	membrane magnesium transporter 1 GN=ENSRNOG00000000881.6(Mmgt1)	14.677	39.7	21	3	3	2	4	4	4	4	3	2	3	3	3	3	2	52772	46936	66674	56366	60644	51803	0.94462	0.840156	1.19347	1.00895	1.08553	0.927275	1.0146	0.846728
ENSRNOP00000001190.3	SBDS, ribosome maturation factor GN=ENSRNOG00000000888.3(Sbds)	28.752	68.8	62	15	15	10	11	10	10	12	9	12	12	9	10	13	9	173920	188790	192890	184490	183720	173390	0.951075	1.03239	1.05481	1.00888	1.00467	0.948177	0.9748	0.54108
ENSRNOP00000001196.3	RAB guanine nucleotide exchange factor 1 GN=ENSRNOG00000000895.4(Rabgef1)	58.139	9.6	19	4	4	3	2	3	5	3	3	4	4	4	4	3	4	37695	35014	32342	35083	35835	47264	1.01316	0.941097	0.86928	0.942952	0.963164	1.27035	1.125	0.35582
ENSRNOP00000001201.6	heat shock protein family H (Hsp110) member 1 GN=ENSRNOG00000000902.7(Hsph1)	96.417	54.2	213	35	34	33	40	39	34	34	33	27	32	29	30	27	29	329100	394890	390040	329270	340190	355070	0.923332	1.10791	1.09431	0.923809	0.954446	0.996194	0.9197	0.266942
ENSRNOP00000001207.3	arachidonate 5-lipoxygenase activating protein GN=ENSRNOG00000000907.6(Alox5ap)	18.07	8.1		1	1							0	0	0	0	1	1	0	0	0	0	0	0
ENSRNOP00000001211.6	argininosuccinate lyase GN=ENSRNOG00000000903.7(Asl)	51.39	42.3	105	19	19	23	20	21	16	13	12	19	17	17	16	13	14	1273100	1287600	1342300	845180	836530	697500	1.21591	1.22976	1.282	0.807213	0.798951	0.666167	0.6096	0.00150133
ENSRNOP00000001215.4	glucuronidase, beta GN=ENSRNOG00000000913.8(Gusb)	74.788	28.5	55	13	13	8	10	8	10	9	10	11	11	10	11	11	11	157520	163740	136810	188280	144490	224390	0.930942	0.967702	0.808546	1.11273	0.853935	1.32614	1.2163	0.259301
ENSRNOP00000001220.5	zinc finger, BED-type containing 5 GN=ENSRNOG00000000918.7(Zbed5)	84.034	8.2	20	4	4	2	2	4	4	4	4	3	3	4	4	4	3	213890	190020	211550	262440	288670	221980	0.92423	0.821087	0.914119	1.13402	1.24736	0.959188	1.2561	0.0591955
ENSRNOP00000076122.1	sulfatase modifying factor 2 GN=ENSRNOG00000000922.8(Sumf2)	30.532	15.9	11	3	3	2	1	2	3	1	2	2	2	2	3	2	2	48031	36147	37021	52486	68455	61332	0.94963	0.714669	0.731949	1.03771	1.35344	1.21261	1.5039	0.0262102
ENSRNOP00000001227.3	chaperonin containing TCP1 subunit 6A GN=ENSRNOG00000000923.8(Cct6a)	58.017	49.5	158	22	22	28	25	21	28	28	28	21	22	21	22	21	21	795650	928070	804870	839670	866980	886900	0.932013	1.08713	0.942813	0.983577	1.01557	1.0389	1.0257	0.623576
ENSRNOP00000001228.4	phosphoserine phosphatase GN=ENSRNOG00000000925.7(Psph)	24.967	59.6	64	11	11	11	11	13	10	10	9	10	10	11	10	10	10	380370	381030	332710	245630	277560	219920	1.24221	1.24437	1.08657	0.802179	0.906456	0.718216	0.6792	0.00854607
ENSRNOP00000076230.1	mitochondrial ribosomal protein S17 GN=ENSRNOG00000000926.7(Mrps17)	13.999	54.3	11	4	4	4	0	1	1	2	3	4	2	3	2	2	4	43968	0	23554	27233	49211	17816	1.35887		0.727955	0.841657	1.5209	0.550617	0.9307	0.819199
ENSRNOP00000001242.1	syntaxin 2 GN=ENSRNOG00000000936.6(Stx2)	33.345	14.5	17	3	3	3	3	3	3	2	3	3	3	3	3	2	3	23216	22730	30014	30451	29415	26678	0.857185	0.839241	1.10818	1.12432	1.08607	0.98501	1.1393	0.23333
ENSRNOP00000001247.4	RAN, member RAS oncogene family GN=ENSRNOG00000000938.7(Ran)	24.423	45.8	91	13	13	16	14	16	16	15	14	12	12	13	12	11	11	1457100	1572300	1507300	1498500	1458600	1660900	0.954985	1.03049	0.987886	0.982118	0.955968	1.08856	1.0179	0.731498
ENSRNOP00000051312.1	ribosomal protein L21 GN=ENSRNOG00000049848.1(Rpl21)	18.579	21.2	20	3	3	4	4	3	3	4	2	3	3	2	2	3	2	331020	262510	293950	209400	213600	144800	1.36477	1.08231	1.21193	0.863339	0.880655	0.596999	0.6398	0.0329735
ENSRNOP00000001290.4	mucolipin 1 GN=ENSRNOG00000000975.6(Mcoln1)	65.479	6.6	5	2	2	1	1	0	2	1	0	1	1	0	2	1	0	0	0	0	0	0	0
ENSRNOP00000001295.3	Bri3 binding protein GN=ENSRNOG00000000979.5(Bri3bp)	28.316	19.4	20	4	4	5	3	3	3	3	3	4	3	3	3	4	3	135610	138080	154060	110180	97324	72472	1.14968	1.17062	1.3061	0.93409	0.825099	0.614407	0.6545	0.0285439
ENSRNOP00000001298.5	patatin-like phospholipase domain containing 6 GN=ENSRNOG00000000977.8(Pnpla6)	148.37	13	50	14	14	8	7	8	6	12	9	11	11	9	10	12	9	137380	123770	120600	119760	127040	95116	1.13903	1.02619	0.999909	0.992944	1.0533	0.788618	0.8957	0.296472
ENSRNOP00000001305.6	calmodulin regulated spectrin-associated protein family, member 3 GN=ENSRNOG00000000986.7(Camsap3)	136.74	4.1		4	1							1	1	1	0	1	0	29209	24763	22744	28167	27171	19809
ENSRNOP00000068574.1	BUD31 homolog GN=ENSRNOG00000000989.8(Bud31)	17	38.9	19	5	5	2	5	4	2	2	4	3	5	4	3	3	4	65948	60845	69411	53277	59142	65616	1.05731	0.9755	1.11283	0.854165	0.948196	1.05199	0.9074	0.236114
ENSRNOP00000001309.2	XPA binding protein 2 GN=ENSRNOG00000000988.4(Xab2)	99.996	14	28	9	9	5	3	5	6	5	4	9	5	8	8	8	7	28876	31809	32054	33386	31800	42950	0.862507	0.950113	0.957431	0.997217	0.949844	1.28289	1.166	0.214834
ENSRNOP00000001310.4	PDGFA associated protein 1 GN=ENSRNOG00000000990.7(Pdap1)	20.605	33.1	21	4	4	4	3	3	4	4	3	4	3	4	4	4	4	119730	118820	105260	118410	113440	158760	0.97816	0.970725	0.859944	0.967376	0.926772	1.29702	1.1361	0.358012
ENSRNOP00000001315.4	actin related protein 2/3 complex, subunit 1B GN=ENSRNOG00000000991.6(Arpc1b)	41.056	54.6	141	18	17	22	24	21	23	25	26	16	17	17	16	16	15	1069400	1031900	1061100	1121000	1244900	1458200	0.9184	0.886195	0.911272	0.962714	1.06912	1.2523	1.2092	0.0754653
ENSRNOP00000001319.7	actin related protein 2/3 complex, subunit 1A GN=ENSRNOG00000000996.7(Arpc1a)	36.687	39.8	54	10	9	11	8	10	8	9	8	8	7	9	8	9	6	314220	295810	334440	245620	246570	221520	1.13698	1.07037	1.21015	0.888758	0.892195	0.801554	0.7557	0.0049366
ENSRNOP00000001322.2	syntaxin binding protein 2 GN=ENSRNOG00000000994.4(Stxbp2)	66.653	42.3	137	21	21	23	22	23	22	25	22	19	18	19	18	19	18	169010	195670	196470	151030	168640	153010	0.980877	1.1356	1.14024	0.876527	0.97873	0.888018	0.8423	0.048058
ENSRNOP00000001325.4	resistin GN=ENSRNOG00000001001.6(Retn)	7.1361	82.1	11	3	3	4	1	2	1	3	0	3	2	3	2	3	0	103110	44788	53081	46922	71101	0	1.61613	0.702002	0.831985	0.73545	1.11443		0.8809	0.839334
ENSRNOP00000001327.3	trafficking protein particle complex 5 GN=ENSRNOG00000001003.6(Trappc5)	20.795	24.5	10	3	3	2	1	1	1	3	2	3	1	3	3	3	3	77701	0	47933	51168	72027	57056	1.2701		0.783513	0.836393	1.17735	0.932638	0.9565	0.914431
ENSRNOP00000001347.5	tectonin beta-propeller repeat containing 1 GN=ENSRNOG00000001010.7(Tecpr1)	130.19	6	6	5	5	1	0	0	0	1	4	2	0	3	2	3	4	0	0	56443	116690	62577	50085			0.789979	1.6332	0.875831	0.700992	1.3545
ENSRNOP00000001360.2	TSC22 domain family, member 1 GN=ENSRNOG00000001030.8(Tsc22d1)	15.582	24.5	13	3	3	2	2	2	2	2	3	3	2	2	2	3	3	110300	113400	114700	144680	141350	132560	0.874252	0.898823	0.909127	1.14675	1.12036	1.05069	1.237	0.001769
ENSRNOP00000001365.6	CCZ1 homolog B, vacuolar protein trafficking and biogenesis associated GN=ENSRNOG00000001032.7(Ccz1b)	55.596	25	23	10	10	6	0	4	4	5	4	9	2	5	6	8	7	159980	77739	120100	112140	168490	136490	1.23865	0.601898	0.92988	0.868249	1.30454	1.05678	1.1657	0.491186
ENSRNOP00000069357.1	eukaryotic translation initiation factor 2B subunit alpha GN=ENSRNOG00000001039.5(Eif2b1)	28.575	14.2	13	3	3	2	2	2	2	2	3	2	2	2	2	3	3	35558	36421	39686	34024	36772	35779	0.977584	1.00131	1.09107	0.935411	1.01096	0.98366	0.9544	0.317567
ENSRNOP00000001379.2	aminoacyl tRNA synthetase complex-interacting multifunctional protein 2 GN=ENSRNOG00000001044.7(Aimp2)	35.442	34.7	42	8	8	10	7	7	4	6	8	7	7	6	6	6	5	163790	164880	193280	179280	182340	199200	0.907617	0.913657	1.07103	0.993452	1.01041	1.10384	1.0745	0.308241
ENSRNOP00000001383.4	tumor protein, translationally-controlled 1 GN=ENSRNOG00000001049.7(Tpt1)	19.462	30.2	38	4	4	5	6	6	7	8	6	4	4	3	4	4	4	1515600	1567500	1310800	1571000	1702300	1762200	0.964388	0.997412	0.834072	0.999639	1.08319	1.1213	1.146	0.0991747
ENSRNOP00000001389.7	solute carrier family 25, member 30 GN=ENSRNOG00000001052.7(Slc25a30)	32.305	12.4	13	4	4	2	3	3	1	2	2	3	4	3	3	3	2	72942	71213	87101	51973	53305	33055	1.18416	1.15609	1.41402	0.843743	0.865367	0.536623	0.5982	0.0337053
ENSRNOP00000001397.3	transmembrane p24 trafficking protein 2 GN=ENSRNOG00000001053.5(Tmed2)	22.733	30.8	49	6	6	8	9	7	7	10	8	5	5	6	5	6	5	663210	710020	638690	720770	753510	759450	0.937256	1.00341	0.902604	1.0186	1.06487	1.07326	1.1102	0.0396169
ENSRNOP00000072380.1	Rab interacting lysosomal protein-like 1 GN=ENSRNOG00000001055.7(Rilpl1)	44.853	8.2	11	3	2	2	1	1	3	3	1	2	2	1	2	2	2	26883	20990	25383	32270	27358	59695	0.837568	0.653965	0.790834	1.00541	0.852367	1.85986	1.6288	0.155965
ENSRNOP00000001409.4	translocase of inner mitochondrial membrane 44 GN=ENSRNOG00000001058.4(Timm44)	51.06	37.3	90	18	18	16	18	16	13	16	11	17	17	16	13	15	13	269420	312470	278200	267790	280940	204510	1.00198	1.16208	1.03463	0.995915	1.04482	0.760576	0.8758	0.266698
ENSRNOP00000001412.7	cytohesin 3 GN=ENSRNOG00000001065.7(Cyth3)	45.246	7.7	6	3	3	1	0	1	2	2	0	2	0	2	2	3	3	20636	0	18243	23088	20840	22942	0.975707		0.862561	1.09164	0.985352	1.08474	1.1466	0.115959
ENSRNOP00000001415.5	ELAV like RNA binding protein 1 GN=ENSRNOG00000001069.6(Elavl1)	36.169	31.3	54	8	8	9	9	8	11	7	10	7	6	7	8	7	8	534480	543190	561540	526410	524060	604760	0.973422	0.989285	1.0227	0.958724	0.954444	1.10142	1.0098	0.88334
ENSRNOP00000001417.3	Rac family small GTPase 1 GN=ENSRNOG00000001068.7(Rac1)	21.45	70.3	94	13	6	11	18	18	14	17	16	4	5	5	5	6	4	1175500	1075400	1099700	1034400	1048800	1012600	1.0941	1.00093	1.02355	0.96277	0.976173	0.94248	0.924	0.0517862
ENSRNOP00000001432.4	ADP-ribosylation factor like GTPase 6 interacting protein 4 GN=ENSRNOG00000001080.5(Arl6ip4)	25.769	6.9		1	1							0	0	1	0	0	0	0	0	0	0	0	0
ENSRNOP00000075840.1	diacylglycerol lipase, beta GN=ENSRNOG00000001079.9(Daglb)	39.569	11.1	7	3	3	2	0	2	0	1	2	3	2	2	2	3	2	18866	16147	22311	22765	18148	22279	0.939261	0.803893	1.11077	1.13338	0.903515	1.10918	1.1024	0.440071
ENSRNOP00000001444.4	replication factor C subunit 3 GN=ENSRNOG00000001088.6(Rfc3)	40.479	7.9	7	2	2	0	1	1	1	2	2	1	1	2	1	2	2	0	0	6624.8	0	13651	13560			0.587378		1.21035	1.20228	2.0537
ENSRNOP00000001445.4	VPS37B subunit of ESCRT-I GN=ENSRNOG00000001086.5(Vps37b)	31.111	9.8	7	2	2	2	1	1	1	1	1	2	2	1	2	1	2	13190	16213	0	15348	0	19679	0.818873	1.00655		0.952848		1.22173	1.1913	0.39709
ENSRNOP00000001449.2	Klotho GN=ENSRNOG00000001092.5(Kl)	104.75	5.2	7	4	4	3	1	2	0	1	0	3	1	2	1	3	0	63252	0	19986	0	7621.7	0	2.08845		0.659897		0.251653		0.1831
ENSRNOP00000001464.5	PDS5 cohesin associated factor B GN=ENSRNOG00000001098.8(Pds5b)	160.59	14.6	48	15	12	8	9	10	7	9	5	10	9	10	8	9	6	82828	59023	62387	60290	56139	30581	1.41486	1.00823	1.06569	1.02987	0.958963	0.522383	0.7198	0.207102
ENSRNOP00000001466.5	forkhead box K1 GN=ENSRNOG00000001104.6(Foxk1)	65.223	5.8	8	3	3	2	2	1	1	1	1	3	3	2	2	2	2	54849	55512	48576	46357	49776	50118	1.07833	1.09137	0.955005	0.911379	0.978597	0.985321	0.9202	0.172152
ENSRNOP00000001467.7	density regulated reinitiation and release factor GN=ENSRNOG00000001106.7(Denr)	21.825	40.7	21	6	5	5	3	2	4	3	4	5	4	3	4	4	4	116530	119000	113610	124920	143260	134010	0.93059	0.950315	0.907271	0.997591	1.14405	1.07018	1.1519	0.028455
ENSRNOP00000001475.4	BRCA2, DNA repair associated GN=ENSRNOG00000001111.7(Brca2)	371.95	1.6	3	3	3	1	0	1	1	0	0	3	2	3	2	1	2	1332700	0	454930	9413700	0	0	0.356931		0.121842	2.52123			10.532
ENSRNOP00000001476.3	WD repeat domain, phosphoinositide interacting 2 GN=ENSRNOG00000001114.5(Wipi2)	48.519	17.3	16	4	4	4	3	3	2	2	2	4	3	3	3	4	3	48252	37405	46218	57116	58675	50387	0.971344	0.752987	0.930398	1.14978	1.18117	1.01432	1.2601	0.0622492
ENSRNOP00000001498.5	replication factor C subunit 5 GN=ENSRNOG00000001134.7(Rfc5)	38.098	10.4	2	2	2	0	0	0	1	0	1	1	0	0	1	1	1	0	0	0	0	0	0
ENSRNOP00000001500.3	phosphatidylethanolamine binding protein 1 GN=ENSRNOG00000001136.6(Pebp1)	20.801	93.6	165	16	16	31	27	29	26	26	26	16	16	15	14	15	16	5547600	5730800	5263700	4866700	4832200	4740900	1.07436	1.10983	1.01938	0.942492	0.935811	0.91813	0.8729	0.00646409
ENSRNOP00000001508.1	protein kinase AMP-activated non-catalytic subunit beta 1 GN=ENSRNOG00000001142.3(Prkab1)	30.394	40.7	58	8	8	11	6	10	10	10	11	8	6	7	7	6	7	121630	97403	105910	106020	122490	105530	1.10743	0.886848	0.964304	0.965306	1.11526	0.960844	1.028	0.735456
ENSRNOP00000001517.7	GCN1 activator of EIF2AK4 GN=ENSRNOG00000021871.6(Gcn1)	293.07	34.6	309	71	71	52	50	51	54	55	47	57	51	57	61	60	55	117320	120620	121730	132940	135920	135020	0.921904	0.947836	0.956558	1.04465	1.06806	1.06099	1.1229	0.000844319
ENSRNOP00000001518.3	ribosomal protein lateral stalk subunit P0 GN=ENSRNOG00000001148.6(Rplp0)	34.215	47.6	65	11	11	10	12	11	8	11	13	9	11	10	8	11	11	1277100	1483800	1333100	1425500	1437000	1580300	0.897596	1.04287	0.936955	1.0019	1.00998	1.1107	1.0852	0.210949
ENSRNOP00000063917.2	glutamyl-tRNA amidotransferase subunit C GN=ENSRNOG00000045621.2(Gatc)	16.965	7.2		1	1							1	1	1	1	1	1	0	0	0	0	0	0
ENSRNOP00000001539.3	serine and arginine rich splicing factor 9 GN=ENSRNOG00000001163.4(Srsf9)	25.498	30.8	17	6	6	4	4	1	3	1	4	4	4	4	4	2	4	52269	55902	35279	65064	75980	88511	0.840777	0.899216	0.567483	1.04659	1.22218	1.42375	1.6002	0.0461881
ENSRNOP00000001545.3	cytochrome c oxidase subunit 6A1 GN=ENSRNOG00000001170.4(Cox6a1)	12.301	42.3	43	3	3	7	7	7	7	8	7	3	3	3	3	3	3	5298300	5024800	4921000	4822300	4868000	3594700	1.11429	1.05677	1.03494	1.01419	1.0238	0.756007	0.8715	0.223709
ENSRNOP00000001547.3	coenzyme Q5, methyltransferase GN=ENSRNOG00000001171.6(Coq5)	37.3	49.2	49	11	11	9	7	7	9	9	8	9	9	9	9	8	9	145190	133850	130690	133770	120940	109470	1.12563	1.03772	1.01322	1.0371	0.937628	0.848703	0.8888	0.142989
ENSRNOP00000001556.3	acyl-CoA dehydrogenase short chain GN=ENSRNOG00000001177.4(Acads)	44.967	60.6	136	19	19	22	22	26	26	22	18	18	17	18	18	16	15	858710	895070	921730	899560	951710	578950	1.00911	1.05184	1.08317	1.05712	1.1184	0.680353	0.9083	0.494228
ENSRNOP00000001564.2	NADH:ubiquinone oxidoreductase subunit V3 GN=ENSRNOG00000001182.7(Ndufv3)	49.299	48	102	16	14	18	12	18	17	21	16	13	11	12	12	12	9	493920	453820	491430	506900	519650	363820	1.04735	0.962319	1.04207	1.07487	1.10191	0.771475	0.9661	0.714413
ENSRNOP00000001565.2	HNF1 homeobox A GN=ENSRNOG00000001183.3(Hnf1a)	67.212	17	14	7	6	1	5	5	1	1	1	3	4	5	1	1	0	39423	35945	41496	32157	0	0	1.05819	0.96483	1.11383	0.863154			0.8255
ENSRNOP00000001570.3	2'-5'-oligoadenylate synthetase-like GN=ENSRNOG00000001187.5(Oasl)	58.968	9.8	7	4	4	0	1	1	1	1	3	0	1	1	2	1	3	0	0	0	39435	0	74153				0.694352		1.30565
ENSRNOP00000001581.5	glycolipid transfer protein GN=ENSRNOG00000001192.6(Gltp)	23.703	12	11	2	2	2	2	2	1	1	3	1	1	1	1	1	2	136500	117150	131830	0	210190	238890	0.817796	0.701867	0.789817		1.25929	1.43123	1.7475	0.00529978
ENSRNOP00000001586.1	transient receptor potential cation channel, subfamily V, member 4 GN=ENSRNOG00000001195.2(Trpv4)	98.009	18.9	52	12	12	9	9	11	7	9	7	9	9	11	10	9	7	81913	63610	70565	49336	62464	43509	1.32332	1.02763	1.13999	0.797034	1.00912	0.702897	0.7187	0.0595386
ENSRNOP00000001589.3	pyridoxal kinase GN=ENSRNOG00000049937.2(Pdxk)	34.855	70.2	134	16	5	21	23	24	24	22	20	3	5	4	4	5	5	971510	1058700	1070900	912480	891880	679170	1.04377	1.13744	1.15055	0.980346	0.958214	0.729684	0.8009	0.0824738
ENSRNOP00000001593.2	cystatin B GN=ENSRNOG00000001201.4(Cstb)	11.196	65.3	45	6	6	9	8	5	9	8	6	6	6	5	6	6	5	1903400	2095500	1505500	1254700	1462000	1444100	1.1816	1.30085	0.93459	0.778897	0.907586	0.896474	0.7559	0.0678356
ENSRNOP00000001595.5	ankyrin repeat domain 13a GN=ENSRNOG00000001204.5(Ankrd13a)	67.319	16.1	31	7	7	5	3	4	6	6	7	7	5	6	6	6	6	39005	33383	42157	37096	36576	52714	0.971357	0.83135	1.04985	0.923816	0.910867	1.31276	1.1034	0.556981
ENSRNOP00000001602.5	1-acylglycerol-3-phosphate O-acyltransferase 3 GN=ENSRNOG00000001205.5(Agpat3)	43.245	21.8	21	7	7	6	4	3	0	3	5	6	5	5	4	5	5	99380	77306	77470	62733	72289	67681	1.30517	1.01527	1.01743	0.823882	0.949383	0.888865	0.7976	0.0762932
ENSRNOP00000001605.4	PWP2, small subunit processome component GN=ENSRNOG00000001210.7(Pwp2)	102.98	2.3		1	1							0	0	0	0	0	1	0	0	0	0	0	0
ENSRNOP00000001607.6	cordon-bleu WH2 repeat protein-like 1 GN=ENSRNOG00000027016.7(Cobll1)	130.85	51.3	195	42	42	41	38	37	26	33	20	39	36	38	32	35	26	273000	263430	363240	187880	221360	172680	1.10557	1.06681	1.47101	0.760858	0.896442	0.699303	0.6468	0.0262832
ENSRNOP00000001609.3	glutamine amidotransferase like class 1 domain containing 3A GN=ENSRNOG00000001211.4(Gatd3a)	28.172	68	137	13	13	23	24	23	23	22	22	12	12	13	13	12	12	1824100	1926600	1881000	1621100	1670500	1190800	1.08211	1.14292	1.11587	0.961687	0.990993	0.70642	0.7959	0.0938491
ENSRNOP00000001625.3	phosphofructokinase, liver type GN=ENSRNOG00000001214.5(Pfkl)	85.338	40.5	121	24	20	22	21	18	22	17	21	18	17	20	17	15	19	360200	361570	349300	356910	317090	416230	0.999954	1.00376	0.969694	0.99082	0.880276	1.1555	1.0179	0.890876
ENSRNOP00000001636.5	ubiquitin-conjugating enzyme E2G 2 GN=ENSRNOG00000001222.7(Ube2g2)	18.566	27.9	7	2	2	2	1	1	1	1	1	2	1	1	1	1	1	0	0	0	0	0	0
ENSRNOP00000001638.2	PTTG1 interacting protein GN=ENSRNOG00000001223.5(Pttg1ip)	19.9	5.2	10	2	2	1	2	2	1	2	2	2	2	2	1	2	2	53865	68243	54225	0	49403	48145	0.983365	1.24585	0.989937		0.901906	0.87894	0.8298	0.17157
ENSRNOP00000001639.5	integrin subunit beta 2 GN=ENSRNOG00000001224.6(Itgb2)	84.817	33.1	63	20	20	8	7	7	12	13	16	14	11	12	14	16	17	76939	72990	53968	112720	113960	142380	0.805704	0.764351	0.565152	1.1804	1.19339	1.491	1.81	0.0111062
ENSRNOP00000001644.4	protein O-fucosyltransferase 2 GN=ENSRNOG00000001228.6(Pofut2)	49.543	24	26	10	10	4	1	1	5	7	8	5	4	4	7	8	8	42481	46997	46945	63152	57763	63180	0.795231	0.87977	0.878796	1.18219	1.08131	1.18271	1.3494	0.00259721
ENSRNOP00000001664.2	D-dopachrome tautomerase GN=ENSRNOG00000001239.6(Ddt)	13.133	95.8	85	10	10	14	15	13	15	15	13	10	10	10	10	10	10	3140600	3549600	3276900	3228700	3080600	2239000	1.01773	1.15026	1.06189	1.04628	0.998283	0.725558	0.8577	0.2427
ENSRNOP00000001668.6	zinc finger CCHC-type containing 8 GN=ENSRNOG00000001243.7(Zcchc8)	76.937	10.1	18	4	4	3	3	3	3	3	3	3	4	3	3	3	4	47140	40796	48543	69577	60544	71258	0.837156	0.724494	0.862072	1.23561	1.0752	1.26547	1.4755	0.00623519
ENSRNOP00000001669.3	glutathione S-transferase theta 1 GN=ENSRNOG00000049771.1(Gstt1)	27.468	29.2	41	7	7	7	6	7	7	7	7	7	6	6	6	5	5	429190	260530	452990	320470	409680	291980	1.18953	0.722076	1.25549	0.888204	1.13546	0.809242	0.8945	0.671039
ENSRNOP00000001675.4	poly(rC) binding protein 3 GN=ENSRNOG00000001245.5(Pcbp3)	33.784	27	8	7	2	0	1	2	2	1	2	2	1	2	2	2	2	141630	0	143650	130530	141440	214020	0.918161		0.931256	0.846202	0.916929	1.38745	1.1357	0.639006
ENSRNOP00000001679.4	collagen type VI alpha 1 chain GN=ENSRNOG00000001249.8(Col6a1)	108.8	29.3	184	25	25	34	32	30	31	29	28	23	23	24	23	21	21	875950	995960	666730	812750	621180	750470	1.11278	1.26524	0.846993	1.03249	0.789127	0.953373	0.8605	0.373257
ENSRNOP00000001685.7	CAP-GLY domain containing linker protein 1 GN=ENSRNOG00000001247.7(Clip1)	148.15	15	34	16	11	6	3	5	6	6	8	8	8	7	8	6	8	37181	42514	38304	41129	38984	56171	0.877314	1.00315	0.903812	0.97047	0.919857	1.3254	1.155	0.335146
ENSRNOP00000001691.7	ataxin 2 GN=ENSRNOG00000001256.8(Atxn2)	117.3	10.9	28	8	8	5	3	5	5	5	5	6	5	7	7	6	6	75353	82820	92635	80189	90917	81346	0.898379	0.987402	1.10442	0.956035	1.08394	0.969829	1.0066	0.911218
ENSRNOP00000001695.4	collagen type VI alpha 2 chain GN=ENSRNOG00000001254.6(Col6a2)	109.66	31.9	165	26	26	29	27	23	31	26	29	24	25	20	25	24	25	950100	1150700	747160	948060	680700	816160	1.07703	1.30443	0.846979	1.07472	0.77164	0.925198	0.8585	0.405386
ENSRNOP00000001696.3	sorting nexin 8 GN=ENSRNOG00000001258.3(Snx8)	52.657	21.8	30	8	8	6	4	5	5	5	5	8	6	6	6	7	6	47580	44913	40738	35639	42716	29418	1.18454	1.11815	1.01421	0.887263	1.06345	0.732386	0.8089	0.130763
ENSRNOP00000001699.3	formimidoyltransferase cyclodeaminase GN=ENSRNOG00000001261.6(Ftcd)	58.913	20.5	12	6	6	2	6	2	1	1	0	3	6	2	3	3	0	35457	115360	18833	18637	19641	0	0.852627	2.77404	0.452873	0.44816	0.472303		0.3384	0.328138
ENSRNOP00000001700.4	nudix hydrolase 1 GN=ENSRNOG00000001260.6(Nudt1)	18.018	7.7		1	1							1	1	1	1	1	1	0	0	0	0	0	0
ENSRNOP00000001709.4	mitotic arrest deficient 1 like 1 GN=ENSRNOG00000001265.5(Mad1l1)	83.328	11.4	21	6	6	2	4	3	5	4	3	4	4	4	5	5	4	18564	22267	17541	30442	31655	28999	0.745203	0.89385	0.704137	1.22201	1.27071	1.16409	1.5606	0.0041432
ENSRNOP00000001716.4	proteasome assembly chaperone 3 GN=ENSRNOG00000001273.7(Psmg3)	13.346	12.3		1	1							1	1	1	1	1	1	31623	25656	0	42512	43580	38472
ENSRNOP00000001717.5	VPS29 retromer complex component GN=ENSRNOG00000001274.7(Vps29)	20.468	57.1	73	9	9	12	14	10	11	13	13	9	9	9	9	9	9	501450	484540	536400	515620	497890	486630	0.995424	0.961856	1.0648	1.02355	0.988357	0.966005	0.9854	0.701717
ENSRNOP00000001729.3	anaphase promoting complex subunit 7 GN=ENSRNOG00000001283.4(Anapc7)	62.993	4.4	6	2	2	0	0	1	2	2	1	0	0	1	2	2	1	0	0	0	10755	13385	0				0.891052	1.10895
ENSRNOP00000024347.7	ATPase sarcoplasmic/endoplasmic reticulum Ca2+ transporting 2 GN=ENSRNOG00000001285.8(Atp2a2)	114.77	45.4	216	44	37	38	40	36	35	37	30	34	33	31	30	35	27	502620	560220	522740	507180	485540	426000	1.0038	1.11884	1.04398	1.01291	0.96969	0.850781	0.8948	0.139128
ENSRNOP00000001743.2	S100 calcium binding protein B GN=ENSRNOG00000001295.2(S100b)	10.744	16.3		1	1							1	0	1	0	0	1	0	0	0	0	0	0
ENSRNOP00000001745.6	guided entry of tail-anchored proteins factor 4 GN=ENSRNOG00000001293.6(Get4)	36.752	25.5	12	6	6	2	1	2	1	2	4	4	3	4	5	4	5	95257	82297	87404	88863	88071	119940	1.01728	0.878878	0.933418	0.948999	0.940541	1.28088	1.1205	0.394185
ENSRNOP00000001752.4	purinergic receptor P2X 4 GN=ENSRNOG00000001300.7(P2rx4)	43.501	19.8	17	5	5	2	4	1	4	4	2	2	4	3	4	5	3	48210	107360	45131	100030	140870	70568	0.564775	1.25771	0.528704	1.17184	1.65028	0.826696	1.5519	0.231557
ENSRNOP00000001764.4	sperm antigen with calponin homology and coiled-coil domains 1-like GN=ENSRNOG00000001303.6(Specc1l)	124.34	8.6	16	6	6	2	2	3	2	4	3	3	3	3	2	5	4	30347	24861	27347	41452	35529	49355	0.87166	0.714085	0.785491	1.19063	1.0205	1.41763	1.5303	0.0194295
ENSRNOP00000001766.6	BCR activator of RhoGEF and GTPase GN=ENSRNOG00000001304.7(Bcr)	120.11	3.9	2	3	2	2	0	0	0	0	0	2	0	2	2	0	1	14923	0	15307	13779	0	0	1.01727		1.04345	0.939285			0.9116
ENSRNOP00000001794.7	anaphase-promoting complex subunit 5 GN=ENSRNOG00000001316.7(Anapc5)	83.14	16.2	30	8	8	4	4	4	5	6	7	7	5	5	8	7	8	42541	33636	37099	40197	43864	59357	0.994359	0.786212	0.867157	0.93957	1.02528	1.38742	1.2661	0.172311
ENSRNOP00000001801.3	alpha-2-glycoprotein 1, zinc-binding GN=ENSRNOG00000001333.6(Azgp1)	34.033	41.9	48	9	9	7	8	7	10	7	9	6	8	6	9	6	9	160730	140020	132750	228460	129910	213580	0.959153	0.835566	0.792183	1.36333	0.775235	1.27453	1.3194	0.250852
ENSRNOP00000001809.4	4-hydroxyphenylpyruvate dioxygenase GN=ENSRNOG00000001338.6(Hpd)	45.112	71.5	191	27	27	34	32	29	33	35	28	25	26	24	26	27	23	2008200	2353500	1753000	2162500	2529000	1120000	1.01031	1.18403	0.881924	1.08794	1.27232	0.563465	0.9504	0.721967
ENSRNOP00000001816.5	aldehyde dehydrogenase 2 family member GN=ENSRNOG00000001344.7(Aldh2)	56.516	57.2	183	27	24	31	31	30	30	33	28	23	22	23	22	22	21	4520700	4690500	4839600	4758200	4606700	2842200	1.03299	1.07179	1.10586	1.08726	1.05264	0.64945	0.8688	0.377584
ENSRNOP00000001820.3	COP9 signalosome subunit 6 GN=ENSRNOG00000001346.4(Cops6)	37.702	52.6	85	13	13	14	14	15	12	15	15	12	11	12	11	12	11	194500	204050	198430	201590	203100	205640	0.966612	1.01407	0.986143	1.00185	1.00935	1.02197	1.0224	0.213249
ENSRNOP00000072413.1	endoplasmic reticulum protein 29 GN=ENSRNOG00000001348.5(Erp29)	28.574	31.2	53	8	8	11	9	8	9	8	8	8	8	7	8	7	6	1160400	1305400	1002800	1181200	1175700	1364600	0.968331	1.08933	0.836817	0.985689	0.981099	1.13873	1.0729	0.461462
ENSRNOP00000001825.4	minichromosome maintenance complex component 7 GN=ENSRNOG00000001349.5(Mcm7)	81.062	23.6	23	11	11	0	0	0	6	6	11	0	2	1	8	7	10	0	6791.2	0	19107	33788	56296		0.234215		0.658963	1.16528	1.94154	5.3594
ENSRNOP00000067286.1	methylphosphate capping enzyme GN=ENSRNOG00000045911.1(Mepce)	71.573	5.8	4	2	2	0	0	0	1	1	2	0	0	0	1	1	2	0	0	0	0	0	0
ENSRNOP00000001872.4	phospholipase B domain containing 2 GN=ENSRNOG00000001385.5(Plbd2)	65.455	26.5	45	10	10	10	5	7	5	8	10	10	8	8	8	9	10	109350	95481	95949	96725	83845	101610	1.12546	0.982719	0.987536	0.995523	0.862958	1.0458	0.9382	0.421472
ENSRNOP00000001882.7	serine dehydratase-like GN=ENSRNOG00000001391.6(Sdsl)	34.953	6.4		1	1							0	0	1	1	1	0	0	0	0	0	0	0
ENSRNOP00000001887.2	procollagen C-endopeptidase enhancer GN=ENSRNOG00000025001.6(Pcolce)	50.184	23.5	17	7	7	3	0	1	3	5	5	4	2	3	6	6	5	21852	22373	25810	23596	28580	41279	0.801957	0.821078	0.947214	0.865961	1.04887	1.51492	1.3344	0.200248
ENSRNOP00000001899.5	leucine rich repeats and calponin homology domain containing 4 GN=ENSRNOG00000001402.5(Lrch4)	73.907	11.2	10	4	4	1	2	3	1	1	2	4	4	3	3	1	3	20054	19539	28663	21038	0	23149	0.891741	0.86884	1.27456	0.935496		1.02937	0.9711	0.934148
ENSRNOP00000001911.3	G protein subunit beta 2 GN=ENSRNOG00000001409.4(Gnb2)	37.331	46.8	47	12	5	6	8	8	7	9	9	4	4	4	5	5	5	836020	864860	925840	789100	801300	800560	0.999689	1.03418	1.10709	0.943583	0.958172	0.957287	0.9102	0.0375466
ENSRNOP00000001912.4	GRB10 interacting GYF protein 1 GN=ENSRNOG00000001410.5(Gigyf1)	116.01	1.2		1	1							1	1	1	1	0	1	0	0	0	0	0	0
ENSRNOP00000001918.5	adaptor related protein complex 1 subunit sigma 1 GN=ENSRNOG00000001415.6(Ap1s1)	18.733	27.2	18	4	3	3	3	4	3	3	2	3	3	3	3	3	3	270720	305050	313310	245650	259160	232190	0.998918	1.12559	1.15607	0.906413	0.956263	0.856748	0.8289	0.0274404
ENSRNOP00000001921.3	procollagen-lysine, 2-oxoglutarate 5-dioxygenase 3 GN=ENSRNOG00000001417.5(Plod3)	85.059	19.4	41	11	10	7	5	5	6	9	9	6	6	5	6	9	8	42697	40821	48859	60592	58676	89204	0.7516	0.718576	0.86007	1.06661	1.03288	1.57027	1.5748	0.0390827
ENSRNOP00000001924.5	fission, mitochondrial 1 GN=ENSRNOG00000001420.8(Fis1)	16.994	42.1	28	6	5	5	4	4	5	5	5	5	5	4	5	5	5	603760	599360	549010	570880	570980	522330	1.06037	1.05264	0.964213	1.00262	1.0028	0.917356	0.9498	0.293449
ENSRNOP00000001937.4	PRKR interacting protein 1 GN=ENSRNOG00000001426.6(Prkrip1)	21.48	9.7		1	1							1	1	0	1	1	1	0	0	0	0	0	0
ENSRNOP00000001941.3	RNA polymerase II subunit J GN=ENSRNOG00000001430.3(Polr2j)	13.293	21.4	12	3	3	1	3	0	2	3	3	2	3	1	2	3	3	20525	20540	0	25589	24458	27379	0.8661	0.866732		1.07979	1.03206	1.15532	1.257	0.0125873
ENSRNOP00000069671.1	tyrosine 3-monooxygenase/tryptophan 5-monooxygenase activation protein, gamma GN=ENSRNOG00000001436.5(Ywhag)	28.302	65.6	33	13	8	4	6	5	4	6	8	6	7	6	5	7	7	1395800	1459200	1534300	1521200	1459200	1960400	0.897611	0.938382	0.986678	0.978253	0.938382	1.26069	1.1256	0.315362
ENSRNOP00000001958.2	malate dehydrogenase 2 GN=ENSRNOG00000001440.4(Mdh2)	35.683	66	153	21	21	23	28	21	25	32	24	20	19	19	20	20	19	8665100	9708700	9157000	8302300	8062400	5997000	1.04205	1.16755	1.10121	0.998423	0.969573	0.721191	0.8122	0.116868
ENSRNOP00000001960.4	transmembrane protein 120A GN=ENSRNOG00000001441.7(Tmem120a)	40.657	14.9	15	4	3	4	2	2	3	2	2	3	2	2	3	3	2	97109	74621	74110	86885	84858	75007	1.18284	0.908922	0.902698	1.0583	1.03361	0.913624	1.0037	0.926773
ENSRNOP00000001961.2	cytochrome p450 oxidoreductase GN=ENSRNOG00000001442.3(Por)	76.962	48.1	141	24	24	28	21	21	21	25	25	22	20	24	21	23	23	540330	552320	560150	557730	572920	442130	1.00508	1.02739	1.04195	1.03745	1.06571	0.82242	0.9516	0.535889
ENSRNOP00000001975.5	bromodomain adjacent to zinc finger domain, 1B GN=ENSRNOG00000001453.7(Baz1b)	170.29	6.5	11	7	7	3	1	3	2	2	0	4	2	4	2	3	0	28814	14043	18597	0	15291	0	1.50181	0.73193	0.969288		0.796977		0.7465
ENSRNOP00000001979.4	nucleoporin 153 GN=ENSRNOG00000001456.5(Nup153)	152.83	11.9	30	11	11	2	4	5	7	4	8	3	6	6	8	6	9	37330	34108	38559	47701	55014	57895	0.827695	0.756255	0.854945	1.05764	1.21979	1.28367	1.4601	0.00536616
ENSRNOP00000001989.3	replication factor C subunit 2 GN=ENSRNOG00000001457.5(Rfc2)	38.656	3.7		1	1							0	0	0	0	1	1	0	0	0	0	0	0
ENSRNOP00000040835.2	general transcription factor II I GN=ENSRNOG00000001479.9(Gtf2i)	103.02	23.2	46	16	16	6	6	10	8	7	9	10	10	13	11	12	11	128290	119550	133210	125650	126140	145250	0.989269	0.921873	1.02721	0.968911	0.97269	1.12005	1.042	0.525327
ENSRNOP00000068213.1	neutrophil cytosolic factor 1 GN=ENSRNOG00000001480.8(Ncf1)	30.735	12.3	10	3	3	2	1	1	2	3	1	3	3	3	3	3	2	38587	28001	19042	37348	42941	45161	1.09685	0.795935	0.541273	1.06163	1.22061	1.28371	1.465	0.118867
ENSRNOP00000002032.3	RCC1 like GN=ENSRNOG00000001483.5(Rcc1l)	50.113	14.1	18	5	5	3	2	3	3	5	2	5	4	4	4	5	3	24618	19702	17270	22456	22164	19297	1.17689	0.941876	0.825611	1.07353	1.05957	0.922514	1.0378	0.710204
ENSRNOP00000002033.1	cytosolic arginine sensor for mTORC1 subunit 2 GN=ENSRNOG00000001484.4(Castor2)	36.094	10.6	6	2	2	1	0	1	2	1	1	1	0	1	2	2	1	0	0	0	10935	15517	0				0.826781	1.17322
ENSRNOP00000002037.3	proteasome 20S subunit beta 1 GN=ENSRNOG00000001488.6(Psmb1)	26.407	54.6	78	12	12	14	15	11	13	11	14	12	12	12	12	10	12	524530	598020	552590	601880	621480	643320	0.888577	1.01307	0.936112	1.01961	1.05282	1.08981	1.1143	0.0625344
ENSRNOP00000002044.4	NSF attachment protein alpha GN=ENSRNOG00000001494.6(Napa)	33.192	80.3	156	19	19	26	26	27	26	26	25	19	18	19	19	18	18	282820	305900	275030	270240	274870	271230	1.01002	1.09244	0.982197	0.965091	0.981626	0.968627	0.9451	0.160701
ENSRNOP00000002052.3	RAB4B, member RAS oncogene family GN=ENSRNOG00000001500.6(Rab4b)	23.629	22.5	10	4	2	2	1	1	2	1	3	2	1	1	2	1	2	19581	0	0	10855	0	16178	1.2602			0.69861		1.04119	0.6903
ENSRNOP00000002053.5	small nuclear ribonucleoprotein polypeptide A GN=ENSRNOG00000001501.4(Snrpa)	31.176	30.6	44	7	6	7	6	7	9	8	7	4	4	5	6	6	5	143720	145850	162890	166770	172170	200630	0.869248	0.882131	0.985192	1.00866	1.04132	1.21345	1.1925	0.065898
ENSRNOP00000002068.2	mitogen-activated protein kinase kinase kinase 20 GN=ENSRNOG00000001515.8(Map3k20)	51.317	11.7	8	4	3	1	0	1	2	1	3	1	0	1	2	2	3	0	0	0	16966	20539	33321				0.718634	0.869977	1.41139
ENSRNOP00000002072.6	pyruvate dehydrogenase kinase 1 GN=ENSRNOG00000001517.6(Pdk1)	49.098	11.5	3	4	2	0	1	0	0	1	1	1	1	2	0	1	1	0	0	0	0	0	0
ENSRNOP00000002075.3	integrin subunit alpha 6 GN=ENSRNOG00000001518.7(Itga6)	119.48	40.2	171	34	34	29	28	28	31	29	26	30	29	28	28	30	23	1861700	2291100	1810400	2057800	2304600	1727200	0.926772	1.14053	0.901235	1.02439	1.14725	0.859817	1.0212	0.869251
ENSRNOP00000002083.6	FKBP prolyl isomerase 15 GN=ENSRNOG00000024663.7(Fkbp15)	131.17	24.1	98	20	20	15	16	17	16	16	18	17	18	17	16	18	18	161610	151310	164670	132510	144530	154400	1.0667	0.998713	1.08689	0.874625	0.953962	1.01911	0.9034	0.114604
ENSRNOP00000002085.5	histone acetyltransferase 1 GN=ENSRNOG00000001524.7(Hat1)	49.241	15.3	14	4	4	2	1	2	1	4	4	3	1	2	2	4	4	29118	0	22973	34851	33908	42506	0.891244		0.703158	1.06672	1.03786	1.30102	1.424	0.0685989
ENSRNOP00000002111.5	alkylglycerone phosphate synthase GN=ENSRNOG00000001547.5(Agps)	71.575	30.7	56	13	13	6	10	9	8	12	11	10	11	10	11	10	10	62634	57257	56060	77276	84205	86447	0.886583	0.810472	0.793528	1.09384	1.19192	1.22366	1.4091	0.00202682
ENSRNOP00000002116.2	ATP synthase peripheral stalk subunit F6 GN=ENSRNOG00000001551.4(Atp5pf)	12.494	50.9	46	8	8	8	8	9	7	9	5	8	8	8	8	8	7	1286600	1307500	1214400	1016600	1023000	731480	1.17327	1.19233	1.10743	0.92705	0.932886	0.667046	0.7276	0.0435297
ENSRNOP00000002134.4	metaxin 2 GN=ENSRNOG00000001559.5(Mtx2)	29.718	32.3	48	9	9	8	7	7	7	9	10	8	8	8	8	8	9	368800	401490	425080	382070	367050	307830	0.982454	1.06954	1.13238	1.0178	0.977792	0.820034	0.8842	0.182984
ENSRNOP00000002138.3	claudin 8 GN=ENSRNOG00000001571.5(Cldn8)	24.948	7.1		1	1							1	1	1	1	1	1	0	0	0	0	0	0
ENSRNOP00000002150.4	ubiquitin specific peptidase 25 GN=ENSRNOG00000001573.7(Usp25)	121.59	8.6	6	5	5	1	0	0	2	1	2	2	0	1	3	3	3	0	0	0	0	79908	55085					1.18388	0.816116
ENSRNOP00000002169.4	chaperonin containing TCP1 subunit 8 GN=ENSRNOG00000001592.6(Cct8)	59.588	75.2	219	36	36	34	39	38	35	40	33	35	35	35	34	32	34	751720	879130	765150	765930	775410	813400	0.949393	1.11031	0.966355	0.96734	0.979313	1.02729	0.9828	0.787426
ENSRNOP00000002173.5	ubiquitin specific peptidase 16 GN=ENSRNOG00000001598.6(Usp16)	93.69	5.1	10	3	3	2	0	3	2	2	1	3	0	3	2	2	1	23196	0	25994	66848	35945	0	0.610489		0.684129	1.75936	0.946027		2.0897	0.159732
ENSRNOP00000002180.6	listerin E3 ubiquitin protein ligase 1 GN=ENSRNOG00000001602.8(Ltn1)	201.94	4	12	5	5	3	2	1	2	2	2	3	3	3	2	3	3	27131	29623	30144	0	40111	31845	0.85396	0.932397	0.948796		1.26251	1.00233	1.2421	0.114543
ENSRNOP00000002187.4	ADAM metallopeptidase with thrombospondin type 1 motif, 1 GN=ENSRNOG00000001607.7(Adamts1)	105.65	2.3		1	1							0	0	0	1	1	0	0	0	0	0	0	0
ENSRNOP00000002194.6	ribosomal protein L24 GN=ENSRNOG00000001611.7(Rpl24)	17.676	19.9	15	3	3	3	3	3	2	2	2	3	3	3	2	2	3	303440	301130	203680	197320	202860	115960	1.3747	1.36424	0.922749	0.893936	0.919034	0.525344	0.6386	0.108326
ENSRNOP00000002198.3	tRNA methyltransferase 10C, mitochondrial RNase P subunit GN=ENSRNOG00000039567.3(Trmt10c)	48.292	19.1	28	6	6	4	5	5	4	5	5	4	5	5	6	5	5	61792	55123	57265	56671	61472	41600	1.11029	0.990462	1.02895	1.01828	1.10454	0.747478	0.9171	0.467883
ENSRNOP00000002209.4	C2 calcium-dependent domain containing 2 GN=ENSRNOG00000001621.5(C2cd2)	76.538	7.2	4	3	3	0	0	0	3	0	1	2	1	0	3	1	2	113990	0	0	507710	0	49214	0.509708			2.27023		0.220061	2.4429
ENSRNOP00000002238.5	translocase of outer mitochondrial membrane 70 GN=ENSRNOG00000001640.6(Tomm70)	61.938	47.9	90	17	17	15	14	13	15	18	15	15	16	15	15	17	13	380000	371970	390990	357210	372860	302980	1.04779	1.02565	1.07809	0.98495	1.0281	0.835419	0.9038	0.181491
ENSRNOP00000002240.6	TBC1 domain family, member 23 GN=ENSRNOG00000001642.7(Tbc1d23)	78.386	9.6	18	4	4	3	2	3	3	4	3	4	3	3	4	4	4	67897	51508	54772	70059	67329	71031	1.06478	0.807766	0.858953	1.09869	1.05588	1.11393	1.1966	0.0941322
ENSRNOP00000002242.6	proteasome assembly chaperone 1 GN=ENSRNOG00000001643.7(Psmg1)	33.238	23.2	15	5	5	2	1	3	1	3	5	3	2	4	3	5	5	35281	51175	55622	45854	66883	63241	0.665562	0.965396	1.04929	0.865017	1.26172	1.19302	1.2386	0.296284
ENSRNOP00000002255.4	ST3 beta-galactoside alpha-2,3-sialyltransferase 6 GN=ENSRNOG00000001653.5(St3gal6)	38.207	5.7	9	2	2	1	2	2	1	2	1	2	2	2	1	2	2	38061	42388	39224	0	35409	42345	0.963926	1.07351	0.99338		0.896762	1.07242	0.9746	0.738798
ENSRNOP00000002257.4	coproporphyrinogen oxidase GN=ENSRNOG00000001654.6(Cpox)	49.278	50.8	89	18	18	15	11	11	16	17	19	16	13	11	16	18	17	86808	72371	75072	88267	82343	105600	1.02035	0.850655	0.882402	1.0375	0.967866	1.24123	1.1791	0.154523
ENSRNOP00000002259.1	potassium inwardly-rectifying channel, subfamily J, member 15 GN=ENSRNOG00000001656.4(Kcnj15)	45.908	3		1	1							0	0	1	1	1	0	0	0	0	0	0	0
ENSRNOP00000002260.3	claudin domain containing 1 GN=ENSRNOG00000001657.5(Cldnd1)	28.488	11.5	4	2	2	1	0	0	0	2	1	2	1	0	1	2	2	15662	0	0	0	6101.5	10741	1.44552				0.563137	0.99134	0.5377
ENSRNOP00000002284.6	VPS26 endosomal protein sorting factor C GN=ENSRNOG00000001681.6(Vps26c)	32.936	40.7	31	8	8	5	5	5	6	4	6	7	5	5	6	5	8	120260	131050	116470	127740	117350	134240	0.965802	1.05245	0.935364	1.02587	0.942432	1.07807	1.0314	0.592409
ENSRNOP00000002293.7	ADP-ribosylation factor like GTPase 6 GN=ENSRNOG00000001689.7(Arl6)	20.968	60.8	28	9	9	4	2	4	6	7	5	6	4	7	6	8	6	171340	115120	145890	117600	131580	117550	1.28653	0.864394	1.09543	0.883015	0.987986	0.88264	0.8482	0.276454
ENSRNOP00000002310.4	carbonyl reductase 3 GN=ENSRNOG00000001701.6(Cbr3)	30.841	39.4	23	7	6	4	3	4	5	5	2	6	3	5	5	4	2	47512	47423	46123	38096	35514	77898	0.974385	0.97256	0.945899	0.78128	0.728328	1.59755	1.0741	0.986029
ENSRNOP00000002321.2	eukaryotic translation initiation factor 2B subunit epsilon GN=ENSRNOG00000038160.1(Eif2b5)	80.205	17	37	8	8	6	6	6	6	4	9	7	7	8	7	6	8	64043	70946	65734	67897	77843	81977	0.896877	0.993549	0.920558	0.95085	1.09014	1.14803	1.1345	0.124952
ENSRNOP00000002327.4	ATP binding cassette subfamily F member 3 GN=ENSRNOG00000001710.5(Abcf3)	79.855	16.9	40	10	10	7	5	7	6	8	7	7	6	9	6	10	8	49361	48425	50912	52159	45208	47362	1.00934	0.990195	1.04105	1.06655	0.924414	0.968459	0.9733	0.555656
ENSRNOP00000002343.6	OPA1, mitochondrial dynamin like GTPase GN=ENSRNOG00000001717.8(Opa1)	111.31	39.3	180	33	33	28	32	32	30	32	26	28	29	29	28	28	28	297430	306060	312170	260010	261570	217260	1.07862	1.10992	1.13208	0.942919	0.948577	0.787888	0.8069	0.0251621
ENSRNOP00000002358.4	proteasome 26S subunit, non-ATPase 2 GN=ENSRNOG00000001719.6(Psmd2)	100.19	50.7	234	37	37	37	42	37	35	41	42	32	35	35	30	33	34	368800	398130	397740	394450	424440	416850	0.921843	0.995155	0.99418	0.985957	1.06092	1.04195	1.061	0.151802
ENSRNOP00000002361.5	protein phosphatase 1, regulatory (inhibitor) subunit 2 GN=ENSRNOG00000001733.7(Ppp1r2)	18.806	41.8	8	3	3	1	0	2	2	2	1	1	1	2	2	2	1	0	0	18270	22367	0	0			0.899181	1.10082			1.2242
ENSRNOP00000002366.3	3-hydroxybutyrate dehydrogenase 1 GN=ENSRNOG00000001736.5(Bdh1)	38.333	56.1	99	16	16	17	17	17	17	17	14	14	16	14	15	14	13	655920	602430	553190	545820	459490	482820	1.1927	1.09544	1.0059	0.992499	0.83552	0.877942	0.8215	0.050112
ENSRNOP00000066677.1	nuclear cap binding protein subunit 2 GN=ENSRNOG00000048589.1(Ncbp2)	18.017	22.4	11	3	3	1	2	2	2	2	2	2	3	2	3	2	2	76201	53138	89666	93314	81839	107020	0.912263	0.636157	1.07346	1.11714	0.97976	1.28122	1.2884	0.192812
ENSRNOP00000066627.1	DNA-directed RNA polymerases I, II, and III subunit RPABC3-like GN=ENSRNOG00000049116.2(LOC100912534)	17.143	35.3	16	4	4	2	4	2	2	3	3	3	4	4	3	3	4	51584	67035	37894	74700	52079	79804	0.852403	1.10772	0.626182	1.23438	0.860582	1.31873	1.3199	0.245736
ENSRNOP00000002403.3	phosphate cytidylyltransferase 1, choline, alpha GN=ENSRNOG00000001762.3(Pcyt1a)	41.68	34.9	28	9	9	7	4	1	3	6	7	6	5	4	7	7	7	99547	102090	89189	93350	99650	101900	1.01973	1.04578	0.913625	0.956249	1.02078	1.04383	1.014	0.776353
ENSRNOP00000002407.3	transferrin receptor GN=ENSRNOG00000001766.7(Tfrc)	85.875	17.7	38	12	12	3	6	6	6	8	9	7	10	9	8	10	10	39109	43998	36880	43781	41921	42977	0.943651	1.06162	0.889868	1.05638	1.0115	1.03698	1.0724	0.246063
ENSRNOP00000002410.2	enoyl-CoA hydratase and 3-hydroxyacyl CoA dehydrogenase GN=ENSRNOG00000001770.4(Ehhadh)	78.657	60.5	242	38	38	40	43	41	39	46	33	34	35	36	36	34	29	636130	897200	832190	772900	991810	424130	0.83805	1.18199	1.09634	1.01823	1.30663	0.558757	0.9253	0.667406
ENSRNOP00000002428.5	oxysterol binding protein-like 11 GN=ENSRNOG00000001782.6(Osbpl11)	83.964	19.1	23	8	8	3	3	2	3	6	6	4	4	3	4	6	6	41545	37853	27942	45194	46536	44220	1.02458	0.933528	0.689104	1.11457	1.14767	1.09055	1.2665	0.107093
ENSRNOP00000002429.3	transformer 2 beta homolog GN=ENSRNOG00000001783.6(Tra2b)	33.665	31.6	40	7	7	7	7	7	6	6	7	7	7	7	7	7	7	350600	391000	339470	318470	297230	346890	1.02933	1.14794	0.996653	0.934999	0.87264	1.01844	0.8904	0.133377
ENSRNOP00000002432.5	sorting nexin 4 GN=ENSRNOG00000001786.6(Snx4)	51.927	36.7	90	14	14	16	13	15	15	16	15	14	13	14	11	14	13	98998	97317	93037	107620	115210	117120	0.943884	0.927857	0.887049	1.02609	1.09845	1.11667	1.1749	0.00722193
ENSRNOP00000002450.5	uridine monophosphate synthetase GN=ENSRNOG00000001797.6(Umps)	52.378	59.3	120	22	22	19	22	22	18	19	20	20	20	21	17	20	18	134270	155140	147900	132560	140200	162510	0.923262	1.06677	1.01698	0.911504	0.964038	1.11745	0.9953	0.933106
ENSRNOP00000002452.5	diacylglycerol kinase, gamma GN=ENSRNOG00000001796.6(Dgkg)	88.521	1.9		1	1							1	0	0	0	1	0	0	0	0	0	0	0
ENSRNOP00000002462.4	DnaJ heat shock protein family (Hsp40) member B11 GN=ENSRNOG00000001803.6(Dnajb11)	40.495	35.5	55	11	11	9	11	9	9	8	9	10	11	11	10	10	11	332930	368340	312120	384280	365180	366730	0.938016	1.03778	0.879385	1.08269	1.02888	1.03325	1.1014	0.12448
ENSRNOP00000002478.5	dynamin 1-like GN=ENSRNOG00000001813.8(Dnm1l)	83.907	58.3		36	1							0	0	1	0	0	0	0	0	0	0	0	0
ENSRNOP00000002482.5	dynamin 1-like GN=ENSRNOG00000001813.8(Dnm1l)	80.103	59.9		36	1							0	0	0	1	1	1	235730	229600	237380	247860	247790	256530
ENSRNOP00000002484.5	eukaryotic translation initiation factor 4A2 GN=ENSRNOG00000001815.6(Eif4a2)	46.402	50.6	76	21	9	13	12	14	12	12	13	9	9	9	9	9	8	401810	424100	421430	403150	372950	408300	0.991414	1.04641	1.03982	0.99472	0.920205	1.00743	0.9495	0.18875
ENSRNOP00000074467.1	adiponectin, C1Q and collagen domain containing GN=ENSRNOG00000001821.6(Adipoq)	23.466	16.5	14	3	3	2	2	1	3	2	4	3	3	3	3	3	3	198810	62145	106400	93688	77221	198350	1.61938	0.506195	0.866668	0.763124	0.628994	1.61564	1.0052	0.95051
ENSRNOP00000002496.6	ST6 beta-galactoside alpha-2,6-sialyltransferase 1 GN=ENSRNOG00000001823.8(St6gal1)	46.753	6.5	2	2	2	0	0	0	2	0	0	1	0	1	2	0	1	0	0	0	0	0	0
ENSRNOP00000002498.6	Uncharacterized protein GN=ENSRNOG00000001825.7(AABR07034767.1)	88.596	18.9	50	11	10	8	7	8	8	10	9	7	7	9	8	9	9	48056	41314	43036	41684	44404	54688	1.05547	0.907395	0.945216	0.915522	0.975262	1.20113	1.0632	0.578805
ENSRNOP00000068621.1	serine/threonine kinase 38 like GN=ENSRNOG00000001828.7(Stk38l)	53.758	12.7	16	4	3	3	2	2	4	3	2	3	3	2	3	3	3	33189	36538	34331	39759	35123	38840	0.914381	1.00665	0.945844	1.09539	0.967665	1.07007	1.0929	0.135869
ENSRNOP00000002510.5	minichromosome maintenance complex component 4 GN=ENSRNOG00000001833.6(Mcm4)	96.57	13.8	11	8	8	0	0	0	3	5	3	2	0	1	6	6	4	17407	0	0	24212	32933	22039	0.720854			1.00266	1.36381	0.912673	1.5163
ENSRNOP00000002520.5	mitochondrial ribosomal protein S35 GN=ENSRNOG00000001842.7(Mrps35)	36.206	38.1	28	8	8	5	5	4	5	6	3	8	6	8	7	5	6	62024	52664	48627	56235	62743	37884	1.16231	0.986904	0.911252	1.05382	1.17578	0.709932	0.9605	0.750957
ENSRNOP00000002524.5	DNA topoisomerase III beta GN=ENSRNOG00000001845.5(Top3b)	96.849	7.5	7	4	4	0	0	0	1	2	4	0	1	2	1	2	4	0	0	14538	0	18468	17341			0.866268		1.10044	1.03329	1.2316
ENSRNOP00000002527.6	coiled-coil domain containing 91 GN=ENSRNOG00000001847.6(Ccdc91)	50.165	19.7	26	7	7	5	4	3	4	4	6	6	5	6	5	7	6	53493	48944	51043	73870	59693	55822	0.936106	0.8565	0.893232	1.29269	1.0446	0.976863	1.2339	0.0823387
ENSRNOP00000002530.3	protein phosphatase, Mg2+/Mn2+ dependent, 1F GN=ENSRNOG00000037909.2(Ppm1f)	49.165	38	62	10	10	12	10	10	10	10	10	10	10	9	9	9	10	82826	85753	88385	92132	95917	91976	0.925449	0.958154	0.987562	1.02943	1.07172	1.02769	1.0897	0.0207505
ENSRNOP00000002533.6	mitogen activated protein kinase 1 GN=ENSRNOG00000001849.7(Mapk1)	41.275	45.5	58	17	12	7	10	11	10	8	12	11	10	11	10	9	10	264060	258890	279290	260840	285300	321830	0.948599	0.930027	1.00331	0.937032	1.0249	1.15613	1.0819	0.309573
ENSRNOP00000002540.4	stromal cell-derived factor 2-like 1 GN=ENSRNOG00000001859.5(Sdf2l1)	23.403	50.9	42	7	7	7	7	6	7	8	7	7	7	6	7	7	6	109790	90351	79352	98756	93495	122300	1.10891	0.912569	0.801476	0.997461	0.944324	1.23526	1.1254	0.390258
ENSRNOP00000002550.4	synaptosome associated protein 29 GN=ENSRNOG00000001867.7(Snap29)	29.099	21	14	4	4	1	2	3	4	2	2	4	4	4	4	3	2	36519	52673	48871	32718	40526	48754	0.842548	1.21525	1.12753	0.754854	0.934996	1.12483	0.8836	0.480191
ENSRNOP00000002552.4	crk-like protein-like GN=ENSRNOG00000001868.6(LOC100911248)	33.865	48.2	74	13	13	13	13	11	12	12	13	12	11	11	12	11	11	118090	117570	114960	129260	115640	140550	0.962599	0.95836	0.937085	1.05365	0.942628	1.14568	1.0993	0.183999
ENSRNOP00000002576.6	proline dehydrogenase 1 GN=ENSRNOG00000000281.7(Prodh1)	68.094	36.4	64	16	16	10	11	13	12	10	8	13	11	13	16	14	12	131880	167160	135860	229790	162820	79240	0.872655	1.1061	0.898991	1.52053	1.07739	0.524334	1.085	0.992109
ENSRNOP00000002579.4	RAN binding protein 1 GN=ENSRNOG00000001884.5(Ranbp1)	23.596	49.3	35	5	5	6	6	5	6	5	7	5	5	4	5	4	5	324880	328390	302850	349740	375510	441490	0.918233	0.928154	0.855968	0.988497	1.06133	1.24782	1.2203	0.0567826
ENSRNOP00000073776.1	thioredoxin reductase 2 GN=ENSRNOG00000001890.7(Txnrd2)	56.367	40.6	115	17	16	23	19	23	17	18	15	15	15	16	15	13	13	370600	360230	339650	265860	309030	161520	1.23062	1.19619	1.12785	0.882821	1.02617	0.536347	0.6879	0.107069
ENSRNOP00000002638.5	SCY1 like pseudokinase 2 GN=ENSRNOG00000024955.6(Scyl2)	103.36	19.6	60	13	13	10	10	9	11	11	9	11	11	10	13	11	9	98457	115140	116020	113930	116190	102600	0.891905	1.04303	1.05101	1.03207	1.05255	0.929436	1.0094	0.878945
ENSRNOP00000002645.3	interleukin 1 receptor accessory protein GN=ENSRNOG00000001928.8(Il1rap)	65.565	6.1	9	3	2	1	1	2	1	2	2	1	1	2	2	2	2	0	0	23978	79184	50016	110840			0.363278	1.19968	0.757767	1.67928	3.337
ENSRNOP00000002649.4	coiled-coil domain containing 50 GN=ENSRNOG00000001930.7(Ccdc50)	35.158	26.9	23	5	5	2	3	5	4	5	4	3	4	5	4	5	4	31096	33217	30173	32873	36630	49144	0.875397	0.935106	0.849413	0.925422	1.03119	1.38347	1.2557	0.158412
ENSRNOP00000002699.2	sulfotransferase family 1B member 1 GN=ENSRNOG00000001967.5(Sult1b1)	34.835	48.5	101	15	15	14	14	20	17	22	14	13	13	15	14	15	12	481170	576770	475060	476070	513500	319760	1.01572	1.21753	1.00283	1.00496	1.08397	0.674996	0.8541	0.336601
ENSRNOP00000002712.3	UDP glucuronosyltransferase 2 family, polypeptide B35 GN=ENSRNOG00000001980.6(Ugt2b35)	61.026	37	80	16	15	11	11	12	19	16	11	13	10	12	14	13	9	98112	118240	147980	307490	306690	130590	0.530765	0.639653	0.80054	1.66345	1.65913	0.706463	2.0442	0.100545
ENSRNOP00000002727.5	ATPase H+ transporting V1 subunit A GN=ENSRNOG00000001992.6(Atp6v1a)	68.264	76.3	285	38	38	54	45	50	46	50	40	37	33	37	36	35	34	1784700	1876600	1902600	1509100	1617700	1203100	1.08231	1.13805	1.15381	0.915179	0.981039	0.729608	0.7782	0.0477364
ENSRNOP00000002732.3	ATP synthase peripheral stalk subunit OSCP GN=ENSRNOG00000001991.7(Atp5po)	23.397	64.8	86	11	11	14	15	16	13	14	14	11	11	11	9	11	11	3517400	3312400	3340400	2666100	2879100	2089200	1.18533	1.11625	1.12569	0.898453	0.970232	0.704043	0.7507	0.0398971
ENSRNOP00000002736.2	YTH domain containing 1 GN=ENSRNOG00000001996.7(Ythdc1)	85.901	3	6	2	2	1	1	2	0	1	1	2	2	2	1	2	2	10245	18134	19550	0	12327	13675	0.692876	1.22641	1.32218		0.833683	0.924849	0.8138	0.570998
ENSRNOP00000002738.4	activated leukocyte cell adhesion molecule GN=ENSRNOG00000001989.6(Alcam)	65.021	33.8	39	14	14	7	7	10	4	4	7	10	9	10	7	6	9	127920	89177	124220	96644	98770	139680	1.1347	0.791031	1.10187	0.857266	0.876124	1.23901	0.9818	0.908668
ENSRNOP00000002769.6	Son DNA binding protein GN=ENSRNOG00000002021.8(Son)	266.12	14.9	87	23	22	15	12	13	13	15	19	19	17	16	16	18	21	79105	88390	83635	84257	85478	102200	0.907402	1.01391	0.959365	0.966499	0.980505	1.17232	1.0828	0.334037
ENSRNOP00000002771.4	DnaJ heat shock protein family (Hsp40) member C28 GN=ENSRNOG00000002026.5(Dnajc28)	44.507	3.4		1	1							1	1	0	0	0	1	0	0	0	0	0	0
ENSRNOP00000002800.4	PAX3 and PAX7 binding protein 1 GN=ENSRNOG00000002036.6(Paxbp1)	104.68	8.7	22	6	6	3	0	4	4	5	6	4	1	4	5	5	6	18966	0	18483	23211	20105	23684	0.907907		0.884786	1.11112	0.962431	1.13376	1.1927	0.0816331
ENSRNOP00000002809.5	insulin-like growth factor binding protein 7 GN=ENSRNOG00000002050.4(Igfbp7)	28.949	46.3	62	12	12	9	11	9	10	10	13	11	10	10	10	10	10	290700	311900	222290	362240	381530	493540	0.845796	0.907477	0.646756	1.05394	1.11007	1.43596	1.5	0.0446298
ENSRNOP00000002862.4	signal recognition particle subunit SRP72-like GN=ENSRNOG00000002100.6(LOC108348180)	74.651	40.1	83	17	12	12	14	11	16	16	14	10	8	8	9	10	8	157480	171130	152260	181700	189260	189760	0.907152	0.985781	0.877082	1.04667	1.09022	1.0931	1.1661	0.0145056
ENSRNOP00000074855.1	general transcription factor IIIC subunit 3 GN=ENSRNOG00000002091.6(Gtf3c3)	98.502	4.9	8	3	3	0	1	1	2	1	3	1	1	1	2	1	3	0	0	0	9390.9	0	14318				0.792184		1.20782
ENSRNOP00000002867.3	transforming growth factor beta receptor 3 GN=ENSRNOG00000002093.4(Tgfbr3)	94.102	3	2	2	2	0	0	1	1	0	0	1	1	1	2	1	1	0	0	0	0	0	0
ENSRNOP00000002881.6	SR-related CTD-associated factor 4 GN=ENSRNOG00000002104.8(Scaf4)	98.866	5.7	16	4	4	2	2	2	3	4	3	2	3	2	3	4	3	41128	32144	43234	43357	43984	53687	0.958196	0.748888	1.00726	1.01013	1.02473	1.25079	1.2105	0.165432
ENSRNOP00000002883.5	family with sequence similarity 114, member A1 GN=ENSRNOG00000026504.5(Fam114a1)	60.757	34	47	13	13	6	5	6	8	10	12	10	8	10	9	12	11	87066	91083	68328	148960	150460	233080	0.670618	0.701559	0.52629	1.14735	1.15891	1.79528	2.1604	0.0118824
ENSRNOP00000002885.4	superoxide dismutase 1 GN=ENSRNOG00000002115.6(Sod1)	15.911	64.9	110	13	13	22	19	20	18	17	14	12	12	12	9	10	9	10442000	12688000	10666000	9279300	9100700	7300800	1.05339	1.27996	1.07598	0.936093	0.918076	0.736502	0.7599	0.0486076
ENSRNOP00000002888.4	leucine rich repeat containing 8 VRAC subunit D GN=ENSRNOG00000002121.4(Lrrc8d)	98.127	19.3	45	13	13	9	9	10	4	8	5	11	11	12	6	9	7	46603	49978	44729	29721	33900	17968	1.25446	1.34531	1.20402	0.800031	0.912521	0.483663	0.5774	0.0409774
ENSRNOP00000002896.3	leucine rich repeat containing 8 VRAC subunit C GN=ENSRNOG00000002122.5(Lrrc8c)	92.462	3.6		2	1							0	0	0	1	1	0	0	0	0	0	0	0
ENSRNOP00000002905.2	phosphoribosyl pyrophosphate amidotransferase GN=ENSRNOG00000002128.3(Ppat)	57.436	21.9	46	10	10	8	7	7	7	8	9	8	8	9	8	7	8	260830	247950	235620	280130	263030	253700	1.01539	0.965249	0.91725	1.09052	1.02395	0.987633	1.0705	0.173805
ENSRNOP00000002906.3	autophagy related 3 GN=ENSRNOG00000002094.6(Atg3)	35.822	39.5	24	7	7	4	4	2	5	4	5	4	3	5	5	5	6	107550	139100	119850	113080	108690	121330	0.909386	1.17616	1.01339	0.956144	0.919025	1.0259	0.9362	0.491518
ENSRNOP00000002936.5	glycerol-3-phosphate acyltransferase 3 GN=ENSRNOG00000002159.6(Gpat3)	51.011	14.4	13	5	5	4	1	1	3	2	2	4	3	3	4	4	3	84281	75577	88276	62246	75255	73363	1.10172	0.987939	1.15394	0.813677	0.98373	0.958998	0.8498	0.0945105
ENSRNOP00000002957.5	nectin cell adhesion molecule 3 GN=ENSRNOG00000002176.6(Nectin3)	55.989	4.5		1	1							1	0	0	1	0	1	0	0	0	0	0	0
ENSRNOP00000002973.3	nudix hydrolase 9 GN=ENSRNOG00000002186.4(Nudt9)	38.562	14	15	4	4	3	2	2	2	3	3	3	2	3	2	3	3	75964	74903	66414	86513	88906	69581	0.985946	0.972175	0.861995	1.12286	1.15392	0.9031	1.1276	0.260113
ENSRNOP00000002977.6	phosphoglucomutase 2 GN=ENSRNOG00000002185.6(Pgm2)	69.057	53.9	131	25	25	19	18	24	23	26	21	22	21	22	23	23	21	347780	337150	400390	410610	384720	485960	0.881717	0.854767	1.0151	1.04101	0.97537	1.23204	1.1806	0.13405
ENSRNOP00000002980.4	cell wall biogenesis 43 C-terminal homolog GN=ENSRNOG00000002174.7(Cwh43)	78.417	4.7	3	2	2	0	0	1	0	2	0	0	1	2	1	2	1	0	0	7262.9	0	13749	0			0.691313		1.30869		1.893
ENSRNOP00000068011.1	RELT-like 1 GN=ENSRNOG00000002192.6(Rell1)	28.519	9.7	5	2	2	1	0	2	0	1	1	2	1	2	1	1	2	10459	0	17955	0	0	11170	0.792669		1.36078			0.846554	0.7862
ENSRNOP00000002987.4	coenzyme Q2, polyprenyltransferase GN=ENSRNOG00000002194.4(Coq2)	40.563	4.8	2	2	2	0	0	0	0	2	0	0	0	2	0	2	0	0	0	67834	0	55544	0			1.09961		0.900387		0.8188
ENSRNOP00000002991.6	OCIA domain containing 2 GN=ENSRNOG00000002196.7(Ociad2)	14.682	45.5	31	6	6	4	6	5	4	8	4	3	5	5	6	6	4	74455	70250	79801	60614	68987	41873	1.12816	1.06445	1.20917	0.91844	1.04531	0.634471	0.7638	0.133362
ENSRNOP00000002992.4	glucosamine-6-phosphate deaminase 2 GN=ENSRNOG00000002177.6(Gnpda2)	31.006	21.7		4	1							1	1	0	1	1	1	0	0	0	0	0	0
ENSRNOP00000002996.5	OCIA domain containing 1 GN=ENSRNOG00000002205.6(Ociad1)	27.659	50.2	60	10	10	10	10	11	10	9	10	10	9	10	10	8	9	353900	354600	355770	309810	285100	230730	1.12355	1.12577	1.12948	0.983571	0.905122	0.732511	0.7758	0.0407657
ENSRNOP00000003001.6	shroom family member 3 GN=ENSRNOG00000002208.6(Shroom3)	216.17	1.7	14	2	2	2	2	3	1	3	3	1	1	1	1	1	2	1111500	1042500	1409300	0	1252500	526900	1.0402	0.97563	1.3189		1.17216	0.493103	0.7491	0.359167
ENSRNOP00000003004.3	hydroxysteroid (17-beta) dehydrogenase 11 GN=ENSRNOG00000002210.6(Hsd17b11)	32.937	43.6	49	9	9	7	10	8	9	7	8	7	9	9	9	7	9	175700	178580	183960	214920	255840	199490	0.872328	0.886627	0.913338	1.06705	1.27021	0.990443	1.2453	0.0461156
ENSRNOP00000003010.3	transmembrane protein 165 GN=ENSRNOG00000002199.6(Tmem165)	34.809	13.3	4	2	2	1	0	0	0	1	2	1	0	0	1	1	2	0	0	0	0	0	0
ENSRNOP00000003012.4	placenta associated 8 GN=ENSRNOG00000002217.6(Plac8)	12.327	13.4		1	1							1	1	1	1	1	1	0	0	0	0	0	0
ENSRNOP00000003013.7	3-hydroxyacyl-CoA dehydratase 2 GN=ENSRNOG00000038761.5(Hacd2)	28.351	3.9	10	2	2	2	2	2	1	2	1	2	2	2	2	2	1	42913	54028	49935	50585	44646	0	0.88624	1.11579	1.03126	1.04468	0.92203		0.9726	0.814927
ENSRNOP00000003017.5	GUF1 homolog, GTPase GN=ENSRNOG00000002207.6(Guf1)	73.206	9.7	12	4	4	2	1	1	3	3	2	3	2	2	4	4	3	32968	33662	34968	36084	40546	28154	0.958456	0.978632	1.0166	1.04905	1.17877	0.818502	1.0314	0.864068
ENSRNOP00000003046.3	COP9 signalosome subunit 4 GN=ENSRNOG00000023650.5(Cops4)	46.289	60.8	119	18	18	18	19	22	20	20	20	16	14	17	15	17	17	287370	292260	298470	288030	297220	293980	0.981159	0.997855	1.01906	0.983412	1.01479	1.00373	1.0013	0.930886
ENSRNOP00000003048.4	solute carrier family 49 member 4 GN=ENSRNOG00000002240.5(Slc49a4)	52.03	3.3		1	1							1	0	1	1	0	0	0	0	0	0	0	0
ENSRNOP00000003052.4	scavenger receptor class B, member 2 GN=ENSRNOG00000002225.6(Scarb2)	54.09	15.7	53	7	7	10	7	9	9	9	9	7	7	6	7	7	6	214400	209330	254870	240660	194660	334240	0.8883	0.867294	1.05597	0.9971	0.806513	1.38482	1.134	0.56934
ENSRNOP00000003061.6	FRY like transcription coactivator GN=ENSRNOG00000002248.8(Fryl)	349.35	2.3	10	5	4	2	1	1	2	2	2	3	2	1	4	2	3	8091.1	0	0	11658	13132	16419	0.656477			0.94588	1.06547	1.33217	1.6977
ENSRNOP00000003070.3	nucleoporin 54 GN=ENSRNOG00000002247.5(Nup54)	55.744	27.6	49	11	11	9	7	7	10	8	8	11	7	9	10	7	8	60387	57169	60292	68724	59843	79876	0.937951	0.887968	0.936475	1.06744	0.929501	1.24066	1.172	0.149131
ENSRNOP00000003072.3	SEC31 homolog A, COPII coat complex component GN=ENSRNOG00000002251.8(Sec31a)	135.2	40.4	240	41	41	39	43	38	40	38	42	34	35	36	34	35	35	644960	686370	631710	628880	653660	655870	0.991877	1.05556	0.9715	0.967148	1.00526	1.00866	0.9875	0.689505
ENSRNOP00000003077.4	platelet derived growth factor receptor alpha GN=ENSRNOG00000002244.5(Pdgfra)	122.7	3.7	4	3	3	0	0	1	0	0	3	1	1	2	2	1	3	0	0	16501	17259	0	30460			0.770835	0.806244		1.42292	1.4459
ENSRNOP00000003083.3	enolase-phosphatase 1 GN=ENSRNOG00000002262.3(Enoph1)	28.874	21.1	21	3	3	4	3	4	3	4	3	3	3	3	2	3	3	78773	73305	73056	76002	95679	107050	0.938025	0.872912	0.869947	0.905028	1.13934	1.27475	1.2381	0.120449
ENSRNOP00000003087.5	SLAIN motif family, member 2 GN=ENSRNOG00000002271.6(Slain2)	65.359	2.8		1	1							0	0	0	1	1	1	0	0	0	0	0	0
ENSRNOP00000003091.3	PHD finger protein 6 GN=ENSRNOG00000002276.7(LOC103690175)	41.097	8	6	2	2	1	0	3	1	1	0	2	1	2	2	2	1	11803	0	11519	10569	11667	0	1.03631		1.01137	0.92796	1.02436		0.9534	0.438605
ENSRNOP00000070633.1	calcium-sensing receptor GN=ENSRNOG00000002265.7(Casr)	120.87	4.6	6	4	4	3	1	2	0	0	0	3	2	3	2	1	1	164250	206250	213310	0	0	0	0.844025	1.05985	1.09613
ENSRNOP00000003102.5	N-acylethanolamine acid amidase GN=ENSRNOG00000002273.6(Naaa)	40.313	14.1	12	4	4	2	1	1	1	3	4	3	1	2	3	4	4	23842	0	25393	27576	35196	58092	0.700827		0.746418	0.810587	1.03457	1.70759	1.6366	0.216295
ENSRNOP00000003106.5	heterogeneous nuclear ribonucleoprotein D-like GN=ENSRNOG00000002270.7(Hnrnpdl)	35.294	24.2	18	7	5	3	2	3	3	3	4	3	3	4	3	4	4	207480	196090	206460	241890	235380	264930	0.920613	0.870074	0.916087	1.07329	1.04441	1.17552	1.2167	0.00820694
ENSRNOP00000003128.4	transmembrane protein 33 GN=ENSRNOG00000002254.6(Tmem33)	27.884	29.3	27	7	7	5	5	4	4	5	4	6	5	5	7	6	5	229770	220590	214380	175160	189940	143330	1.17512	1.12817	1.09641	0.895829	0.971419	0.73304	0.7649	0.0332288
ENSRNOP00000003150.4	sorting nexin 29 GN=ENSRNOG00000002294.5(Snx29)	90.572	12.9	20	7	7	6	3	2	3	4	2	7	3	4	5	6	2	45729	31228	34242	20032	33364	27428	1.42886	0.975758	1.06993	0.625925	1.0425	0.857022	0.7268	0.156621
ENSRNOP00000003158.4	heterogeneous nuclear ribonucleoprotein D GN=ENSRNOG00000002292.8(Hnrnpd)	32.672	43.1	82	16	2	14	13	14	16	12	13	2	1	2	2	2	2	1472200	1598900	1487400	1575100	1426400	1749900	0.948796	1.03045	0.958592	1.01511	0.919279	1.12777	1.0423	0.581263
ENSRNOP00000003164.7	musashi RNA-binding protein 2 GN=ENSRNOG00000025338.7(Msi2)	29.787	31.7	42	8	8	7	8	6	8	7	6	8	8	7	7	8	7	250770	274100	256460	243200	242650	261080	0.984531	1.07613	1.00687	0.954811	0.952652	1.02501	0.956	0.279657
ENSRNOP00000003173.4	heterogeneous nuclear ribonucleoprotein D GN=ENSRNOG00000002292.8(Hnrnpd)	36.041	36.2		15	1							0	1	0	1	1	1	0	0	0	0	0	0
ENSRNOP00000003188.5	similar to RIKEN cDNA 2610002M06 GN=ENSRNOG00000002323.5(RGD1566265)	22.161	12.6	11	3	3	2	1	1	3	2	2	3	3	2	3	3	2	74039	76754	71621	89743	75852	102130	0.906343	0.939578	0.876743	1.09858	0.928537	1.25022	1.2037	0.113657
ENSRNOP00000003189.6	solute carrier family 15 member 2 GN=ENSRNOG00000002305.5(Slc15a2)	82.619	15.1	57	11	11	8	13	12	9	8	7	10	11	11	8	9	9	182910	219260	249520	166190	132320	102130	1.04289	1.25014	1.42267	0.947554	0.75444	0.582308	0.6148	0.0406504
ENSRNOP00000071846.1	G1 to S phase transition 1 GN=ENSRNOG00000046271.2(Gspt1)	68.751	41.5	124	22	22	20	20	20	21	21	22	18	17	18	18	17	17	249590	267790	279190	262450	280600	279100	0.925138	0.992599	1.03486	0.972806	1.04008	1.03452	1.0321	0.456407
ENSRNOP00000003216.7	RAB3 GTPase activating non-catalytic protein subunit 2 GN=ENSRNOG00000002353.8(Rab3gap2)	151.61	12.8	48	13	13	8	7	5	8	10	10	12	8	9	10	12	11	43821	42091	46627	52571	51875	60352	0.884269	0.849359	0.940892	1.06084	1.04679	1.21785	1.2434	0.0189632
ENSRNOP00000003219.2	serine carboxypeptidase 1 GN=ENSRNOG00000002358.5(Scpep1)	51.174	39.4	106	17	17	19	15	18	19	18	17	16	15	17	16	15	15	1483700	1671800	1587200	1517100	1640200	1502200	0.946821	1.06686	1.01287	0.968135	1.04669	0.958627	0.9825	0.716536
ENSRNOP00000003248.3	ubiquitin C-terminal hydrolase L1 GN=ENSRNOG00000002343.7(Uchl1)	24.838	60.5	45	8	8	9	8	6	5	6	11	7	7	6	4	6	7	356820	167240	150390	105070	95945	448150	1.61748	0.758106	0.681724	0.476287	0.434923	2.03148	0.9625	0.707999
ENSRNOP00000003249.5	3'(2'), 5'-bisphosphate nucleotidase 1 GN=ENSRNOG00000002378.7(Bpnt1)	33.174	48.1	71	13	13	11	12	13	15	10	10	13	11	11	13	11	11	360120	392380	378930	336220	337060	298450	1.02737	1.1194	1.08103	0.959185	0.961582	0.851433	0.8589	0.0316369
ENSRNOP00000003255.3	golgin B1 GN=ENSRNOG00000030314.5(Golgb1)	364.25	28.5	248	65	65	41	33	41	40	45	48	52	39	52	52	55	51	146370	148100	143660	143420	143510	166260	0.985303	0.996948	0.96706	0.965445	0.96605	1.11919	1.0344	0.56344
ENSRNOP00000003268.5	microfibril associated protein 4 GN=ENSRNOG00000002382.7(Mfap4)	28.805	17.2	9	2	2	2	1	1	1	1	3	2	1	1	1	1	2	220090	0	240340	0	0	390350	0.776076		0.847481			1.37644	1.6956
ENSRNOP00000003274.4	serpin family B member 8 GN=ENSRNOG00000002396.6(Serpinb8)	42.205	25.3	54	8	8	8	8	10	9	9	10	7	8	8	7	8	8	163840	164120	141270	154770	162270	179220	1.01818	1.01992	0.877917	0.961812	1.00842	1.11376	1.0576	0.438924
ENSRNOP00000003277.3	USO1 vesicle transport factor GN=ENSRNOG00000002301.6(Uso1)	107.16	39.1	157	29	29	28	26	26	24	25	28	25	24	26	22	24	25	305480	321370	314770	302080	313640	335370	0.968389	1.01876	0.997839	0.957611	0.994257	1.06314	1.0101	0.797933
ENSRNOP00000076006.1	transcription factor CP2-like 1 GN=ENSRNOG00000002414.8(Tfcp2l1)	54.771	9.2	5	3	3	0	1	1	1	2	0	0	2	1	1	3	2	0	0	0	0	0	0
ENSRNOP00000003282.4	glypican 4 GN=ENSRNOG00000002413.6(Gpc4)	62.561	40.9	75	16	14	14	12	16	10	12	11	11	10	13	9	12	12	130600	96782	139250	78521	89109	87234	1.26083	0.934346	1.34434	0.758052	0.860269	0.842168	0.6951	0.0410252
ENSRNOP00000003295.1	phosphatidylcholine transfer protein GN=ENSRNOG00000002425.4(Pctp)	24.734	11.7	7	2	2	1	1	1	1	1	2	1	1	2	1	1	2	0	0	366640	0	0	162440			1.38595			0.614047	0.4431
ENSRNOP00000003314.3	serpin family B member 10 GN=ENSRNOG00000002417.6(Serpinb10)	45.314	7.6	4	2	2	0	0	0	1	2	1	1	1	0	1	2	2	0	0	0	0	17879	17081					1.02283	0.977174
ENSRNOP00000003320.4	niban apoptosis regulator 1 GN=ENSRNOG00000002403.6(Niban1)	103.46	33.8	103	23	23	16	15	11	18	22	21	17	16	15	16	21	21	139230	136740	115670	224150	287240	329390	0.677837	0.665715	0.563136	1.09127	1.39842	1.60363	2.1468	0.00403666
ENSRNOP00000003326.4	hematopoietic cell specific Lyn substrate 1 GN=ENSRNOG00000038881.2(Hcls1)	52.823	27.5	35	9	9	4	6	4	6	6	9	5	7	6	8	7	9	154590	179400	145170	206000	208800	247820	0.812363	0.942739	0.762861	1.08252	1.09723	1.30228	1.3829	0.0198984
ENSRNOP00000003327.5	RNA binding motif protein 47 GN=ENSRNOG00000002408.6(Rbm47)	64.093	30	58	14	13	11	10	10	10	8	9	12	9	11	10	10	8	280300	298730	272120	223440	261020	178160	1.111	1.18405	1.07858	0.88563	1.03458	0.706157	0.7785	0.0837662
ENSRNOP00000003343.4	interferon gamma inducible protein 47 GN=ENSRNOG00000002470.8(Ifi47)	47.432	41.7	82	16	15	7	16	14	15	14	16	8	12	10	14	12	14	98208	173290	129890	164100	130530	193880	0.662152	1.16838	0.875763	1.10642	0.880078	1.30721	1.2171	0.352721
ENSRNOP00000003346.3	G3BP stress granule assembly factor 2 GN=ENSRNOG00000002433.5(G3bp2)	50.77	29.6	50	11	9	10	8	9	6	9	8	9	9	9	7	9	8	163750	193550	185570	169030	179840	176070	0.920108	1.08755	1.04271	0.949776	1.01052	0.989333	0.967	0.587808
ENSRNOP00000003349.4	nidogen 1 GN=ENSRNOG00000002461.7(Nid1)	137.04	51.2	297	47	46	49	47	47	51	49	54	43	40	40	40	38	42	637190	606570	603660	663540	516630	701750	1.02515	0.975888	0.971207	1.06754	0.831187	1.12902	1.0187	0.920286
ENSRNOP00000003369.6	target of myb1 like 1 membrane trafficking protein GN=ENSRNOG00000002474.7(Tom1l1)	52.422	11.6	13	4	4	2	2	2	1	4	2	2	2	3	1	4	2	36823	40034	33069	0	35528	30536	1.04617	1.13739	0.939514		1.00938	0.867549	0.9015	0.337955
ENSRNOP00000076269.1	G protein nucleolar 3 like GN=ENSRNOG00000002509.8(Gnl3l)	65.278	3.1		1	1							0	0	0	1	0	1	0	0	0	0	0	0
ENSRNOP00000003413.5	RAS like proto-oncogene B GN=ENSRNOG00000002440.6(Ralb)	23.26	32.7	48	7	5	7	8	7	8	10	8	5	5	5	5	5	5	353950	336890	360470	319860	342130	294990	1.05747	1.0065	1.07695	0.955619	1.02215	0.881317	0.9103	0.114252
ENSRNOP00000003414.6	RAP2C, member of RAS oncogene family GN=ENSRNOG00000002529.6(Rap2c)	20.745	19.7	6	3	2	2	1	1	1	0	1	2	1	1	1	1	2	20001	0	0	0	0	17233	1.07434					0.925659	0.8616
ENSRNOP00000003428.5	erythrocyte membrane protein band 4.1 like 5 GN=ENSRNOG00000002538.8(Epb41l5)	57.609	24.8	31	8	7	7	5	6	3	6	4	7	4	7	5	7	6	131170	93659	113630	98252	98494	69573	1.30134	0.929191	1.12732	0.974758	0.977159	0.690233	0.7869	0.183164
ENSRNOP00000003435.5	coiled-coil domain containing 93 GN=ENSRNOG00000002514.7(Ccdc93)	72.635	40.5	68	21	21	11	15	8	10	11	13	12	16	12	14	16	17	122460	123830	119990	128080	127880	128400	0.978845	0.989795	0.959102	1.02377	1.02217	1.02632	1.0494	0.00655848
ENSRNOP00000003437.5	PDS5 cohesin associated factor A GN=ENSRNOG00000002541.6(Pds5a)	150.28	19.9	71	20	17	11	6	13	14	16	11	10	6	12	12	14	10	69159	64771	76298	69923	71751	65098	0.995094	0.931957	1.09781	1.00609	1.03239	0.936662	0.9836	0.799508
ENSRNOP00000003449.3	C1GALT1-specific chaperone 1 GN=ENSRNOG00000002536.6(C1galt1c1)	36.034	18.7	19	5	5	2	3	2	4	4	4	3	3	4	4	4	4	97973	92050	90411	103770	103870	101110	0.997715	0.937398	0.920707	1.05675	1.05777	1.02966	1.101	0.0201973
ENSRNOP00000003460.4	mitochondrial ribosomal protein S14 GN=ENSRNOG00000002569.7(Mrps14)	14.924	10.2		1	1							1	0	1	0	1	0	0	0	0	0	0	0
ENSRNOP00000003461.4	SCY1 like pseudokinase 3 GN=ENSRNOG00000025318.5(Scyl3)	81.529	13.1	18	6	6	2	2	2	4	5	3	3	2	2	4	5	3	21150	21551	23907	22976	22032	22174	0.948501	0.966485	1.07214	1.03039	0.988056	0.994424	1.0086	0.818317
ENSRNOP00000003479.4	nucleotide binding protein 1 GN=ENSRNOG00000002574.7(Nubp1)	34.045	31.9	37	7	7	6	5	7	6	5	8	6	5	7	6	6	7	173320	181250	204130	201940	196230	191910	0.905239	0.946656	1.06616	1.05472	1.0249	1.00233	1.0562	0.327528
ENSRNOP00000003492.3	HEAT repeat containing 6 GN=ENSRNOG00000002542.5(Heatr6)	136.5	4.6	9	4	4	1	1	1	2	3	1	3	1	2	2	3	2	131970	0	96516	80682	56721	0	1.44273		1.05514	0.882038	0.62009		0.6014	0.161951
ENSRNOP00000003514.3	calcium regulated heat stable protein 1 GN=ENSRNOG00000002610.5(Carhsp1)	15.906	77.6	31	7	7	6	5	4	5	4	7	6	6	5	6	4	6	559980	632530	594470	723110	574680	817210	0.861071	0.972629	0.914105	1.11191	0.883674	1.25661	1.1836	0.217741
ENSRNOP00000065693.2	TSR2, ribosome maturation factor GN=ENSRNOG00000002556.6(Tsr2)	20.932	12.5	9	2	2	2	2	1	2	2	0	2	1	1	2	2	0	72573	82333	0	81599	69475	0	0.948729	1.07632		1.06672	0.908229		0.9753	0.821063
ENSRNOP00000003542.4	phosphomannomutase 2 GN=ENSRNOG00000002615.5(Pmm2)	27.708	60.7	63	14	14	9	12	9	10	10	13	11	11	11	12	10	13	361770	370580	399970	344570	354680	397970	0.973573	0.997282	1.07637	0.927285	0.954493	1.07099	0.969	0.575388
ENSRNOP00000075523.1	nascent polypeptide associated complex subunit alpha GN=ENSRNOG00000002632.8(Naca)	23.384	25.6	24	4	4	4	4	4	4	4	4	4	4	4	4	4	4	1255900	1459800	1247300	1338500	1255400	1494800	0.935877	1.08782	0.929468	0.997429	0.935504	1.1139	1.0317	0.687678
ENSRNOP00000003558.6	influenza virus NS1A binding protein GN=ENSRNOG00000002618.7(Ivns1abp)	66.601	43.2	95	18	18	13	16	15	15	20	16	14	14	14	17	17	15	154110	172440	151590	212250	227180	226870	0.807958	0.904058	0.794747	1.11277	1.19104	1.18942	1.3935	0.0019786
ENSRNOP00000003586.3	calcyclin binding protein GN=ENSRNOG00000002572.5(Cacybp)	26.541	59.4	72	11	11	9	13	13	12	12	13	9	9	10	9	11	10	244720	285590	250660	244370	249290	260290	0.95661	1.11637	0.97983	0.955242	0.974474	1.01747	0.9654	0.553788
ENSRNOP00000003605.5	laminin subunit gamma 1 GN=ENSRNOG00000002680.7(Lamc1)	177.38	39.8	221	50	49	36	38	33	38	39	37	43	43	40	42	38	42	420640	408610	339120	403980	329150	372600	1.10982	1.07808	0.894736	1.06586	0.868431	0.98307	0.9464	0.579795
ENSRNOP00000003611.3	NME/NM23 nucleoside diphosphate kinase 2 GN=ENSRNOG00000002671.3(Nme2)	17.283	84.2	156	13	6	29	23	26	26	28	24	6	6	6	6	6	6	5447000	6057500	5464700	5520100	5776200	5180000	0.977172	1.08669	0.980347	0.990286	1.03623	0.929273	0.971	0.568053
ENSRNOP00000003625.6	serpin family B member 5 GN=ENSRNOG00000002640.7(Serpinb5)	42.067	23.7	12	7	7	3	1	0	1	1	6	4	1	1	1	1	6	51716	0	0	0	0	81209	0.778123					1.22188	1.5703
ENSRNOP00000075329.1	phospholipase A2 group IVA GN=ENSRNOG00000002657.7(Pla2g4a)	85.648	18.8	37	10	10	5	4	8	6	5	9	6	6	7	6	7	8	39087	22500	51953	33982	33791	64684	0.953353	0.548787	1.26716	0.828839	0.824181	1.57768	1.1666	0.646152
ENSRNOP00000003633.2	4-aminobutyrate aminotransferase GN=ENSRNOG00000002636.7(Abat)	56.455	77.8	196	29	29	36	26	39	35	38	22	29	26	28	26	27	24	692370	482310	748850	686840	702140	240460	1.16922	0.81449	1.2646	1.15989	1.18572	0.406072	0.8471	0.535827
ENSRNOP00000003638.4	myotubularin related protein 1 GN=ENSRNOG00000002697.7(Mtmr1)	74.514	12	17	6	5	3	2	2	4	3	3	4	4	3	5	3	4	44286	37979	43734	52511	56629	55379	0.914628	0.784371	0.903228	1.0845	1.16955	1.14373	1.3057	0.00767853
ENSRNOP00000003645.4	homogentisate 1, 2-dioxygenase GN=ENSRNOG00000002701.6(Hgd)	49.889	72.1	163	22	22	26	32	27	28	29	21	20	19	19	22	22	18	797300	919470	837150	668600	687460	346830	1.1238	1.296	1.17997	0.942396	0.968979	0.488859	0.6668	0.119404
ENSRNOP00000003658.1	NME/NM23 nucleoside diphosphate kinase 1 GN=ENSRNOG00000002693.2(Nme1)	17.193	80.3	40	12	5	6	8	6	8	7	5	5	5	4	5	5	5	503800	597620	500800	489030	485600	523520	0.97498	1.15655	0.969175	0.946397	0.939759	1.01314	0.935	0.363034
ENSRNOP00000003667.4	polysaccharide biosynthesis domain containing 1 GN=ENSRNOG00000002662.5(Pbdc1)	22.423	29.8	25	5	5	4	4	4	4	4	5	5	4	4	5	5	5	91876	114760	95872	121490	98806	117470	0.860969	1.07542	0.898415	1.13848	0.92591	1.10081	1.1166	0.301051
ENSRNOP00000075539.1	RAB GTPase activating protein 1-like GN=ENSRNOG00000002736.8(Rabgap1l)	92.262	7	18	4	4	3	2	2	4	3	4	4	3	4	3	4	4	469580	746010	575670	685460	775120	653330	0.721474	1.14619	0.884474	1.05316	1.19091	1.00379	1.1801	0.275088
ENSRNOP00000003674.4	NADH:ubiquinone oxidoreductase subunit B4 GN=ENSRNOG00000002721.7(Ndufb4)	15.064	46.5	29	5	5	6	5	5	4	5	4	5	5	5	4	5	4	1413300	1259100	1440900	1201000	1233000	905830	1.13775	1.01361	1.15997	0.966842	0.992603	0.729221	0.812	0.114447
ENSRNOP00000003685.6	coiled-coil domain containing 43 GN=ENSRNOG00000002748.7(Ccdc43)	25.061	30.6	19	5	5	3	3	2	3	5	3	4	4	3	4	5	3	48823	50871	46605	53060	43390	60679	0.965428	1.00593	0.92157	1.04921	0.857996	1.19987	1.074	0.567309
ENSRNOP00000003691.2	UDP-glucose 6-dehydrogenase GN=ENSRNOG00000002643.3(Ugdh)	54.886	75.1	169	29	29	29	25	32	27	27	29	27	23	26	26	27	26	858320	894740	901340	703620	806470	557670	1.09059	1.13686	1.14525	0.894023	1.0247	0.708578	0.779	0.0744424
ENSRNOP00000075779.1	platelet-activating factor acetylhydrolase 1b, regulatory subunit 1 GN=ENSRNOG00000002755.6(Pafah1b1)	46.67	67.3	120	22	22	19	20	19	18	21	23	19	19	15	16	17	17	354600	392400	387130	371660	376470	392110	0.935468	1.03519	1.02128	0.980474	0.993163	1.03442	1.0054	0.872146
ENSRNOP00000003697.2	phosphoribosyl pyrophosphate synthetase-associated protein 2 GN=ENSRNOG00000002724.7(Prpsap2)	40.866	45	55	11	10	8	10	10	10	8	9	8	8	9	7	8	10	115210	123070	115620	127650	126270	130420	0.936362	1.00024	0.939694	1.03747	1.02625	1.05998	1.086	0.0241083
ENSRNOP00000003713.5	N-acetylneuraminate pyruvate lyase GN=ENSRNOG00000002775.6(Npl)	35.115	50.6	65	15	15	11	11	13	10	13	7	10	12	13	13	13	9	169440	189240	164570	123940	122440	138140	1.11993	1.2508	1.08774	0.819194	0.80928	0.913051	0.7349	0.00579637
ENSRNOP00000003715.3	vacuolar protein sorting 4 homolog B GN=ENSRNOG00000002705.4(Vps4b)	49.451	41.2	73	15	11	13	10	11	12	12	15	9	9	10	10	10	10	189280	199150	165360	182590	200090	216310	0.985166	1.03654	0.860667	0.950346	1.04143	1.12585	1.0816	0.345326
ENSRNOP00000072839.1	follistatin-like 1 GN=ENSRNOG00000002746.7(Fstl1)	34.622	9.2	6	2	2	1	0	1	1	1	2	1	0	1	1	1	2	0	0	0	0	0	0
ENSRNOP00000073187.1	3-ketodihydrosphingosine reductase GN=ENSRNOG00000002781.7(Kdsr)	34.156	13.5	11	3	3	2	2	2	2	2	1	2	2	3	2	2	2	38207	30130	37773	48825	46164	49219	0.915803	0.722201	0.9054	1.17031	1.10653	1.17976	1.359	0.0174441
ENSRNOP00000075348.1	ATP binding cassette subfamily B member 7 GN=ENSRNOG00000002790.6(Abcb7)	76.867	20.4	56	10	10	13	9	8	10	9	7	9	9	8	8	7	7	169870	179090	185570	175500	176480	106110	1.0268	1.08253	1.1217	1.06083	1.06675	0.641393	0.857	0.350077
ENSRNOP00000067983.1	discs large MAGUK scaffold protein 3 GN=ENSRNOG00000002767.8(Dlg3)	90.384	13	13	8	5	1	1	2	2	3	4	2	2	2	3	3	5	22225	14583	28165	23436	21040	24934	0.992313	0.651109	1.25753	1.04638	0.939405	1.11327	1.0683	0.643747
ENSRNOP00000003748.4	serpin family C member 1 GN=ENSRNOG00000002783.8(Serpinc1)	52.233	54.6	161	26	26	26	26	27	25	27	30	24	23	25	23	25	24	1266500	1156000	1528400	1743700	1266800	2013400	0.846704	0.772831	1.02179	1.16573	0.846905	1.34604	1.2716	0.224966
ENSRNOP00000003750.5	methyltransferase like 16 GN=ENSRNOG00000002764.9(Mettl16)	62.592	4.7	6	2	2	1	1	0	1	1	2	1	1	1	1	1	2	0	0	0	0	0	0
ENSRNOP00000003762.4	methylthioribose-1-phosphate isomerase 1 GN=ENSRNOG00000026211.6(Mri1)	39.587	48.2	78	12	12	14	12	12	14	14	12	11	12	11	11	11	10	158380	184500	174140	156590	156550	164150	0.955718	1.11333	1.05082	0.944917	0.944675	0.990536	0.9232	0.172778
ENSRNOP00000003777.5	sperm associated antigen 9 GN=ENSRNOG00000002749.7(Spag9)	146	38.6	131	36	2	21	20	20	27	21	22	1	1	1	2	1	2	1913900	1994600	2069200	2051000	2263300	2226900	0.917285	0.955963	0.991717	0.982994	1.08474	1.0673	1.0943	0.0772366
ENSRNOP00000003779.3	lipoic acid synthetase GN=ENSRNOG00000002759.4(Lias)	41.874	17.4	12	4	4	1	2	1	2	4	2	3	2	2	2	4	2	60520	60789	78347	88387	89422	61447	0.827318	0.830996	1.07102	1.20826	1.22241	0.839991	1.1983	0.310329
ENSRNOP00000003787.7	prostaglandin E synthase 3 GN=ENSRNOG00000002642.7(Ptges3)	18.721	38.1	40	7	7	7	7	6	6	6	8	6	5	6	5	6	6	1000900	1188900	1049400	1056200	978320	1087700	0.944035	1.12135	0.989779	0.996193	0.922737	1.0259	0.9639	0.591547
ENSRNOP00000054601.3	saccharopine dehydrogenase-like oxidoreductase GN=ENSRNOG00000046051.2(LOC103689999)	47.088	43.4	62	14	14	10	10	11	9	13	9	12	9	10	11	14	11	285500	270280	259020	241150	251210	176680	1.15444	1.09289	1.04736	0.975105	1.01578	0.714417	0.8211	0.143564
ENSRNOP00000071561.1	RoBo-1 GN=ENSRNOG00000002820.4(LOC24906)	23.952	11.5	7	2	2	1	0	1	2	2	1	1	1	1	2	2	1	0	0	0	132720	171580	0				0.872297	1.1277
ENSRNOP00000003804.4	component of oligomeric golgi complex 1 GN=ENSRNOG00000002795.7(Cog1)	108.7	11.1	14	7	7	3	2	3	2	2	2	5	3	3	4	3	4	52625	44050	43207	40455	52042	47232	1.12925	0.945242	0.927152	0.868099	1.11674	1.01352	0.9989	0.981339
ENSRNOP00000003828.5	aspartyl-tRNA synthetase 2 (mitochondrial) GN=ENSRNOG00000002813.6(Dars2)	73.952	11.2	16	5	5	4	2	0	3	4	3	5	4	3	4	5	3	30938	29759	22790	36293	33186	24056	1.04862	1.00865	0.772446	1.23012	1.12481	0.815356	1.1204	0.532251
ENSRNOP00000003832.6	RNA binding motif protein 25-like 1 GN=ENSRNOG00000002871.6(Rbm25l1)	96.523	23.6	92	16	16	16	15	16	13	17	15	12	14	14	13	14	10	99214	101470	112090	132630	128580	140970	0.832619	0.851551	0.940676	1.11305	1.07906	1.18304	1.2858	0.00548869
ENSRNOP00000073612.1	CDC42 binding protein kinase alpha GN=ENSRNOG00000002841.7(Cdc42bpa)	186.78	2.9	10	4	4	2	2	2	2	1	1	4	3	3	2	3	2	3428200	551840	1841400	2214700	4294700	624690	1.58768	0.25557	0.852794	1.02568	1.98897	0.289308	1.2255	0.830551
ENSRNOP00000003867.3	glycogen synthase kinase 3 beta GN=ENSRNOG00000002833.7(Gsk3b)	46.71	46	41	12	10	10	5	8	5	6	7	9	6	10	6	7	7	66578	54454	68776	64268	70371	75668	0.998383	0.816575	1.03134	0.963743	1.05526	1.13469	1.108	0.29169
ENSRNOP00000003871.4	A-kinase anchoring protein 10 GN=ENSRNOG00000002899.4(Akap10)	73.773	9.2	6	4	4	0	2	1	1	0	2	1	2	1	2	1	3	0	21297	0	14358	0	12177		1.33574		0.900527		0.763736	0.623
ENSRNOP00000003872.3	PDZ domain containing 11 GN=ENSRNOG00000002838.7(Pdzd11)	16.182	60	16	5	5	4	3	2	1	3	3	4	3	4	4	4	4	139890	155090	137680	124570	137920	116570	1.03403	1.14638	1.01769	0.920785	1.01947	0.861652	0.8761	0.0962415
ENSRNOP00000071927.1	nucleus accumbens associated 1 GN=ENSRNOG00000002864.5(Nacc1)	56.449	5.3		2	1							1	1	0	1	1	1	17634	9369.4	0	20265	0	15579
ENSRNOP00000003886.3	myosin XIX GN=ENSRNOG00000002852.6(Myo19)	108.27	14.2	34	10	10	8	3	5	6	7	5	8	5	7	7	7	7	17507	17758	19149	13914	17473	16357	1.02823	1.04297	1.12467	0.817205	1.02623	0.960688	0.8774	0.139838
ENSRNOP00000003891.5	septin 9 GN=ENSRNOG00000002807.8(Septin9)	63.799	52.7	118	26	26	19	18	20	22	19	20	21	20	20	21	23	19	246950	254200	302840	315770	294100	456120	0.792361	0.815624	0.97169	1.01318	0.943646	1.4635	1.3259	0.149991
ENSRNOP00000003895.5	chloride voltage-gated channel 5 GN=ENSRNOG00000002862.7(Clcn5)	83.067	6.8	18	5	5	2	3	4	4	3	2	5	4	4	5	4	2	135010	148970	137110	110300	95192	82293	1.14274	1.2609	1.16051	0.933592	0.805716	0.696537	0.6834	0.0126211
ENSRNOP00000003908.3	carbonic anhydrase 4 GN=ENSRNOG00000002916.7(Ca4)	35.579	29	41	8	8	7	6	7	9	7	5	7	5	6	7	7	4	129370	129070	154840	110890	113740	73297	1.09141	1.08888	1.30629	0.935508	0.959552	0.61836	0.7209	0.09096
ENSRNOP00000003914.4	LUC7-like 3 pre-mRNA splicing factor GN=ENSRNOG00000002835.6(Luc7l3)	58.423	16.5	31	8	8	7	2	6	5	5	6	7	4	6	4	7	6	98378	109150	126840	117120	108460	127110	0.859124	0.953195	1.10768	1.0228	0.947169	1.11004	1.0548	0.549232
ENSRNOP00000003921.2	albumin GN=ENSRNOG00000002911.5(Alb)	68.758	90.3	1279	96	88	215	203	201	205	212	243	86	82	79	77	76	82	34508000	37175000	37404000	39704000	32126000	47797000	0.90527	0.975235	0.981243	1.04158	0.842782	1.25389	1.0966	0.534712
ENSRNOP00000003926.6	guanylate kinase 1 GN=ENSRNOG00000002928.6(Guk1)	24.052	62.1	47	11	11	9	6	7	7	9	9	10	10	9	9	11	10	126970	136820	116130	128740	127910	125670	0.999449	1.07698	0.914122	1.01338	1.00685	0.989216	1.0063	0.868118
ENSRNOP00000003931.5	mitochondrial ribosomal protein L55 GN=ENSRNOG00000002943.6(Mrpl55)	15.062	26	3	3	3	1	0	1	1	0	0	2	1	1	1	0	0	0	0	0	0	0	0
ENSRNOP00000003932.3	ATPase Na+/K+ transporting subunit beta 1 GN=ENSRNOG00000002934.7(Atp1b1)	35.201	45.7	132	17	17	25	21	23	21	21	21	16	15	16	15	14	15	5523700	5539600	5487700	4384000	4741900	4063200	1.11439	1.1176	1.10713	0.884462	0.956668	0.819742	0.7969	0.00685657
ENSRNOP00000003941.5	tRNA methyltransferase 1 GN=ENSRNOG00000002914.6(Trmt1)	69.372	16.8	26	8	8	5	5	3	5	3	5	6	5	6	7	5	5	41921	40849	40835	54089	53520	57402	0.87149	0.849204	0.848913	1.12445	1.11262	1.19332	1.335	0.000251248
ENSRNOP00000003951.2	renin GN=ENSRNOG00000002937.4(Ren)	44.275	19.9	30	5	5	6	5	5	5	5	4	5	4	4	5	5	3	223820	131640	270770	171600	223730	122480	1.17384	0.690395	1.42007	0.899969	1.17337	0.642355	0.8269	0.559818
ENSRNOP00000003965.3	ATP synthase F1 subunit beta GN=ENSRNOG00000002840.4(Atp5f1b)	56.344	83.6	513	31	31	100	78	77	84	92	82	29	29	26	27	27	28	12900000	14339000	13165000	11730000	10793000	8360300	1.08575	1.20686	1.10805	0.987273	0.908409	0.703657	0.7644	0.0601835
ENSRNOP00000003971.6	shroom family member 4 GN=ENSRNOG00000002959.7(Shroom4)	164.63	10.2	16	11	11	2	2	2	3	5	2	4	6	3	5	8	5	151410	184300	148430	325820	369070	299760	0.614327	0.747774	0.602236	1.32197	1.49745	1.21624	2.0545	0.00141732
ENSRNOP00000073075.1	ATP binding cassette subfamily C member 3 GN=ENSRNOG00000002948.7(Abcc3)	158.5	9.4	30	10	10	6	4	6	4	6	4	7	8	7	9	8	8	67849	72745	80425	77564	68912	63417	0.944727	1.0129	1.11983	1.08	0.959528	0.883016	0.9497	0.529153
ENSRNOP00000003987.3	mitogen-activated protein kinase 9 GN=ENSRNOG00000002823.8(Mapk9)	43.905	38.3	34	11	11	4	6	7	5	5	7	8	7	8	7	8	8	87662	81928	100230	91337	101690	99701	0.934982	0.873824	1.06903	0.974178	1.0846	1.06339	1.0849	0.283407
ENSRNOP00000004006.6	stromal interaction molecule 2 GN=ENSRNOG00000002956.7(Stim2)	83.495	7.5	5	3	2	0	0	1	1	1	2	1	0	1	1	1	2	0	0	0	0	0	0
ENSRNOP00000073066.1	nuclear factor I/A GN=ENSRNOG00000006966.7(Nfia)	53.711	11.4	14	5	3	1	3	4	1	3	2	3	2	3	1	3	2	54187	61190	57077	19740	47583	55825	1.09986	1.24201	1.15852	0.400674	0.965819	1.13311	0.7141	0.258552
ENSRNOP00000004023.3	translocase of inner mitochondrial membrane domain containing 1 GN=ENSRNOG00000002999.5(Timmdc1)	32.05	13	14	3	3	3	3	3	2	1	2	3	3	3	3	2	2	39911	38154	43929	35087	43976	26432	1.05265	1.00631	1.15862	0.925416	1.15986	0.697141	0.8648	0.341755
ENSRNOP00000004026.4	periplakin GN=ENSRNOG00000002930.4(Ppl)	204.14	45.5	278	68	68	54	26	52	39	43	64	53	45	59	51	47	59	685090	403050	825730	569370	492860	1156800	0.99459	0.585134	1.19877	0.826591	0.715517	1.6794	1.1594	0.746589
ENSRNOP00000004027.4	GADD45G interacting protein 1 GN=ENSRNOG00000003011.7(Gadd45gip1)	26.467	21.9	24	4	4	4	5	5	2	4	4	4	4	4	4	3	4	41926	42461	40613	42499	43571	31928	1.03522	1.04843	1.0028	1.04937	1.07584	0.788352	0.944	0.541495
ENSRNOP00000004046.5	N-myristoyltransferase 1 GN=ENSRNOG00000002989.6(Nmt1)	56.86	40.9	55	14	12	8	8	9	9	9	12	8	8	9	9	9	9	118950	138040	131670	149720	153560	160070	0.837666	0.972101	0.927243	1.05435	1.0814	1.12724	1.1922	0.0210027
ENSRNOP00000004058.8	SMG6 nonsense mediated mRNA decay factor GN=ENSRNOG00000003041.8(Smg6)	160.43	1.1		1	1							0	0	0	1	0	1	0	0	0	0	0	0
ENSRNOP00000039880.4	ATPase plasma membrane Ca2+ transporting 4 GN=ENSRNOG00000003031.7(Atp2b4)	128.79	20.2	52	16	9	7	9	10	9	9	8	9	9	9	9	8	8	85543	75696	69088	66404	60390	63018	1.22164	1.08101	0.986645	0.948315	0.862429	0.899959	0.8241	0.0482234
ENSRNOP00000004081.5	tweety family member 2 GN=ENSRNOG00000024578.7(Ttyh2)	62.534	1.6		1	1							1	1	1	0	1	0	0	0	0	0	0	0
ENSRNOP00000004083.5	TOR signaling pathway regulator GN=ENSRNOG00000003048.6(Tiprl)	31.224	57.2	39	10	9	5	6	6	8	6	8	6	6	8	8	7	9	127720	134710	149020	146760	150080	154030	0.888672	0.937309	1.03688	1.02115	1.04425	1.07174	1.0958	0.119872
ENSRNOP00000004091.4	calreticulin GN=ENSRNOG00000003029.6(Calr)	47.995	66.6	203	26	26	36	33	31	33	36	34	24	25	25	25	25	23	2843400	3268700	2713400	3101000	3082100	3597900	0.916905	1.05405	0.874985	0.999973	0.993878	1.16021	1.1083	0.242351
ENSRNOP00000004094.5	bone marrow stromal cell antigen 1 GN=ENSRNOG00000003064.6(Bst1)	35.131	8.8	4	2	2	1	0	0	1	1	1	2	0	0	1	1	1	0	0	0	0	0	0
ENSRNOP00000004121.1	CD38 molecule GN=ENSRNOG00000003069.4(Cd38)	34.436	8.6	4	2	2	0	0	0	1	0	3	1	1	1	1	0	2	0	0	0	0	0	0
ENSRNOP00000004127.7	centromere protein V GN=ENSRNOG00000003086.7(Cenpv)	27.503	39.2	35	7	7	3	7	5	6	7	7	6	6	7	7	6	7	205010	178610	175980	204190	189190	183330	1.0825	0.943105	0.929218	1.07817	0.99897	0.968028	1.0306	0.617212
ENSRNOP00000004141.6	kinesin family member 19 GN=ENSRNOG00000003105.6(Kif19)	111.11	0.8		1	1							1	0	0	1	1	0	0	0	0	0	0	0
ENSRNOP00000004159.4	glyoxylate reductase 1 homolog GN=ENSRNOG00000003065.5(Glyr1)	60.421	36.1	60	14	14	10	9	10	8	12	11	13	11	10	9	12	12	1096000	939790	1049800	937780	996900	1202600	1.05675	0.906132	1.0122	0.904194	0.961196	1.15953	1.0168	0.889449
ENSRNOP00000004163.4	acyl-CoA binding domain containing 4 GN=ENSRNOG00000003108.6(Acbd4)	37.316	25.8	18	5	4	4	3	3	2	4	2	4	4	3	2	3	2	96057	72883	84288	79258	97996	59796	1.17554	0.891939	1.03151	0.969956	1.19927	0.731781	0.9361	0.651525
ENSRNOP00000004172.2	SLC9A3 regulator 2 GN=ENSRNOG00000002997.6(Slc9a3r2)	37.35	54.3	115	18	18	22	18	21	19	19	16	17	18	17	18	18	17	227510	226330	229010	217050	191640	169850	1.08219	1.07657	1.08932	1.03243	0.911566	0.807918	0.8472	0.0735951
ENSRNOP00000004173.2	SPRY domain containing 4 GN=ENSRNOG00000003127.4(Spryd4)	23.249	44	26	7	7	5	6	2	3	7	3	5	6	4	6	7	3	72797	87251	80035	78326	78108	68940	0.938394	1.12471	1.0317	1.00967	1.00686	0.888675	0.9387	0.406361
ENSRNOP00000004174.2	GC, vitamin D binding protein GN=ENSRNOG00000003119.4(Gc)	53.518	69.5	268	36	36	50	42	40	47	42	47	32	30	30	34	31	33	1715700	1672400	1553700	1924900	1490200	2015300	0.99248	0.967432	0.898768	1.1135	0.862035	1.16579	1.0989	0.428907
ENSRNOP00000004176.5	rogdi atypical leucine zipper GN=ENSRNOG00000003125.5(Rogdi)	32.205	33.4	28	7	7	6	4	4	4	4	6	7	5	5	4	6	7	64307	56372	67550	58459	70288	48063	1.05699	0.926564	1.11029	0.960867	1.1553	0.789992	0.9393	0.589253
ENSRNOP00000004206.6	mitochondrial pyruvate carrier 2 GN=ENSRNOG00000003150.7(Mpc2)	14.258	60.6	88	9	9	16	16	15	15	14	12	9	8	9	8	8	8	1386100	1007900	1348400	937240	957300	544890	1.34533	0.978254	1.30874	0.909672	0.929142	0.528863	0.6518	0.0997656
ENSRNOP00000004228.5	succinate dehydrogenase complex subunit C GN=ENSRNOG00000003163.5(Sdhc)	18.202	38.5	40	6	6	10	5	9	7	4	5	6	5	5	6	5	4	1732100	925430	1751300	862140	897340	458570	1.56825	0.837888	1.58563	0.780585	0.812455	0.415191	0.5031	0.0850823
ENSRNOP00000075516.1	replication protein A1 GN=ENSRNOG00000003123.8(Rpa1)	67.679	20.2	39	10	10	4	5	7	7	7	9	9	6	9	8	10	10	52265	43891	41794	53572	55360	65598	1.00355	0.842761	0.802496	1.02865	1.06298	1.25956	1.2652	0.0631609
ENSRNOP00000004231.7	prominin 1 GN=ENSRNOG00000003098.7(Prom1)	96.63	11.2	22	7	7	3	3	5	4	4	3	4	4	6	6	4	3	52182	72635	93217	47403	53156	61550	0.823616	1.14644	1.47129	0.748187	0.83899	0.971477	0.7435	0.210584
ENSRNOP00000004232.3	poly (ADP-ribose) polymerase 1 GN=ENSRNOG00000003084.5(Parp1)	112.66	37.7	121	31	31	17	20	20	18	19	27	22	23	23	21	23	28	119050	103440	95453	118940	132390	140850	1.00588	0.873989	0.806505	1.00495	1.1186	1.19008	1.2335	0.0598107
ENSRNOP00000075732.1	proline and arginine rich end leucine rich repeat protein GN=ENSRNOG00000003120.5(Prelp)	43.179	46.9	101	15	15	18	15	18	16	15	19	15	15	15	15	13	15	786590	552680	739110	489500	526490	933600	1.17169	0.823263	1.10097	0.729151	0.784251	1.39068	0.938	0.698206
ENSRNOP00000004248.4	transient receptor potential cation channel, subfamily V, member 2 GN=ENSRNOG00000003104.7(Trpv2)	86.729	2.1		1	1							0	0	0	1	1	1	0	0	0	0	0	0
ENSRNOP00000074938.1	G protein-coupled receptor, class C, group 5, member C GN=ENSRNOG00000003144.6(Gprc5c)	48.354	13	20	4	4	4	3	4	3	3	3	4	3	3	3	3	3	169310	189850	247510	137070	173470	147020	0.954549	1.07035	1.39543	0.772784	0.978003	0.828881	0.7542	0.107125
ENSRNOP00000004272.3	HEXIM P-TEFb complex subunit 1 GN=ENSRNOG00000003203.4(Hexim1)	40.317	15.7	22	4	4	4	2	4	5	4	3	4	4	4	4	3	4	88441	94572	97754	89944	88666	91876	0.962618	1.02935	1.06398	0.978977	0.965067	1.00001	0.9634	0.306559
ENSRNOP00000004274.7	transmembrane anterior posterior transformation 1 GN=ENSRNOG00000003174.7(Tapt1)	69.564	10.4	22	5	5	4	4	3	3	4	4	5	4	5	4	5	4	249390	244440	231190	198380	221250	215130	1.10043	1.07859	1.02012	0.875347	0.976261	0.949256	0.8755	0.0284531
ENSRNOP00000004278.5	ribosomal protein S4, X-linked GN=ENSRNOG00000003201.9(Rps4x)	29.466	46.2	94	13	13	17	14	15	16	16	16	12	10	12	13	11	11	991910	627860	760970	610250	665310	653610	1.38088	0.874069	1.05938	0.849554	0.926205	0.909917	0.8103	0.225903
ENSRNOP00000004283.2	proteasome 26S subunit, non-ATPase 12 GN=ENSRNOG00000003117.6(Psmd12)	52.936	54.6	119	23	23	19	20	16	18	24	22	20	19	19	18	19	22	199590	224580	203990	220060	222830	230640	0.919989	1.03518	0.94027	1.01434	1.02711	1.06311	1.0722	0.142302
ENSRNOP00000004297.2	signal recognition particle 9 GN=ENSRNOG00000003211.3(Srp9)	10.137	44.2	18	4	4	3	2	3	3	3	4	4	4	3	4	4	4	148640	138850	146730	132690	145040	159610	1.02327	0.955872	1.01012	0.913466	0.998485	1.09879	1.0072	0.937929
ENSRNOP00000004313.4	serpin family F member 1 GN=ENSRNOG00000003172.6(Serpinf1)	46.465	46.2	94	17	17	17	12	16	17	16	16	16	14	15	16	15	13	394210	387170	383820	460120	347320	473630	0.966884	0.949617	0.941401	1.12854	0.851877	1.16168	1.0994	0.43793
ENSRNOP00000004314.4	nudix hydrolase 16 like 1 GN=ENSRNOG00000003224.6(Nudt16l1)	23.388	28	14	4	4	2	3	2	2	2	3	4	3	3	3	2	4	25915	29366	27529	21729	24430	27285	0.995111	1.12763	1.05709	0.834372	0.938088	1.04772	0.8869	0.176232
ENSRNOP00000004315.6	uroplakin 1B GN=ENSRNOG00000027380.6(Upk1b)	33.126	11.5	4	3	3	1	1	0	0	0	2	3	2	2	0	0	3	57636	25733	0	0	0	125570	0.827553	0.369481				1.80297	3.0124
ENSRNOP00000004319.2	delta(4)-desaturase, sphingolipid 1 GN=ENSRNOG00000003223.3(Degs1)	38.055	26	17	5	5	4	3	2	1	4	3	4	3	3	2	5	3	78639	43654	47743	62674	75819	64769	1.26396	0.701649	0.767371	1.00736	1.21863	1.04103	1.1954	0.33609
ENSRNOP00000004320.1	galectin 3 binding protein GN=ENSRNOG00000003217.3(Lgals3bp)	63.742	30.3	78	12	12	12	13	9	13	13	18	8	9	8	9	9	11	375020	415040	354140	754540	704880	1196300	0.592149	0.65534	0.55918	1.1914	1.11299	1.88894	2.321	0.00912544
ENSRNOP00000004322.6	serpin family F member 2 GN=ENSRNOG00000003233.6(Serpinf2)	62.291	36.3	81	13	13	10	12	12	19	11	17	9	11	11	13	12	12	195810	230560	218530	313660	225480	346910	0.767406	0.903596	0.856449	1.22928	0.883687	1.35959	1.3739	0.0937682
ENSRNOP00000060626.1	H3 histone family member 3C GN=ENSRNOG00000032401.3(H3f3c)	15.358	48.5		6	1							1	0	0	1	1	0	13365000	12218000	11896000	6932300	6562500	3442300
ENSRNOP00000004330.6	tumor protein p53 binding protein, 2 GN=ENSRNOG00000003237.7(Tp53bp2)	125.31	2.2	4	2	2	0	0	1	2	1	0	1	1	2	2	1	1	0	0	14321	22419	0	0			0.779586	1.22041			1.5655
ENSRNOP00000004351.1	SLC9A3 regulator 1 GN=ENSRNOG00000003232.4(Slc9a3r1)	38.83	67.7	166	24	24	27	26	29	30	26	28	23	22	22	21	23	20	2883200	3321200	3208100	2376600	2502000	1801800	1.07496	1.23826	1.19609	0.88608	0.932834	0.671775	0.7097	0.0335931
ENSRNOP00000004364.6	structural maintenance of chromosomes 1A GN=ENSRNOG00000003139.7(Smc1a)	142.95	32.6	129	33	33	21	22	23	18	20	25	24	26	29	25	24	29	177490	168770	183140	167430	178180	196010	0.994323	0.945473	1.02598	0.937966	0.998189	1.09807	1.0231	0.701481
ENSRNOP00000004365.5	WD repeat domain 81 GN=ENSRNOG00000003243.7(Wdr81)	212.26	11.6	40	15	15	9	6	5	8	7	5	12	8	8	12	8	7	48740	49790	40908	34070	39206	32286	1.19363	1.21935	1.00183	0.834367	0.960147	0.790678	0.7571	0.0308061
ENSRNOP00000004370.4	phenylalanyl-tRNA synthetase subunit alpha GN=ENSRNOG00000003149.7(Farsa)	57.719	57.1	109	21	21	21	19	19	17	18	15	19	19	19	18	19	17	297960	314700	306460	294910	295110	268860	1.00549	1.06198	1.03417	0.995197	0.995872	0.907289	0.9345	0.119923
ENSRNOP00000004379.3	pyrroline-5-carboxylate reductase 2 GN=ENSRNOG00000003267.5(Pycr2)	33.673	43.8	32	9	9	5	1	5	6	6	9	9	3	6	9	9	8	37413	30729	41146	66661	46496	74691	0.755472	0.620504	0.830852	1.34607	0.938883	1.50822	1.7188	0.0337038
ENSRNOP00000004382.4	fibromodulin GN=ENSRNOG00000003183.6(Fmod)	43.133	7.4	6	2	2	3	1	2	0	0	0	2	2	1	0	0	1	20332	19077	16871	0	0	0	1.0838	1.0169	0.899307
ENSRNOP00000004385.2	quinoid dihydropteridine reductase GN=ENSRNOG00000003253.4(Qdpr)	25.552	59.3	94	10	10	16	16	17	16	15	14	9	9	9	9	10	9	2148400	2244200	2074100	1866200	1916200	1253800	1.12062	1.17059	1.08187	0.973424	0.999504	0.653992	0.7788	0.126886
ENSRNOP00000004387.5	RCSD domain containing 1 GN=ENSRNOG00000003283.6(Rcsd1)	40.615	6.3	4	2	2	0	0	1	1	1	1	1	1	1	1	1	1	0	0	0	0	0	0
ENSRNOP00000004394.4	cellular repressor of E1A-stimulated genes 1 GN=ENSRNOG00000003291.6(Creg1)	24.387	24.1	24	3	3	3	5	3	4	4	5	3	3	3	3	3	3	104280	102550	125320	141020	108210	93838	0.926634	0.911261	1.1136	1.25311	0.961556	0.833846	1.0329	0.878476
ENSRNOP00000004400.4	epsin 3 GN=ENSRNOG00000003284.6(Epn3)	65.047	11	14	4	3	3	2	2	1	2	4	2	1	2	2	1	3	16025	0	20348	16318	0	36171	0.721343		0.915937	0.734532		1.62819	1.4431	0.549293
ENSRNOP00000004463.4	GULP PTB domain containing engulfment adaptor 1 GN=ENSRNOG00000003242.8(Gulp1)	34.285	13.8	7	4	4	1	0	1	1	3	1	1	2	2	3	4	3	0	54666	29411	31306	31396	38758		1.47318	0.792591	0.843659	0.846085	1.04448	0.8045	0.53108
ENSRNOP00000004495.4	cell division cycle 73 GN=ENSRNOG00000003258.4(Cdc73)	60.576	12.2	10	5	5	2	1	2	1	2	2	3	1	2	1	2	3	18906	0	14978	0	0	19080	1.07088		0.848388			1.08073	1.1262
ENSRNOP00000004519.4	transmembrane protein 63a GN=ENSRNOG00000003310.6(Tmem63a)	91.686	1.9		1	1							1	1	1	1	1	1	0	0	0	0	0	0
ENSRNOP00000004520.6	actin related protein 3 GN=ENSRNOG00000003206.7(Actr3)	47.357	66.5	177	23	19	29	27	30	31	29	31	18	18	19	18	17	18	1473500	1548800	1507000	1523100	1578300	1875600	0.930015	0.977541	0.951159	0.96132	0.99616	1.1838	1.0988	0.242543
ENSRNOP00000068892.1	G-rich RNA sequence binding factor 1 GN=ENSRNOG00000003392.7(Grsf1)	43.549	44.9	45	11	11	9	7	7	5	10	7	9	8	8	9	9	7	52801	54372	48680	52485	64215	42948	1.00414	1.03401	0.925766	0.998127	1.2212	0.816758	1.0243	0.92745
ENSRNOP00000004559.6	coagulation factor IX GN=ENSRNOG00000003430.7(F9)	51.808	29.9	52	11	11	7	8	9	10	7	11	10	9	10	11	9	11	212150	198100	308820	233010	189460	290190	0.889064	0.830184	1.29418	0.976483	0.793977	1.21611	0.9911	0.982389
ENSRNOP00000004560.3	ADP-ribose/CDP-alcohol diphosphatase, manganese-dependent GN=ENSRNOG00000003397.5(Adprm)	38.712	4.5		1	1							1	1	1	1	0	1	0	0	0	0	0	0
ENSRNOP00000004570.4	glutaryl-CoA dehydrogenase GN=ENSRNOG00000003307.5(Gcdh)	49.713	47.2	129	14	14	22	20	21	24	24	18	13	13	14	14	13	12	1365600	1398500	1290000	1552800	1765100	883220	0.992536	1.01645	0.937589	1.1286	1.2829	0.641936	1.0363	0.979502
ENSRNOP00000004578.6	calcium voltage-gated channel auxiliary subunit gamma 5 GN=ENSRNOG00000003288.7(Cacng5)	30.923	6.9		1	1							1	0	0	0	0	0	0	0	0	0	0	0
ENSRNOP00000004599.2	flavin containing dimethylaniline monoxygenase 4 GN=ENSRNOG00000003400.7(Fmo4)	63.659	38.4	94	19	18	20	14	19	13	17	11	17	16	18	15	15	14	341890	317190	377670	281220	278870	135400	1.18421	1.09866	1.30814	0.974068	0.965929	0.468988	0.6708	0.143161
ENSRNOP00000004609.3	myosin ID GN=ENSRNOG00000003276.5(Myo1d)	116.09	44.5	187	37	35	37	27	36	30	28	29	34	26	31	30	27	26	266990	172860	254530	172000	170830	189440	1.30595	0.845522	1.245	0.841316	0.835593	0.926621	0.7665	0.153608
ENSRNOP00000004614.5	zinc finger protein 330 GN=ENSRNOG00000003461.6(Zfp330)	35.725	16.1	11	4	4	1	3	1	1	2	3	3	3	2	3	3	3	24311	30534	22002	23896	25113	37676	0.891972	1.12029	0.807255	0.876746	0.921398	1.38234	1.128	0.56657
ENSRNOP00000004641.1	translocase of outer mitochondrial membrane 40 like GN=ENSRNOG00000003398.3(Tomm40l)	34.048	14	5	3	3	0	0	1	1	3	0	2	0	1	2	3	1	13706	0	0	12881	12507	0	1.05177			0.988464	0.959764		0.9262
ENSRNOP00000004662.1	apolipoprotein A2 GN=ENSRNOG00000003500.4(Apoa2)	11.439	30.4	14	3	3	2	2	2	3	2	3	2	2	2	3	2	3	154880	189590	162710	190200	133250	288970	0.830011	1.01602	0.871972	1.01929	0.714094	1.54861	1.2075	0.572335
ENSRNOP00000004672.3	THO complex 6 GN=ENSRNOG00000003497.4(Thoc6)	37.422	37.8	44	9	9	7	9	6	6	7	9	8	9	8	6	8	8	47189	47568	48302	52873	53398	56479	0.925852	0.933288	0.94769	1.03737	1.04767	1.10812	1.1376	0.00403229
ENSRNOP00000004673.3	acyl-CoA synthetase family member 2 GN=ENSRNOG00000003330.4(Acsf2)	67.886	42.4	128	20	20	20	21	22	23	21	21	19	20	19	18	19	18	381520	423420	463820	543850	545900	364470	0.840667	0.932993	1.02201	1.19836	1.20287	0.803098	1.1462	0.447004
ENSRNOP00000004676.5	FUN14 domain containing 1 GN=ENSRNOG00000003470.6(Fundc1)	17.158	11		1	1							0	1	0	1	1	0	0	0	0	0	0	0
ENSRNOP00000004692.5	O-linked N-acetylglucosamine (GlcNAc) transferase GN=ENSRNOG00000003359.7(Ogt)	115.73	34.2		24	1							1	1	1	1	1	0	0	0	0	0	0	0
ENSRNOP00000051949.4	protein kinase C, alpha GN=ENSRNOG00000003491.8(Prkca)	72.77	36.9	56	15	11	9	9	8	8	10	12	7	6	7	9	7	11	104920	96930	103960	104130	114620	109530	0.992793	0.917188	0.983709	0.985318	1.08458	1.03641	1.0735	0.130984
ENSRNOP00000004701.4	Ro60, Y RNA binding protein GN=ENSRNOG00000003434.7(Ro60)	60.042	35.5	76	14	14	12	10	12	14	14	14	11	13	12	13	12	14	117070	103130	107670	115060	124360	131910	1.0046	0.884983	0.923942	0.987357	1.06716	1.13195	1.1326	0.084036
ENSRNOP00000004722.3	elaC ribonuclease Z 2 GN=ENSRNOG00000003424.4(Elac2)	92.33	23.9	56	14	14	10	7	7	10	14	8	11	8	9	12	14	10	43375	46430	47784	50187	50072	51340	0.899934	0.963318	0.99141	1.04127	1.03888	1.06519	1.1018	0.0304983
ENSRNOP00000004723.1	protein geranylgeranyltransferase type I subunit beta GN=ENSRNOG00000003541.3(Pggt1b)	42.414	12.7	13	4	4	3	1	2	3	3	1	3	3	3	3	3	2	33256	31176	28847	32562	29891	40413	1.01729	0.953662	0.882419	0.996059	0.914354	1.23622	1.1028	0.407232
ENSRNOP00000004740.5	RUN and FYVE domain containing 1 GN=ENSRNOG00000003536.5(Rufy1)	80.376	39.1	80	22	21	14	14	15	10	14	13	18	17	17	13	16	17	137520	115800	131880	107830	131100	101990	1.13634	0.956867	1.08974	0.89101	1.08329	0.842753	0.885	0.244863
ENSRNOP00000004742.3	coiled-coil domain containing 112 GN=ENSRNOG00000003559.4(Ccdc112)	61.19	2.9	2	2	2	0	1	0	0	0	1	0	1	0	0	0	1	0	0	0	0	0	0
ENSRNOP00000004756.4	apolipoprotein H GN=ENSRNOG00000003566.7(Apoh)	38.457	42.3	120	15	15	20	21	20	20	20	19	15	15	15	15	15	15	1036500	1073000	1047200	1030600	912800	1216800	0.984502	1.01917	0.994665	0.978898	0.867008	1.15576	1.0011	0.948529
ENSRNOP00000004762.3	flavin containing dimethylaniline monoxygenase 2 GN=ENSRNOG00000003510.6(Fmo2)	60.944	22.4	11	10	10	0	0	0	11	0	0	1	0	0	10	0	1	0	0	0	0	0	0
ENSRNOP00000004764.5	EGF containing fibulin extracellular matrix protein 1 GN=ENSRNOG00000003553.7(Efemp1)	54.654	35.3	45	10	10	6	6	6	8	6	13	8	6	6	8	7	10	75544	82626	88758	106730	93244	205850	0.694389	0.759486	0.81585	0.981046	0.857085	1.89214	1.6435	0.154898
ENSRNOP00000004770.3	leucine aminopeptidase 3 GN=ENSRNOG00000003289.8(Lap3)	56.149	64.9	244	27	27	43	42	41	41	40	37	27	26	26	25	26	24	1227700	1344200	1207400	1067400	1083200	861450	1.08464	1.18757	1.06671	0.943023	0.956982	0.761071	0.797	0.0465439
ENSRNOP00000004772.5	acyl-CoA binding domain containing 6 GN=ENSRNOG00000003550.6(Acbd6)	30.81	8.2	5	2	2	0	0	1	1	1	2	2	1	2	1	1	2	9518.4	0	6908.2	0	0	22351	0.736384		0.534448			1.72917	2.7213
ENSRNOP00000004780.2	epoxide hydrolase 1 GN=ENSRNOG00000003515.6(Ephx1)	52.581	71.2	207	32	32	38	31	30	39	39	30	29	26	24	29	29	26	859170	802400	697020	962840	933470	681780	1.04423	0.97523	0.847152	1.17023	1.13453	0.82863	1.0931	0.555991
ENSRNOP00000004797.5	tubulin, alpha 4A GN=ENSRNOG00000003597.5(Tuba4a)	49.924	76.8	29	30	8	5	5	4	6	6	3	5	5	5	7	8	5	1910100	2177700	2044400	1803200	1445200	1373900	1.06566	1.21495	1.14058	1.00602	0.806286	0.766507	0.7538	0.0346652
ENSRNOP00000004799.2	peroxiredoxin 2 GN=ENSRNOG00000003520.5(Prdx2)	21.797	70.2	93	13	13	13	17	16	18	13	16	12	13	12	13	11	11	2631500	3234400	2899900	2923800	2497300	3212100	0.907466	1.11537	1.00002	1.00826	0.861187	1.10768	0.9849	0.865932
ENSRNOP00000004808.4	dynein light chain Tctex-type 3 GN=ENSRNOG00000003611.7(Dynlt3)	12.897	20.7		1	1							1	1	1	1	1	1	0	0	0	0	0	0
ENSRNOP00000004836.6	ATP synthase peripheral stalk subunit d GN=ENSRNOG00000003626.6(Atp5pd)	18.763	75.8	145	14	14	24	25	24	24	27	21	13	14	14	14	14	14	4582600	4898200	4733100	3984000	3805900	2662700	1.11469	1.19146	1.1513	0.969088	0.925766	0.647688	0.7354	0.0665148
ENSRNOP00000004853.6	5', 3'-nucleotidase, cytosolic GN=ENSRNOG00000003650.6(Nt5c)	22.939	24.6	15	4	4	2	3	2	2	4	2	2	3	2	4	4	3	172360	183560	187600	169930	149830	246400	0.931944	0.992502	1.01435	0.918805	0.810125	1.33228	1.0417	0.908837
ENSRNOP00000004862.3	Jupiter microtubule associated homolog 1 GN=ENSRNOG00000003661.6(Jpt1)	15.575	12.1		1	1							1	0	1	1	1	1	0	0	0	0	0	0
ENSRNOP00000004864.4	flavin containing dimethylaniline monoxygenase 3 GN=ENSRNOG00000003620.5(Fmo3)	59.976	58	141	23	22	24	22	27	22	24	22	20	20	20	20	18	20	943030	959980	949930	665830	642610	454230	1.22588	1.24791	1.23485	0.865537	0.835352	0.59047	0.6178	0.0153478
ENSRNOP00000004866.3	joining chain of multimeric IgA and IgM GN=ENSRNOG00000003666.6(Jchain)	17.784	22	8	3	3	1	1	1	2	1	2	2	2	1	3	1	2	0	0	0	52469	0	67579				0.874134		1.12587
ENSRNOP00000004867.4	small ubiquitin-like modifier 2 GN=ENSRNOG00000003670.6(Sumo2)	10.77	23.4		2	0							0	0	0	0	0	0	912630	964630	1028300	961930	959880	1209000
ENSRNOP00000072598.1	midline 1 GN=ENSRNOG00000003613.7(Mid1)	75.21	4.6	10	2	2	2	1	2	2	2	1	2	1	2	2	2	1	13976	0	12917	19227	26012	0	0.775024		0.716298	1.06621	1.44247		1.6822	0.0824976
ENSRNOP00000004878.4	UBX domain protein 4 GN=ENSRNOG00000003625.7(Ubxn4)	56.393	17.8	31	6	6	6	4	5	5	6	5	6	6	6	6	6	6	222050	245230	238480	235020	259780	227020	0.933258	1.03068	1.00231	0.98777	1.09183	0.954146	1.0228	0.686846
ENSRNOP00000004881.4	ubiquitin C-terminal hydrolase L5 GN=ENSRNOG00000003545.7(Uchl5)	37.097	50.9	45	11	11	8	7	8	7	9	6	9	7	7	10	8	6	89362	91003	88811	91191	98981	96442	0.964702	0.982418	0.958754	0.984447	1.06854	1.04113	1.0648	0.0694496
ENSRNOP00000004884.5	pirin GN=ENSRNOG00000003674.5(Pir)	32.178	25.4	20	5	5	2	2	3	5	3	5	4	3	4	5	5	4	44294	38026	36887	92425	73226	81204	0.726008	0.623271	0.604602	1.51491	1.20022	1.33099	2.0708	0.00117291
ENSRNOP00000062597.2	heterogeneous nuclear ribonucleoprotein A/B GN=ENSRNOG00000046272.2(LOC103689931)	30.853	40	69	15	14	11	14	10	11	10	13	14	13	13	14	12	13	1600900	1810200	1635500	1897000	1860700	1968600	0.891626	1.0082	0.910897	1.05654	1.03632	1.09642	1.1347	0.036782
ENSRNOP00000004895.3	canopy FGF signaling regulator 2 GN=ENSRNOG00000003549.3(Cnpy2)	20.709	52.7	69	10	10	10	14	12	12	11	10	10	10	10	10	10	8	492350	544630	474710	510710	539410	527370	0.956273	1.05781	0.922012	0.991933	1.04768	1.02429	1.0435	0.373789
ENSRNOP00000004896.4	protoporphyrinogen oxidase GN=ENSRNOG00000003567.6(Ppox)	50.784	49.9	82	17	17	13	14	14	16	16	9	15	14	14	14	17	14	140340	168430	154410	139640	137840	97484	1.00465	1.20574	1.10537	0.999637	0.986752	0.697856	0.8095	0.160557
ENSRNOP00000004900.2	uncoupling protein 1 GN=ENSRNOG00000003580.4(Ucp1)	33.211	31.6	11	7	7	1	0	3	0	0	7	3	0	5	0	0	7	16597	0	55040	0	0	147970	0.226728		0.751889			2.02138	4.1311
ENSRNOP00000070551.1	transducin (beta)-like 1 X-linked GN=ENSRNOG00000003686.7(Tbl1x)	56.802	15	10	6	4	1	3	1	0	1	4	1	2	3	2	2	3	0	20629	17590	19763	19101	29828		0.964774	0.822647	0.924273	0.893313	1.39499	1.1982	0.463782
ENSRNOP00000004911.4	non-POU domain containing, octamer-binding GN=ENSRNOG00000003689.6(Nono)	54.925	42.4	109	20	19	18	15	18	20	18	20	16	17	17	17	19	16	1066300	1144400	1181300	1131800	1141200	1410200	0.904257	0.970488	1.00178	0.959803	0.967775	1.1959	1.0858	0.374443
ENSRNOP00000004917.3	fumarate hydratase GN=ENSRNOG00000003653.5(Fh)	54.464	58.4	151	19	19	26	27	26	24	25	23	19	18	18	19	19	18	1806400	2091900	1886500	1869600	1930700	1186800	1.00617	1.1652	1.05079	1.04138	1.07541	0.661053	0.8621	0.356577
ENSRNOP00000004919.5	polyribonucleotide nucleotidyltransferase 1 GN=ENSRNOG00000003600.6(Pnpt1)	85.897	29.6	75	19	19	14	12	13	15	13	8	17	15	15	19	15	13	117570	122020	116490	124720	129520	91088	1.00572	1.04379	0.996481	1.06688	1.10794	0.779187	0.9698	0.725151
ENSRNOP00000004938.3	ubiquitin-fold modifier conjugating enzyme 1 GN=ENSRNOG00000003706.5(Ufc1)	19.492	18.6	20	3	3	3	3	4	3	3	4	3	3	3	3	3	3	190830	194250	187270	193090	203570	226080	0.95807	0.97524	0.940197	0.969417	1.02203	1.13504	1.088	0.158369
ENSRNOP00000004939.5	cornichon family AMPA receptor auxiliary protein 4 GN=ENSRNOG00000003717.5(Cnih4)	16.091	14.4		1	1							1	1	1	1	1	1	0	83654	0	105410	0	92116
ENSRNOP00000004941.2	leucine rich repeat containing 59 GN=ENSRNOG00000003524.4(Lrrc59)	34.869	35.5	57	10	10	9	9	7	10	11	11	8	9	9	9	8	8	567200	492130	542040	541600	575640	572880	1.03394	0.897095	0.988075	0.987273	1.04932	1.04429	1.0554	0.297515
ENSRNOP00000004942.5	transmembrane p24 trafficking protein 7 GN=ENSRNOG00000003691.5(Tmed7)	25.479	31.9	42	6	6	7	5	6	8	8	8	5	4	5	6	5	6	466380	405170	475390	472730	484020	503020	0.996996	0.866146	1.01626	1.01057	1.03471	1.07532	1.0838	0.197716
ENSRNOP00000004947.5	mitochondrial ribosomal protein L27 GN=ENSRNOG00000003724.7(Mrpl27)	15.823	20.3	4	2	2	0	0	0	1	2	1	0	0	0	1	2	1	0	0	0	0	0	0
ENSRNOP00000004948.5	ATP synthase mitochondrial F1 complex assembly factor 2 GN=ENSRNOG00000003719.5(Atpaf2)	34.192	50.3	39	10	10	6	5	9	9	7	3	7	8	7	10	8	6	58697	72751	77316	69877	67594	47100	0.895374	1.10976	1.17939	1.06592	1.03109	0.718472	0.8841	0.433923
ENSRNOP00000004956.4	collagen type III alpha 1 chain GN=ENSRNOG00000003357.4(Col3a1)	138.93	4.6	12	5	4	2	0	2	3	2	3	2	2	2	3	3	4	40668	45862	39531	59534	49269	94536	0.740765	0.835373	0.720055	1.08441	0.897432	1.72197	1.613	0.0905472
ENSRNOP00000004969.4	minichromosome maintenance complex component 6 GN=ENSRNOG00000003703.6(Mcm6)	92.814	22.5	27	14	14	3	3	0	3	8	10	6	5	3	4	9	10	29443	31106	23122	58634	76183	112970	0.532973	0.563076	0.418551	1.06138	1.37905	2.04496	2.9614	0.00747199
ENSRNOP00000004995.2	alpha-1,6-mannosylglycoprotein 6-beta-N-acetylglucosaminyltransferase GN=ENSRNOG00000003614.5(Mgat5)	84.561	5.9	6	3	3	1	0	1	2	1	1	2	2	3	3	2	2	13027	9360.5	10225	18320	12006	8771.9	1.08997	0.783192	0.855524	1.53283	1.00454	0.733944	1.1989	0.56946
ENSRNOP00000005005.3	kynurenine 3-monooxygenase GN=ENSRNOG00000003709.6(Kmo)	54.353	40	89	16	16	17	15	16	18	14	9	15	14	15	15	14	10	1406100	1477700	1625200	1157300	1163600	471750	1.15544	1.21427	1.33548	0.950991	0.956167	0.387652	0.6194	0.139975
ENSRNOP00000005014.3	peroxiredoxin 4 GN=ENSRNOG00000003763.7(Prdx4)	31.007	53.1	72	11	10	12	12	12	13	11	12	10	10	9	10	9	10	2203500	2001500	1739200	2589600	2654100	3331900	0.91055	0.827078	0.718688	1.0701	1.09675	1.37684	1.4427	0.0260131
ENSRNOP00000005015.6	galactosylceramidase GN=ENSRNOG00000003759.6(Galc)	77.057	9.5	15	4	4	2	2	3	3	3	2	3	2	3	4	3	3	37352	38091	50343	66842	70779	61420	0.689943	0.703593	0.929904	1.23466	1.30739	1.13451	1.5824	0.0112196
ENSRNOP00000073574.1	pre-mRNA processing factor 8 GN=ENSRNOG00000003495.7(Prpf8)	273.61	37.3	249	65	64	54	30	47	39	43	36	57	40	53	45	48	44	154580	112310	147710	124640	125610	122310	1.17826	0.856065	1.1259	0.950048	0.957442	0.932288	0.8986	0.385788
ENSRNOP00000075102.1	heme oxygenase 2 GN=ENSRNOG00000003773.6(Hmox2)	35.762	62.2	55	14	14	11	7	10	9	11	7	11	8	11	9	11	9	264910	275360	274200	249000	258190	217540	1.03265	1.07339	1.06887	0.970634	1.00646	0.847999	0.8898	0.0898743
ENSRNOP00000005033.4	acyl-CoA thioesterase 9 GN=ENSRNOG00000003782.5(Acot9)	50.443	52.2	90	18	18	16	13	16	16	16	13	16	15	17	17	16	14	215420	210420	214910	240910	200700	187780	1.01762	0.994001	1.01521	1.13803	0.948084	0.887052	0.9823	0.769538
ENSRNOP00000005035.5	nucleoporin 85 GN=ENSRNOG00000003673.7(Nup85)	74.881	18.6	32	9	9	5	4	7	4	5	7	7	7	7	4	6	8	29246	19967	31726	28420	31166	38677	0.979208	0.66853	1.06224	0.951552	1.04349	1.29497	1.214	0.293146
ENSRNOP00000005046.3	golgi SNAP receptor complex member 2 GN=ENSRNOG00000003506.5(Gosr2)	24.607	33.5	22	5	5	2	5	4	4	3	4	4	4	4	4	2	4	105100	112670	98881	120370	113660	109100	0.955772	1.02461	0.899217	1.09464	1.03362	0.992147	1.0836	0.162138
ENSRNOP00000005059.5	WD repeat domain 26 GN=ENSRNOG00000003723.5(Wdr26)	58.49	24.3	36	9	9	7	5	4	9	5	6	7	6	6	9	7	6	153710	161550	131370	176060	217560	217730	0.871718	0.91618	0.745024	0.998469	1.23382	1.23479	1.3688	0.0293665
ENSRNOP00000005073.7	collagen type V alpha 2 chain GN=ENSRNOG00000003736.7(Col5a2)	145.2	3.2	4	3	3	1	1	0	0	1	1	1	1	1	1	2	2	0	0	0	0	0	0
ENSRNOP00000005084.5	angel homolog 2 GN=ENSRNOG00000003795.7(Angel2)	59.762	8.8	2	2	2	0	0	0	1	1	0	1	0	0	2	1	0	0	0	0	0	0	0
ENSRNOP00000005089.5	mitochondrial ribosomal protein S7 GN=ENSRNOG00000003797.6(Mrps7)	28.197	30.6	22	6	6	4	2	4	4	5	3	4	4	6	5	6	3	223120	217170	186100	197770	209380	145970	1.13498	1.10471	0.946664	1.00603	1.06509	0.742529	0.883	0.347619
ENSRNOP00000005100.4	solute carrier family 43 member 2 GN=ENSRNOG00000003835.5(Slc43a2)	62.501	12	40	8	8	8	7	7	6	6	6	8	8	8	7	7	8	256180	222660	248880	163630	173100	104260	1.31519	1.14311	1.27772	0.840054	0.888672	0.535257	0.606	0.0344428
ENSRNOP00000073458.1	NmrA like redox sensor 1 GN=ENSRNOG00000003794.7(Nmral1)	33.109	40.1	58	10	10	6	11	13	8	11	9	7	10	9	8	8	8	145630	173880	157970	131240	126220	107470	1.03724	1.23845	1.12513	0.934747	0.898992	0.765447	0.7643	0.0277206
ENSRNOP00000005124.5	short coiled-coil protein GN=ENSRNOG00000003853.7(Scoc)	13.689	14.8		1	1							1	1	1	1	1	1	0	0	0	0	0	0
ENSRNOP00000005125.3	bleomycin hydrolase GN=ENSRNOG00000003563.6(Blmh)	52.451	47	92	16	16	15	14	15	16	18	14	14	13	14	14	14	12	323800	318730	346200	314510	355660	381680	0.952082	0.937175	1.01795	0.924766	1.04576	1.12227	1.0638	0.392371
ENSRNOP00000005126.5	DEAH-box helicase 15 GN=ENSRNOG00000003844.6(Dhx15)	90.976	42.5	149	27	26	23	22	24	28	28	24	21	20	22	24	25	22	293680	293410	300220	306530	293910	311470	0.979358	0.978457	1.00117	1.02221	0.980125	1.03868	1.0277	0.224041
ENSRNOP00000005127.3	aspartyl-tRNA synthetase GN=ENSRNOG00000003743.7(Dars)	57.126	67.7	198	32	32	32	32	34	34	34	32	32	30	32	31	32	30	387610	446510	419450	419590	434590	446660	0.910449	1.0488	0.985237	0.985566	1.0208	1.04915	1.0377	0.439674
ENSRNOP00000005138.4	ATPase H+ transporting accessory protein 2 GN=ENSRNOG00000003858.6(Atp6ap2)	39.081	3.7		1	1							1	1	1	1	1	1	0	0	0	0	0	0
ENSRNOP00000005144.1	solute carrier family 25 member 11 GN=ENSRNOG00000003815.4(Slc25a11)	34.136	62.4	120	16	16	19	23	20	21	20	17	14	15	15	15	15	12	1645700	1703200	1764000	1437200	1458200	945110	1.10284	1.14138	1.18212	0.963119	0.977192	0.633352	0.7511	0.100944
ENSRNOP00000005148.4	golgin, RAB6-interacting GN=ENSRNOG00000003861.7(Gorab)	41.631	6	2	2	2	0	0	0	0	1	1	0	0	0	0	1	1	0	0	0	0	0	0
ENSRNOP00000005155.2	superoxide dismutase 3 GN=ENSRNOG00000003869.3(Sod3)	26.62	31.1	26	5	5	4	4	4	4	6	4	4	4	4	4	4	4	211940	208030	181150	260210	256610	223620	0.947882	0.930394	0.810176	1.16376	1.14766	1.00012	1.2318	0.0394204
ENSRNOP00000005165.4	tetraspanin 6 GN=ENSRNOG00000003786.6(Tspan6)	27.535	10.6	13	2	2	1	1	3	1	3	4	2	2	2	2	2	2	65786	45352	76844	68315	79865	102070	0.900701	0.620931	1.0521	0.935326	1.09346	1.39748	1.3312	0.204359
ENSRNOP00000005170.4	protein phosphatase 4, regulatory subunit 3B GN=ENSRNOG00000003712.6(Ppp4r3b)	93.969	5.7	6	4	4	1	1	0	0	2	2	2	1	2	2	4	2	0	0	0	0	20006	33921					0.741966	1.25803
ENSRNOP00000005172.6	WD repeat domain, phosphoinositide interacting 1 GN=ENSRNOG00000003827.7(Wipi1)	48.727	16.4	11	4	4	2	1	1	2	3	2	2	3	3	2	3	2	49328	56945	41041	67356	83016	86932	0.769512	0.888336	0.640235	1.05075	1.29504	1.35613	1.6109	0.017578
ENSRNOP00000005190.3	neudesin neurotrophic factor GN=ENSRNOG00000003833.4(Nenf)	18.991	31	21	4	4	3	3	3	4	4	4	4	2	4	4	4	3	98099	114740	95473	134300	156360	104950	0.836164	0.978006	0.813781	1.14473	1.33276	0.894559	1.2831	0.138241
ENSRNOP00000005194.5	nitrilase 1 GN=ENSRNOG00000003881.6(Nit1)	32.033	95.5	150	21	21	27	28	22	23	28	22	21	19	16	17	18	16	1318000	1170400	1183300	1192400	1294200	799770	1.13652	1.00924	1.02037	1.02822	1.116	0.689648	0.8951	0.44312
ENSRNOP00000005198.3	MIF4G domain containing GN=ENSRNOG00000003837.4(Mif4gd)	25.471	19.8	8	3	3	2	2	0	1	2	1	3	3	0	3	2	2	17628	12888	0	18732	24764	18365	0.954134	0.697576		1.01389	1.34038	0.994024	1.3514	0.17323
ENSRNOP00000005204.3	syntaxin 8 GN=ENSRNOG00000003849.4(Stx8)	26.91	22.5	15	4	4	3	3	2	3	2	2	4	4	4	4	4	4	63577	58498	56806	62709	54653	56895	1.08021	0.993912	0.965164	1.06546	0.928583	0.966676	0.9742	0.640302
ENSRNOP00000005206.6	aminocarboxymuconate semialdehyde decarboxylase GN=ENSRNOG00000003884.6(Acmsd)	37.868	58.6	127	18	18	26	22	21	23	22	13	18	16	17	18	16	12	1001900	983470	854160	725800	886960	274700	1.27172	1.24832	1.08419	0.921263	1.12582	0.348679	0.6647	0.227803
ENSRNOP00000005226.4	ribosomal protein S6 kinase B1 GN=ENSRNOG00000003919.5(Rps6kb1)	59.131	3.4	6	2	2	0	1	2	2	1	0	1	1	2	2	2	1	0	0	2036900	2261600	2090800	0			0.956396	1.0619	0.981704		1.0684
ENSRNOP00000005255.3	netrin 1 GN=ENSRNOG00000003947.3(Ntn1)	65.018	10.8	11	4	4	2	1	3	1	3	1	3	3	4	1	3	2	35568	32527	41371	0	35880	0	0.97885	0.895161	1.13855		0.987437		0.9833
ENSRNOP00000005258.4	RAB21, member RAS oncogene family GN=ENSRNOG00000003923.4(Rab21)	24.163	45.7	37	10	10	6	8	7	5	5	6	8	9	9	7	6	8	294540	277260	296400	281360	292070	245720	1.04735	0.985901	1.05396	1.00048	1.03856	0.873749	0.9435	0.346219
ENSRNOP00000005260.5	COMM domain containing 10 GN=ENSRNOG00000003958.7(Commd10)	22.826	39.1	32	6	6	7	4	3	5	7	6	6	5	3	5	6	5	67068	70897	61727	71075	69641	80903	0.955133	1.00966	0.87907	1.0122	0.991776	1.15216	1.1098	0.169256
ENSRNOP00000005262.3	carboxypeptidase D GN=ENSRNOG00000003873.6(Cpd)	152.63	7.7	20	9	9	2	2	1	4	6	5	6	6	4	6	8	6	62484	72433	78354	106880	118870	93084	0.704568	0.816752	0.883517	1.20518	1.34038	1.04961	1.495	0.0143983
ENSRNOP00000005267.7	OCRL, inositol polyphosphate-5-phosphatase GN=ENSRNOG00000003875.7(Ocrl)	102.68	3.4	3	2	2	0	0	0	1	0	2	0	0	1	1	1	2	0	0	0	0	0	0
ENSRNOP00000005273.5	endoplasmic reticulum-golgi intermediate compartment 1 GN=ENSRNOG00000003508.7(Ergic1)	35.011	36.1	37	8	8	4	7	4	8	8	6	5	7	7	6	8	7	102350	76497	93287	100230	97246	128370	1.02696	0.767554	0.936021	1.00569	0.975745	1.28804	1.1974	0.218144
ENSRNOP00000074404.1	transmembrane and coiled-coil domains 1 GN=ENSRNOG00000003928.7(Tmco1)	21.175	19.7	20	3	3	3	3	4	4	3	3	3	3	3	3	3	3	132330	141480	151180	141440	139570	102400	0.982162	1.05007	1.12207	1.04978	1.0359	0.76002	0.9022	0.374284
ENSRNOP00000005296.4	torsin 1A interacting protein 1 GN=ENSRNOG00000003946.8(Tor1aip1)	65.648	48.7	104	17	16	17	16	17	19	18	17	15	12	14	16	13	14	154760	142330	166350	159080	146220	152030	1.00846	0.927463	1.08398	1.03661	0.952811	0.990671	0.9868	0.828535
ENSRNOP00000005286.5	nucleosome assembly protein 1-like 1 GN=ENSRNOG00000003890.7(Nap1l1)	45.373	29.9	43	8	7	6	7	7	7	8	8	5	6	6	6	6	6	421420	516950	332360	620280	631940	676430	0.790316	0.969469	0.623296	1.16325	1.18512	1.26855	1.5177	0.0293804
ENSRNOP00000005289.7	RAB3 GTPase activating protein catalytic subunit 1 GN=ENSRNOG00000003953.7(Rab3gap1)	85.88	13.2	25	9	9	3	3	5	4	5	5	7	5	6	6	6	5	30467	37038	36965	44165	43040	48754	0.760316	0.924298	0.922476	1.10215	1.07408	1.21667	1.3014	0.0239358
ENSRNOP00000005292.3	solute carrier family 25 member 19 GN=ENSRNOG00000003918.5(Slc25a19)	35.638	5		1	1							1	1	1	1	1	1	0	0	0	0	0	0
ENSRNOP00000005293.6	mitogen activated protein kinase kinase 4 GN=ENSRNOG00000003834.7(Map2k4)	42.397	33.3	45	9	9	8	8	6	7	8	8	8	8	7	6	8	8	72348	72258	79015	69523	79932	75449	0.967812	0.966608	1.057	0.930022	1.06926	1.0093	1.0057	0.925743
ENSRNOP00000005304.3	tetratricopeptide repeat domain 1 GN=ENSRNOG00000003980.5(Ttc1)	33.309	37	21	6	6	4	3	5	3	3	3	5	4	6	4	3	3	41360	54193	51896	60815	49197	70769	0.756055	0.990641	0.948652	1.11169	0.899315	1.29365	1.2261	0.212364
ENSRNOP00000005306.4	cilia and flagella associated protein 36 GN=ENSRNOG00000003901.6(Cfap36)	39.59	22.4	17	5	5	1	2	3	4	4	3	3	2	3	4	5	4	21593	19193	20641	29821	35679	27598	0.838427	0.745239	0.801463	1.15791	1.38537	1.07159	1.5156	0.00789076
ENSRNOP00000005311.5	collagen type I alpha 1 chain GN=ENSRNOG00000003897.6(Col1a1)	137.95	7.9	39	9	9	7	6	6	6	5	9	8	7	7	8	7	9	2243000	2113700	1332100	1520300	1078800	927010	1.46046	1.37627	0.867355	0.989896	0.702427	0.603594	0.6198	0.0974675
ENSRNOP00000005329.4	proteasome 26S subunit, ATPase 1 GN=ENSRNOG00000003951.6(Psmc1)	49.184	57.7	111	20	20	21	19	18	16	18	19	18	20	19	19	18	18	480110	517450	488500	507090	528490	519740	0.947156	1.02082	0.963707	1.00038	1.0426	1.02534	1.0466	0.147568
ENSRNOP00000005337.5	regulatory associated protein of MTOR, complex 1 GN=ENSRNOG00000003821.6(Rptor)	149.49	7.6	22	6	6	4	3	4	2	5	4	4	4	5	5	4	5	24910	19978	20539	28343	36511	33211	0.914173	0.733173	0.753762	1.04016	1.33992	1.21881	1.4988	0.0162887
ENSRNOP00000005346.3	prefoldin subunit 2 GN=ENSRNOG00000003983.4(Pfdn2)	16.58	53.9	36	7	7	5	6	6	7	7	5	7	6	5	7	6	6	226070	310130	258680	297940	302500	298130	0.80098	1.09881	0.91652	1.05562	1.07178	1.05629	1.1304	0.226371
ENSRNOP00000005347.4	growth factor receptor bound protein 2 GN=ENSRNOG00000003990.6(Grb2)	25.206	38.2	54	8	8	8	8	8	10	9	11	8	8	7	8	8	8	167250	180000	135080	174010	183720	190320	0.973913	1.04816	0.786584	1.01328	1.06982	1.10825	1.1363	0.209743
ENSRNOP00000005348.3	collectrin, amino acid transport regulator GN=ENSRNOG00000003960.5(Cltrn)	25.051	32.9	23	4	4	6	3	3	3	6	2	4	3	3	2	4	2	545640	541630	564610	430720	537360	256270	1.13824	1.12987	1.17781	0.89851	1.12097	0.534596	0.7412	0.191846
ENSRNOP00000005349.3	phosphatidylinositol 4-kinase type 2 beta GN=ENSRNOG00000003924.6(Pi4k2b)	54.464	3.1		1	1							0	0	0	0	0	1	0	0	0	0	0	0
ENSRNOP00000005366.4	LLGL scribble cell polarity complex component 1 GN=ENSRNOG00000003948.5(Llgl1)	115.84	10.2	13	8	8	0	1	3	2	4	3	5	4	6	4	8	5	54048	59109	92686	114450	84000	156030	0.578752	0.632946	0.992492	1.22554	0.899481	1.67079	1.7221	0.0914587
ENSRNOP00000005374.3	GIPC PDZ domain containing family, member 1 GN=ENSRNOG00000003864.5(Gipc1)	36.133	32.7	45	9	9	7	6	6	8	9	9	7	6	7	8	8	8	121420	131380	136570	148630	134840	169050	0.865339	0.936322	0.97331	1.05926	0.960981	1.20479	1.1622	0.11779
ENSRNOP00000005379.5	charged multivesicular body protein 6 GN=ENSRNOG00000004014.6(Chmp6)	23.288	19.5	18	3	3	3	3	3	3	4	2	2	2	3	2	3	2	79950	142660	158150	160530	148730	94562	0.611408	1.09098	1.20943	1.22764	1.13739	0.723152	1.0606	0.794672
ENSRNOP00000005387.4	proton activated chloride channel 1 GN=ENSRNOG00000003915.6(Pacc1)	40.072	7.7	6	2	2	0	1	2	1	1	1	0	1	2	1	1	1	0	0	0	0	0	0
ENSRNOP00000005402.3	peptidyl-tRNA hydrolase domain containing 1 GN=ENSRNOG00000004059.4(Ptrhd1)	16.026	62.9	23	6	6	3	4	2	4	5	5	6	6	4	5	5	4	37602	39841	34423	50220	42597	50350	0.884638	0.937314	0.809848	1.18149	1.00215	1.18455	1.2798	0.0244603
ENSRNOP00000005425.3	NPHS2 stomatin family member, podocin GN=ENSRNOG00000004030.7(Nphs2)	42.386	20.6	19	6	6	3	3	3	6	2	2	5	5	3	6	5	4	77384	47058	59308	86923	95115	91285	1.01582	0.617731	0.778536	1.14104	1.24857	1.1983	1.4875	0.0461253
ENSRNOP00000005439.5	pinin, desmosome associated protein GN=ENSRNOG00000004061.5(Pnn)	82.609	16.5	42	10	10	9	8	7	6	6	6	10	9	9	6	8	7	81324	87365	81810	61703	57350	67132	1.11739	1.20039	1.12406	0.847794	0.787984	0.922388	0.7433	0.00425309
ENSRNOP00000005440.5	T cell activation inhibitor, mitochondrial GN=ENSRNOG00000004085.6(Tcaim)	58.412	10.3	8	4	4	1	2	2	1	2	0	4	2	4	3	4	2	479840	597190	669100	527600	495860	0	0.866265	1.07812	1.20794	0.952488	0.895187		0.8792	0.418229
ENSRNOP00000005459.5	mitochondrial amidoxime reducing component 1 GN=ENSRNOG00000004101.5(Marc1)	37.79	31.6	35	9	7	6	7	6	6	7	3	7	7	7	6	6	6	88379	90392	109180	141770	129680	61456	0.8541	0.873554	1.05512	1.37007	1.25324	0.593915	1.1561	0.768098
ENSRNOP00000005461.3	complement component 4 binding protein, alpha GN=ENSRNOG00000004062.5(C4bpa)	67.201	32.9	59	18	18	8	6	8	15	10	12	10	7	11	16	15	14	152770	196130	173800	327670	195080	306650	0.677923	0.870335	0.771245	1.45405	0.865676	1.36077	1.5868	0.0682494
ENSRNOP00000005463.4	NEDD1 gamma-tubulin ring complex targeting factor GN=ENSRNOG00000004011.6(Nedd1)	71.244	3.2		1	1							0	0	0	0	1	0	0	0	0	0	0	0
ENSRNOP00000005471.5	ribosomal protein L23 GN=ENSRNOG00000004107.7(Rpl23)	14.865	49.3	36	6	6	5	6	5	7	6	7	6	6	6	6	5	5	954360	1102200	895510	861590	947110	754210	1.03829	1.19913	0.974266	0.937363	1.0304	0.82054	0.8682	0.190859
ENSRNOP00000005478.5	SH3 and PX domains 2B GN=ENSRNOG00000004063.7(Sh3pxd2b)	88.929	11.1	18	6	6	0	2	0	5	4	7	3	2	1	6	3	6	9988.4	13235	0	22686	22310	31325	0.501706	0.664779		1.13949	1.12061	1.57342	2.1909	0.0215589
ENSRNOP00000005490.2	vasorin GN=ENSRNOG00000004141.3(Vasn)	72.32	5.2	4	2	2	0	0	1	1	1	1	1	1	1	1	1	2	0	0	0	0	0	0
ENSRNOP00000005504.4	prolyl-tRNA synthetase associated domain containing 1 GN=ENSRNOG00000004145.7(Prorsd1)	18.781	14.8	2	2	2	0	0	0	1	0	1	1	0	1	2	1	1	0	0	0	0	0	0
ENSRNOP00000005522.5	LIM and SH3 protein 1 GN=ENSRNOG00000004132.7(Lasp1)	29.97	69.6	109	19	17	18	18	18	17	18	20	17	17	17	16	16	17	997190	1203600	1195800	1137900	1156000	1241800	0.863083	1.04173	1.03498	0.984869	1.00053	1.0748	1.041	0.556266
ENSRNOP00000005601.3	enolase 2 GN=ENSRNOG00000013141.6(Eno2)	47.14	34.3	39	11	6	8	6	6	6	6	7	5	5	5	5	5	6	106060	89141	113050	128030	92233	199040	0.874657	0.735129	0.932302	1.05584	0.760628	1.64145	1.3603	0.324239
ENSRNOP00000005551.3	adiponectin receptor 1 GN=ENSRNOG00000004143.4(Adipor1)	42.408	4.8		1	1							1	0	1	1	1	1	0	0	0	0	0	0
ENSRNOP00000005568.4	trafficking protein particle complex 6B GN=ENSRNOG00000004103.5(Trappc6b)	17.977	55.1	31	8	8	6	4	4	5	7	5	6	4	5	6	7	5	40636	33915	39090	38781	40251	38994	1.05244	0.878373	1.0124	1.0044	1.04247	1.00991	1.0386	0.508796
ENSRNOP00000005571.5	transportin 2 GN=ENSRNOG00000003970.6(Tnpo2)	102.88	8.7	12	5	3	1	1	1	3	3	3	3	3	3	3	3	3	40390	22739	34317	37936	60086	47500	0.997415	0.561531	0.847445	0.936815	1.4838	1.17299	1.4934	0.130153
ENSRNOP00000062145.1	nudE neurodevelopment protein 1-like 1 GN=ENSRNOG00000004139.8(Ndel1)	37.03	9.8	9	3	3	2	2	1	1	3	0	2	2	2	2	3	0	392020	447340	369270	484250	414840	0	0.929962	1.06119	0.875994	1.14875	0.984097		1.1158	0.323199
ENSRNOP00000044909.2	ribosomal protein S29 GN=ENSRNOG00000028939.4(Rps29)	6.6767	32.1	18	2	2	3	3	3	3	3	3	2	2	2	2	2	2	357220	316350	433310	379960	495720	326800	0.928101	0.821916	1.12579	0.987183	1.28794	0.849066	1.0864	0.643093
ENSRNOP00000071514.1	ribosomal protein L26 GN=ENSRNOG00000004214.7(Rpl26)	17.258	29.7	26	6	6	4	5	5	4	5	3	5	5	5	5	6	4	343680	322350	284540	214540	214110	185680	1.31771	1.23593	1.09096	0.82257	0.820921	0.711918	0.6463	0.00400087
ENSRNOP00000005604.3	X-prolyl aminopeptidase 2 GN=ENSRNOG00000004009.6(Xpnpep2)	76.079	40.4	110	18	18	19	20	18	18	20	15	17	18	17	16	17	15	581500	809120	744780	457710	479400	324520	1.02707	1.42911	1.31547	0.80843	0.84674	0.573183	0.5908	0.0283077
ENSRNOP00000005608.3	alpha-1,6-mannosyl-glycoprotein 2-beta-N-acetylglucosaminyltransferase GN=ENSRNOG00000004234.5(Mgat2)	51.109	11.8	7	4	4	1	1	0	1	1	3	2	1	0	2	2	3	0	0	0	0	0	0
ENSRNOP00000005611.5	aldehyde dehydrogenase 9 family, member A1 GN=ENSRNOG00000004027.5(Aldh9a1)	54.05	63	162	25	25	28	27	29	27	26	25	25	24	24	23	21	22	3382500	3911800	3754700	3145300	3267300	2312300	1.02635	1.18696	1.13929	0.954379	0.991398	0.701622	0.7897	0.104982
ENSRNOP00000005615.1	phosphoribosyl pyrophosphate synthetase 2 GN=ENSRNOG00000004160.3(Prps2)	34.813	45.6	75	11	5	12	12	15	11	12	13	4	4	5	5	5	5	483580	449810	505750	417500	422840	416540	1.07621	1.00105	1.12555	0.929147	0.941032	0.927011	0.8734	0.0176029
ENSRNOP00000005618.5	syntaxin binding protein 6 GN=ENSRNOG00000004198.5(Stxbp6)	23.671	23.3	6	4	4	1	1	2	0	0	2	1	4	3	3	3	3	0	71162	225520	102300	121650	159480		0.523164	1.65796	0.752082	0.894338	1.17245	0.8616	0.987206
ENSRNOP00000005640.3	deoxyhypusine hydroxylase GN=ENSRNOG00000004259.6(Dohh)	33.076	20.5	20	5	5	2	4	2	4	4	4	4	4	5	4	4	4	47030	45256	40844	60916	52020	45012	0.969431	0.932863	0.841919	1.25566	1.07229	0.927834	1.1864	0.163977
ENSRNOP00000005641.6	pyruvate dehydrogenase kinase 2 GN=ENSRNOG00000004172.6(Pdk2)	46.239	51.4	89	14	13	13	17	15	13	16	15	13	13	12	12	13	12	230270	221040	224100	238410	261070	163730	1.03212	0.990752	1.00447	1.06861	1.17017	0.733875	0.9819	0.806194
ENSRNOP00000005644.3	integrin subunit alpha 3 GN=ENSRNOG00000004276.8(Itga3)	117.01	16.9	48	12	12	8	7	9	8	8	8	8	8	11	9	7	10	137540	125420	143800	156110	143560	173300	0.938061	0.855399	0.980755	1.06471	0.979119	1.18195	1.1628	0.0919903
ENSRNOP00000005653.4	sperm associated antigen 7 GN=ENSRNOG00000004246.5(Spag7)	26.021	14.5	4	2	2	0	0	0	1	1	2	0	0	1	1	2	2	0	0	0	0	31056	37279					0.908934	1.09107
ENSRNOP00000005654.4	MON2 homolog, regulator of endosome-to-Golgi trafficking GN=ENSRNOG00000004185.8(Mon2)	188.24	10.4	68	13	13	13	9	12	12	11	11	12	11	12	10	10	12	73610	69984	76939	68727	78215	76994	0.99368	0.944732	1.03862	0.927763	1.05584	1.03936	1.0154	0.783466
ENSRNOP00000005661.2	peptidyl-tRNA hydrolase 2 GN=ENSRNOG00000004288.5(Ptrh2)	19.529	54.1	43	6	6	8	7	5	8	9	6	6	5	5	6	6	6	89701	91132	94899	94135	101490	87552	0.962958	0.97832	1.01876	1.01056	1.08952	0.939888	1.027	0.612938
ENSRNOP00000059943.3	ATP-binding cassette, subfamily A (ABC1), member 8a GN=ENSRNOG00000004147.7(Abca8a)	183.96	19.4	90	22	22	13	18	12	17	16	14	14	18	15	19	17	16	150580	183370	138030	204760	181590	168280	0.880062	1.0717	0.806713	1.19671	1.0613	0.983509	1.1751	0.17915
ENSRNOP00000005677.1	sterol O-acyltransferase 1 GN=ENSRNOG00000004111.3(Soat1)	64.186	9.9	18	4	4	3	2	2	4	3	4	3	4	3	3	4	3	34453	27053	27927	41558	32710	40856	1.01056	0.79351	0.819146	1.21897	0.959439	1.19837	1.2873	0.0797957
ENSRNOP00000005687.6	BAR/IMD domain containing adaptor protein 2 GN=ENSRNOG00000004049.7(Baiap2)	59.182	34.2	67	13	13	12	12	11	10	10	12	11	12	12	12	9	11	112290	110910	101250	95711	100160	91019	1.10207	1.08853	0.993719	0.939356	0.983021	0.893307	0.8842	0.045457
ENSRNOP00000005705.4	estrogen receptor binding site associated, antigen, 9 GN=ENSRNOG00000004220.5(Ebag9)	24.187	8.9		1	1							1	1	1	1	1	1	0	0	0	0	0	0
ENSRNOP00000005715.5	integrator complex subunit 7 GN=ENSRNOG00000004263.6(Ints7)	106.91	8.4	11	6	6	1	1	1	2	1	5	3	1	2	3	2	5	21049	0	15554	24019	18266	22025	1.04293		0.770664	1.19009	0.905037	1.09129	1.1713	0.366192
ENSRNOP00000005719.4	microsomal glutathione S-transferase 3 GN=ENSRNOG00000004245.7(Mgst3)	16.732	96.1	72	9	9	14	10	14	11	14	9	8	8	8	8	9	6	3417900	1831400	2828400	1577400	2056700	802020	1.63878	0.878101	1.35613	0.756316	0.986126	0.384544	0.5492	0.129655
ENSRNOP00000005722.6	DEP domain containing MTOR-interacting protein GN=ENSRNOG00000004328.8(Deptor)	46.226	20.8	32	7	7	6	4	7	5	5	5	7	4	7	5	6	6	77911	58991	72605	66257	71931	58546	1.15071	0.871271	1.07234	0.978587	1.06239	0.864699	0.939	0.592642
ENSRNOP00000005726.3	torsin family 3, member A GN=ENSRNOG00000004307.6(Tor3a)	45.166	8.1	3	2	2	0	0	0	0	1	2	0	0	1	0	1	2	0	0	0	0	0	0
ENSRNOP00000030819.4	6-phosphofructo-2-kinase/fructose-2,6-biphosphatase 2 GN=ENSRNOG00000004162.8(Pfkfb2)	54.822	17.5	13	6	4	2	3	2	2	1	3	3	2	3	3	1	2	51870	48920	39050	46169	49354	36847	1.14331	1.07828	0.860733	1.01765	1.08785	0.812174	0.9466	0.678444
ENSRNOP00000005743.2	YY1 transcription factor GN=ENSRNOG00000004339.5(Yy1)	44.417	14.1	12	4	4	2	1	2	2	3	2	3	1	2	4	4	2	59855	0	48474	59513	58109	49838	1.08516		0.878824	1.07896	1.0535	0.903553	1.0306	0.779262
ENSRNOP00000005746.3	TIMP metallopeptidase inhibitor 3 GN=ENSRNOG00000004303.5(Timp3)	24.226	10.9	5	2	2	1	1	1	0	2	0	1	1	1	1	2	0	0	0	0	0	0	0
ENSRNOP00000005770.4	protein kinase N1 GN=ENSRNOG00000004131.6(Pkn1)	104.47	16.5	37	11	10	4	8	7	8	6	4	4	7	7	7	6	6	44180	120880	109320	121890	111760	63269	0.463995	1.26953	1.14812	1.28014	1.17375	0.664475	1.0821	0.750063
ENSRNOP00000005781.4	glutaredoxin 5 GN=ENSRNOG00000004206.5(Glrx5)	16.432	34.9	24	4	4	3	4	5	5	4	3	4	4	4	4	4	3	613540	698650	679510	615910	570480	485670	1.00477	1.14415	1.11281	1.00865	0.934253	0.795363	0.8395	0.0908885
ENSRNOP00000005786.3	eukaryotic translation initiation factor 3 subunit H GN=ENSRNOG00000004252.6(LOC108348062)	39.905	65.6	90	17	17	13	13	15	15	17	17	12	11	13	13	15	14	276430	300610	278870	325660	324830	345040	0.895832	0.974193	0.90374	1.05537	1.05268	1.11818	1.1631	0.010235
ENSRNOP00000005798.4	protein phosphatase, Mg2+/Mn2+ dependent, 1H GN=ENSRNOG00000004314.7(Ppm1h)	56.379	30.2	40	10	10	8	5	7	6	7	7	8	9	7	8	8	7	65108	46964	61808	49126	55241	54665	1.17343	0.846422	1.11395	0.885387	0.995596	0.985215	0.9146	0.496563
ENSRNOP00000005815.3	mitochondrial ribosomal protein L13 GN=ENSRNOG00000004401.6(Mrpl13)	20.54	32.6	22	5	5	4	5	3	3	4	3	5	4	5	4	3	5	48902	50384	49324	52581	55583	39856	0.989151	1.01913	0.997687	1.06357	1.12429	0.806176	0.996	0.897746
ENSRNOP00000005828.4	UTP23, small subunit processome component GN=ENSRNOG00000004387.6(Utp23)	28.236	5.2		1	1							0	0	0	1	1	1	0	0	0	0	0	0
ENSRNOP00000073368.1	PHD finger protein 5A GN=ENSRNOG00000024170.5(Phf5a)	11.488	73.5	28	6	6	6	4	4	5	4	5	5	5	4	5	5	4	135180	95579	157680	146150	149090	177340	0.942	0.666041	1.09879	1.01844	1.03893	1.23579	1.2166	0.253906
ENSRNOP00000005844.4	phenylalanine hydroxylase GN=ENSRNOG00000004302.7(Pah)	51.819	79.2	203	31	31	33	34	35	34	38	29	28	26	27	27	29	24	1257600	1410700	1245400	913020	1066200	619140	1.15871	1.29977	1.14747	0.841227	0.982362	0.570455	0.6639	0.0600304
ENSRNOP00000005846.4	dishevelled associated activator of morphogenesis 1 GN=ENSRNOG00000004345.6(Daam1)	112.64	3.9	15	3	3	2	3	3	3	1	3	2	3	3	3	1	3	364270	399700	388350	553150	0	440120	0.848881	0.931445	0.904996	1.28904		1.02564	1.293	0.0723935
ENSRNOP00000005851.3	dopa decarboxylase GN=ENSRNOG00000004327.8(Ddc)	54.053	43.3	108	15	15	22	16	19	16	21	14	15	14	14	13	15	13	1175100	1175300	1235500	820040	1043100	463490	1.19248	1.19269	1.25378	0.832172	1.05853	0.470347	0.6488	0.113787
ENSRNOP00000005855.4	BRISC and BRCA1 A complex member 2 GN=ENSRNOG00000004364.4(Babam2)	43.558	18.8	23	6	6	5	4	4	4	3	3	6	5	4	5	5	3	79271	110140	89740	84280	85247	84492	0.892072	1.23945	1.00988	0.94844	0.959323	0.950826	0.91	0.425427
ENSRNOP00000005858.6	kinase D-interacting substrate 220 GN=ENSRNOG00000023176.7(Kidins220)	190.16	1.8	7	2	2	1	1	1	2	1	1	1	1	2	2	1	1	0	0	12596	13240	0	0			0.975074	1.02493			1.0511
ENSRNOP00000048664.1	ribosomal protein S27a GN=ENSRNOG00000034246.2(Rps27a)	17.951	55.1	126	10	10	22	20	26	20	18	20	10	10	9	9	8	10	9207900	9387500	9827600	9060200	10476000	10489000	0.945237	0.963674	1.00885	0.930075	1.07541	1.07675	1.0564	0.369111
ENSRNOP00000005873.1	general transcription factor 2A subunit 1 GN=ENSRNOG00000004300.5(Gtf2a1)	41.562	2.9		1	1							1	1	1	1	1	1	0	0	0	0	0	0
ENSRNOP00000005903.5	D-glutamate cyclase GN=ENSRNOG00000004442.7(Dglucy)	66.055	47.2	127	22	22	22	22	23	20	21	19	21	19	19	19	18	20	987470	1286300	1279500	831020	849330	678060	1.00222	1.30552	1.29862	0.843435	0.862019	0.68819	0.6637	0.0225945
ENSRNOP00000005908.5	coiled-coil domain containing 88C GN=ENSRNOG00000004482.8(Ccdc88c)	227.16	1.7	6	4	4	2	1	1	1	0	1	2	1	2	1	1	2	0	0	0	0	0	0
ENSRNOP00000005909.4	tetraspanin 8 GN=ENSRNOG00000004411.6(Tspan8)	25.545	27.2	22	6	6	4	3	2	4	4	5	4	5	6	5	5	5	157030	145420	162040	153830	156740	269380	0.902091	0.835395	0.930872	0.883708	0.900425	1.54751	1.2486	0.3715
ENSRNOP00000065036.1	COMM domain-containing protein 5 GN=ENSRNOG00000050582.1(LOC108348189)	24.525	42	33	6	6	6	5	5	6	5	6	5	5	5	5	5	5	56684	63864	61777	65421	60995	68288	0.902063	1.01632	0.983113	1.0411	0.970668	1.08673	1.0679	0.245512
ENSRNOP00000005930.4	leukotriene A4 hydrolase GN=ENSRNOG00000004494.5(Lta4h)	69.088	52.2	176	25	25	30	27	29	31	27	32	24	23	23	24	22	24	543660	552560	582500	587710	602350	701100	0.913745	0.928703	0.979025	0.987781	1.01239	1.17836	1.1265	0.119378
ENSRNOP00000005934.2	transcobalamin 2 GN=ENSRNOG00000004280.4(Tcn2)	47.516	7.5	13	3	3	4	2	1	2	1	3	3	2	1	2	1	2	128450	101610	0	67532	0	90041	1.32548	1.04852		0.696865		0.929137	0.6849	0.175781
ENSRNOP00000005942.4	cask-interacting protein 2 GN=ENSRNOG00000004310.6(Caskin2)	126.98	5.7	12	4	4	1	2	2	3	2	2	1	3	3	4	2	3	0	22456	39708	51455	20348	88874		0.503857	0.890949	1.15452	0.456559	1.99411	1.7232	0.533626
ENSRNOP00000005961.5	adenylosuccinate synthase GN=ENSRNOG00000004481.5(Adss)	50.085	39.3	84	15	15	15	13	13	14	13	16	13	12	13	12	12	13	314870	357240	326740	365470	388370	389490	0.881915	1.00059	0.915161	1.02364	1.08778	1.09092	1.1446	0.0336327
ENSRNOP00000005977.5	centrosomal protein 131 GN=ENSRNOG00000004430.7(Cep131)	121.84	1.2		1	1							0	0	1	0	1	1	0	0	0	0	0	0
ENSRNOP00000005987.2	clathrin heavy chain GN=ENSRNOG00000004291.6(Cltc)	191.56	66.6	830	96	96	136	130	139	135	146	144	89	87	93	89	92	88	2411100	2444100	2494800	2251300	2447200	2397100	1.00145	1.01516	1.03622	0.935081	1.01645	0.995639	0.9654	0.255685
ENSRNOP00000005988.4	scinderin GN=ENSRNOG00000004498.5(Scin)	80.142	36.9	103	20	20	19	15	20	14	14	21	16	15	17	14	14	19	187510	117520	226460	170650	102300	276330	1.04098	0.652424	1.25721	0.94738	0.567928	1.53407	1.0335	0.97558
ENSRNOP00000070124.1	insulin-like growth factor 1 GN=ENSRNOG00000004517.8(Igf1)	16.075	19.6	9	2	2	2	1	3	2	0	1	2	1	2	2	0	1	49490	29455	53171	27474	0	0	1.24043	0.738267	1.33269	0.688615			0.6239
ENSRNOP00000005996.3	pescadillo ribosomal biogenesis factor 1 GN=ENSRNOG00000004515.4(Pes1)	67.603	4.3	3	2	2	2	0	1	0	0	0	2	1	2	1	1	0	23533	0	20607	0	0	0	1.06629		0.933711
ENSRNOP00000005997.5	apolipoprotein O-like GN=ENSRNOG00000004512.7(Apool)	28.237	52.8	60	10	10	10	9	11	9	11	10	10	9	10	7	8	9	346270	281290	333930	287790	310220	234890	1.15784	0.940565	1.11658	0.962299	1.0373	0.785415	0.8663	0.235705
ENSRNOP00000006004.1	dihydropyrimidinase GN=ENSRNOG00000004298.4(Dpys)	56.814	53.6	102	17	17	19	17	19	16	16	15	15	14	15	14	14	11	784140	739210	657230	473900	605120	319950	1.31437	1.23906	1.10164	0.794346	1.01429	0.536296	0.6416	0.0695315
ENSRNOP00000006006.5	trafficking protein particle complex 2B GN=ENSRNOG00000004419.6(Trappc2b)	16.453	30	15	3	3	3	2	3	2	2	3	3	2	3	3	2	3	62171	67672	64417	69889	68736	69240	0.927637	1.00972	0.961149	1.04279	1.02559	1.03311	1.07	0.0526855
ENSRNOP00000006018.3	FAM20B, glycosaminoglycan xylosylkinase GN=ENSRNOG00000004337.3(Fam20b)	46.568	21	17	6	6	3	1	1	3	3	6	5	4	4	4	5	5	26092	20488	18087	25766	31043	28107	1.04659	0.821805	0.725497	1.03351	1.24518	1.12741	1.3131	0.0795226
ENSRNOP00000006020.4	retinol dehydrogenase 14 GN=ENSRNOG00000039551.3(Rdh14)	36.195	38.6	26	8	8	7	3	3	4	4	5	7	5	4	4	4	6	164490	129440	147690	155770	169940	114490	1.11921	0.880724	1.0049	1.05988	1.15629	0.779003	0.9968	0.933512
ENSRNOP00000006035.4	SAM and SH3 domain containing 3 GN=ENSRNOG00000004409.6(Sash3)	41.651	8.2	3	2	2	0	0	0	1	1	1	0	0	0	1	1	2	0	0	0	0	0	0
ENSRNOP00000006055.4	C-type lectin domain family 3, member B GN=ENSRNOG00000004540.7(Clec3b)	22.306	44.1	27	6	6	6	3	4	4	4	6	6	5	5	5	5	6	108150	92920	102360	115330	122620	167080	0.91593	0.786946	0.866894	0.976738	1.03848	1.41501	1.3348	0.0872807
ENSRNOP00000006063.6	ubiquitin-like domain containing CTD phosphatase 1 GN=ENSRNOG00000004477.7(Ublcp1)	36.858	11	10	3	3	1	1	2	2	3	1	2	1	3	3	3	1	43474	0	54987	42643	48312	0	0.918064		1.16119	0.900515	1.02023		0.9238	0.632393
ENSRNOP00000006070.4	decorin GN=ENSRNOG00000004554.6(Dcn)	39.805	34.2	76	12	11	15	12	14	11	12	12	11	10	10	8	8	8	692770	440940	566210	298180	414280	678690	1.34472	0.855898	1.09906	0.57879	0.804149	1.31739	0.8184	0.425589
ENSRNOP00000006087.2	epidermal growth factor receptor GN=ENSRNOG00000004332.4(Egfr)	134.9	6.5	37	6	6	6	5	7	6	6	7	6	5	6	5	6	6	35885	40435	34816	46206	43003	59046	0.83006	0.935306	0.805332	1.0688	0.994707	1.3658	1.334	0.0574321
ENSRNOP00000006093.3	anaphase promoting complex subunit 4 GN=ENSRNOG00000004130.4(Anapc4)	91.776	11	19	6	6	2	1	3	4	5	4	3	2	2	5	4	4	24162	23121	21187	25834	27035	29082	0.963775	0.922252	0.845108	1.03047	1.07837	1.16002	1.1969	0.0254259
ENSRNOP00000006109.2	lumican GN=ENSRNOG00000004610.4(Lum)	38.279	33.7	57	9	9	10	9	8	10	8	12	9	9	9	9	9	9	1329100	955340	1153100	824190	830460	1594100	1.19268	0.857283	1.03474	0.739594	0.74522	1.43048	0.9451	0.702276
ENSRNOP00000006131.5	autophagy related 2B GN=ENSRNOG00000004519.6(Atg2b)	220.34	2.2	4	3	3	1	1	0	1	1	0	1	1	0	1	2	1	0	0	0	0	0	0
ENSRNOP00000006141.2	F11 receptor GN=ENSRNOG00000004414.5(F11r)	32.369	28.7	28	5	5	5	5	4	5	5	4	5	5	4	4	4	3	202700	139110	139740	175580	195990	165090	1.19445	0.819733	0.823445	1.03464	1.15491	0.972825	1.1144	0.415684
ENSRNOP00000006148.4	TNF receptor associated factor 6 GN=ENSRNOG00000004639.5(Traf6)	60.253	13.6	13	5	5	2	1	3	3	2	2	4	3	4	4	4	3	23824	21638	20253	19360	24285	25354	1.06109	0.963731	0.902044	0.862271	1.08163	1.12924	1.05	0.669323
ENSRNOP00000006154.4	cytochrome c oxidase assembly factor COX20 GN=ENSRNOG00000004553.7(Cox20)	13.078	10.3		1	1							0	1	1	1	1	1	0	0	0	0	0	0
ENSRNOP00000006157.4	Meis homeobox 1 GN=ENSRNOG00000004606.7(Meis1)	42.986	7.2	4	2	2	1	0	1	1	1	0	1	1	1	1	1	1	0	0	0	0	0	0
ENSRNOP00000006160.3	mitochondrial fission process 1 GN=ENSRNOG00000004640.6(Mtfp1)	18.366	19.3	10	3	3	3	1	2	1	2	1	3	2	2	1	2	1	29713	20587	43480	0	27136	0	0.98293	0.681035	1.43835		0.897681		0.8681
ENSRNOP00000006168.5	nuclear factor I/C GN=ENSRNOG00000004505.7(Nfic)	48.742	8.9	5	4	3	1	0	2	2	0	0	2	3	3	2	1	1	26808	20819	28728	28334	0	0	1.02429	0.795461	1.09765	1.0826			1.1132
ENSRNOP00000006180.6	SLIT-ROBO Rho GTPase activating protein 1 GN=ENSRNOG00000004603.6(Srgap1)	124.04	4.3	7	5	4	1	2	1	0	1	2	4	2	3	2	3	3	3723800	425850	615740	0	0	4475900	1.61181	0.184325	0.266517			1.93735	2.8178
ENSRNOP00000006190.3	protein phosphatase 1 catalytic subunit beta GN=ENSRNOG00000004612.4(Ppp1cb)	37.186	49.5	27	16	6	4	4	6	3	6	4	5	5	5	4	5	5	273020	243800	270620	256950	259960	296900	1.02303	0.913536	1.01403	0.96281	0.974089	1.11251	1.0335	0.615127
ENSRNOP00000006200.1	thrombomodulin GN=ENSRNOG00000004687.3(Thbd)	61.844	7.5	10	4	4	3	2	1	1	2	1	4	4	4	2	3	3	46643	50335	47394	48725	47779	39115	0.999525	1.07864	1.01562	1.04414	1.02387	0.838206	0.9394	0.417211
ENSRNOP00000006205.4	nuclear transport factor 2-like export factor 1 GN=ENSRNOG00000004700.7(Nxt1)	15.874	14.3		1	1							1	0	0	1	1	1	0	0	0	0	0	0
ENSRNOP00000006209.5	RAD21 cohesin complex component GN=ENSRNOG00000004420.5(Rad21)	71.991	30.6	57	15	15	9	7	9	10	9	13	12	9	10	12	12	12	76952	65958	76498	73745	71199	89173	1.01805	0.872605	1.01205	0.975624	0.941941	1.17973	1.067	0.509223
ENSRNOP00000006217.3	mitogen-activated protein kinase kinase 6 GN=ENSRNOG00000004437.7(Map2k6)	37.444	22.8	13	5	5	4	3	3	1	1	1	5	4	3	2	4	3	45575	40750	41461	32049	31979	34174	1.21002	1.08192	1.10079	0.850904	0.849045	0.907323	0.7685	0.00306179
ENSRNOP00000074726.1	ras homolog family member T1 GN=ENSRNOG00000004093.7(Rhot1)	72.156	25.7	83	14	14	11	13	16	16	16	11	11	10	12	13	12	12	227570	203780	216860	192560	207580	165840	1.12455	1.00699	1.07163	0.951548	1.02577	0.819509	0.8731	0.130971
ENSRNOP00000071355.1	contactin 1 GN=ENSRNOG00000004438.4(Cntn1)	113.49	1.9	2	2	2	0	0	0	0	0	2	0	0	1	0	0	2	0	0	0	0	0	0
ENSRNOP00000006238.3	potassium inwardly-rectifying channel, subfamily J, member 16 GN=ENSRNOG00000004713.4(Kcnj16)	47.949	6.9		1	1							1	0	0	0	1	0	0	0	0	0	0	0
ENSRNOP00000006273.4	alpha-1-B glycoprotein GN=ENSRNOG00000004692.7(A1bg)	56.478	9.2	4	4	4	0	0	0	2	0	2	0	0	0	3	0	3	0	0	0	52653	0	129760				0.577294		1.42271
ENSRNOP00000006279.4	LRAT domain containing 2 GN=ENSRNOG00000004744.5(Lratd2)	34.562	28.1	17	6	6	3	3	3	3	3	2	4	4	4	5	5	5	66785	51173	58744	77046	74030	65523	1.01884	0.780669	0.896169	1.17538	1.12936	0.999586	1.2258	0.0851997
ENSRNOP00000006284.5	trans-L-3-hydroxyproline dehydratase GN=ENSRNOG00000004503.5(L3hypdh)	37.914	60.5	99	15	15	17	19	15	18	17	13	11	13	12	13	13	11	825510	862790	800390	619240	696880	493160	1.15242	1.20446	1.11735	0.864464	0.97285	0.688455	0.727	0.0340324
ENSRNOP00000006306.4	Cd48 molecule GN=ENSRNOG00000004737.7(Cd48)	27.679	29.6	29	7	7	5	4	5	5	4	6	6	6	6	5	5	7	187310	170800	187460	187910	174660	217850	0.998108	0.910132	0.998908	1.00131	0.930701	1.16084	1.0639	0.461177
ENSRNOP00000006314.4	presequence translocase associated motor 16 GN=ENSRNOG00000004608.5(Pam16)	13.771	52.8	23	5	5	4	3	5	4	4	3	4	5	5	4	4	3	95130	98760	97120	75068	84936	61622	1.11342	1.15591	1.13671	0.878612	0.994109	0.721237	0.7616	0.0405129
ENSRNOP00000006330.3	hydroxyacid oxidase 1 GN=ENSRNOG00000004601.4(Hao1)	40.968	9.7	11	3	3	2	3	2	0	2	2	2	3	3	3	2	2	25900	26755	20640	16044	31141	18743	1.1162	1.15304	0.889508	0.691437	1.34206	0.807754	0.8995	0.549478
ENSRNOP00000006340.2	solute carrier family 30 member 1 GN=ENSRNOG00000004749.4(Slc30a1)	55.142	17.9	15	5	4	3	3	1	2	4	2	3	3	3	2	4	2	88318	99056	96628	72902	72987	45567	1.11452	1.25003	1.21939	0.91998	0.921053	0.575029	0.6741	0.060611
ENSRNOP00000072515.1	zinc finger E-box binding homeobox 2 GN=ENSRNOG00000004677.5(Zeb2)	136.51	3.2	6	3	3	1	1	0	2	2	0	1	2	2	3	2	1	0	10488	19685	11344	8657.3	0		0.836125	1.56933	0.904367	0.690178		0.6629	0.391519
ENSRNOP00000006355.4	ADP-ribosylation factor 6 GN=ENSRNOG00000004791.5(Arf6)	20.082	44.6	32	6	6	5	4	6	5	8	4	5	4	6	5	6	5	400190	389880	428020	345180	379140	377640	1.03495	1.00829	1.10692	0.892688	0.980513	0.976634	0.9047	0.0723395
ENSRNOP00000069364.1	SEC24 homolog A, COPII coat complex component GN=ENSRNOG00000004563.7(Sec24a)	118.87	23.6	81	19	18	14	14	15	12	12	14	17	15	15	15	14	15	149720	166200	158490	163920	191910	150660	0.915812	1.01662	0.969457	1.00267	1.17388	0.921562	1.0676	0.471225
ENSRNOP00000006357.5	cysteine-rich with EGF-like domains 2 GN=ENSRNOG00000004659.5(Creld2)	38.25	8.6	4	2	2	0	1	0	1	1	1	1	1	1	2	2	2	0	0	0	55984	66758	96179				0.767181	0.914823	1.318
ENSRNOP00000006359.4	ribosomal protein L19 GN=ENSRNOG00000004741.5(Rpl19)	23.466	26	27	5	4	6	6	5	3	5	2	4	4	4	4	4	4	343010	322450	262460	178590	213710	95220	1.45401	1.36685	1.11256	0.757037	0.905909	0.403634	0.5254	0.0550271
ENSRNOP00000073942.1	N-ethylmaleimide sensitive factor, vesicle fusing ATPase GN=ENSRNOG00000003905.6(Nsf)	82.643	36.6	108	22	22	16	18	20	16	22	16	17	18	18	14	19	19	209070	219770	207760	191560	187480	232500	1.00503	1.05647	0.998734	0.920858	0.901245	1.11766	0.9606	0.562229
ENSRNOP00000070310.1	F-box protein 7 GN=ENSRNOG00000004637.7(Fbxo7)	47.144	15.9	17	4	4	3	2	3	1	4	4	3	2	4	3	4	4	53537	63998	58423	61157	61279	65361	0.883072	1.05562	0.963665	1.00876	1.01077	1.07811	1.0673	0.295507
ENSRNOP00000071102.1	Sec23 homolog A, coat complex II component GN=ENSRNOG00000004657.6(Sec23a)	84.712	42.2	138	26	22	23	23	21	23	23	25	21	19	18	18	17	20	448120	475050	493890	461910	478400	506440	0.938861	0.995283	1.03475	0.967753	1.0023	1.06105	1.021	0.621553
ENSRNOP00000006376.5	poly (ADP-ribose) polymerase family, member 10 GN=ENSRNOG00000004361.7(Parp10)	103.63	11.2	22	7	7	3	2	1	4	5	7	5	2	5	5	6	7	22707	19929	13097	33030	29434	40130	0.86051	0.755234	0.496327	1.25171	1.11544	1.52078	1.8408	0.0293077
ENSRNOP00000006389.6	phospholipase C beta 1 GN=ENSRNOG00000004810.8(Plcb1)	129.34	24.1	77	21	21	11	13	14	14	15	10	19	15	19	17	16	14	94721	91577	95024	83482	98099	67665	1.07116	1.03561	1.07459	0.944067	1.10937	0.765199	0.886	0.288258
ENSRNOP00000006402.4	ENY2, transcription and export complex 2 subunit GN=ENSRNOG00000004681.5(Eny2)	11.528	27.7	9	3	3	1	1	1	2	2	2	3	1	2	2	3	2	19720	0	22582	21781	20926	32751	0.837296		0.958815	0.924805	0.888502	1.39058	1.1892	0.4795
ENSRNOP00000006403.7	Rho-associated coiled-coil containing protein kinase 2 GN=ENSRNOG00000004496.7(Rock2)	159.44	29.6	120	31	29	18	21	19	21	16	25	19	19	18	23	20	24	638830	660270	618330	688610	729660	828150	0.920537	0.951432	0.890998	0.992269	1.05142	1.19334	1.1716	0.0541251
ENSRNOP00000006407.2	CRK proto-oncogene, adaptor protein GN=ENSRNOG00000025792.4(Crk)	33.844	46.4	75	12	12	13	12	14	11	11	14	12	11	12	10	9	11	210340	233110	199130	212640	206100	246330	0.965121	1.0696	0.913685	0.975674	0.945666	1.13026	1.035	0.665253
ENSRNOP00000006408.6	signal-regulatory protein alpha GN=ENSRNOG00000004763.7(Sirpa)	55.69	23.2	37	8	8	4	6	6	7	6	8	6	7	7	8	8	8	35003	41147	42719	67751	67603	80726	0.627015	0.737073	0.765233	1.21364	1.21098	1.44606	1.8178	0.00213481
ENSRNOP00000006412.4	NADH:ubiquinone oxidoreductase complex assembly factor 5 GN=ENSRNOG00000004784.6(Ndufaf5)	38.229	15.7	20	5	5	4	5	4	3	3	1	5	5	4	3	4	2	61791	69703	61133	52029	51606	41840	1.09655	1.23696	1.08487	0.923313	0.915806	0.742498	0.7552	0.0265652
ENSRNOP00000070346.1	DNA-directed DNA polymerase epsilon 3 GN=ENSRNOG00000055277.1(LOC100362333)	16.674	33.1	9	3	3	1	2	1	2	1	2	3	3	2	2	2	3	30688	30355	34169	33638	41269	34200	0.901179	0.8914	1.0034	0.987808	1.2119	1.00431	1.1459	0.152952
ENSRNOP00000006741.6	SH3 domain-containing kinase-binding protein 1 GN=ENSRNOG00000004322.8(Sh3kbp1)	75.2	16.7	28	9	8	5	4	3	6	6	4	7	7	5	7	7	7	58908	51244	51824	66894	67654	91583	0.910697	0.792215	0.801181	1.03416	1.04591	1.41584	1.3961	0.0443252
ENSRNOP00000006443.5	reticulon 4 GN=ENSRNOG00000004621.8(Rtn4)	126.4	21.6	82	14	4	15	10	14	13	16	14	2	1	2	2	4	3	676320	512480	726370	674230	639300	803880	1.00628	0.762509	1.08075	1.00317	0.951202	1.19608	1.1056	0.448745
ENSRNOP00000006452.4	ribokinase GN=ENSRNOG00000004710.6(Rbks)	33.974	31.6	36	7	7	4	8	8	5	6	5	5	7	7	6	7	5	154740	211760	173900	170750	167610	138950	0.912283	1.24845	1.02524	1.00667	0.98816	0.819192	0.8833	0.347496
ENSRNOP00000006473.2	L-2-hydroxyglutarate dehydrogenase GN=ENSRNOG00000004857.4(L2hgdh)	50.732	42.8	76	15	15	12	14	11	13	15	11	13	13	13	13	13	12	389110	408170	391360	383900	377300	266400	1.05343	1.10503	1.05952	1.03933	1.02146	0.721222	0.8645	0.255868
ENSRNOP00000006483.4	ADP-ribosylation factor 2 GN=ENSRNOG00000004807.6(Arf2)	20.746	58.6		9	1							1	1	0	1	1	1	0	0	0	0	0	0
ENSRNOP00000006509.4	distal membrane arm assembly complex 2 like GN=ENSRNOG00000004893.5(Dmac2l)	23.324	33.5	20	5	5	4	3	3	2	5	3	4	5	3	2	5	3	83313	73832	72061	53844	71320	63587	1.196	1.0599	1.03448	0.77296	1.02384	0.912826	0.8235	0.0997222
ENSRNOP00000006519.3	LLGL scribble cell polarity complex component 2 GN=ENSRNOG00000004834.5(Llgl2)	114.02	30.4	90	20	20	17	16	17	10	15	15	19	18	17	16	16	16	103850	102760	117840	91767	91738	99219	1.02623	1.01546	1.16448	0.906827	0.906541	0.980467	0.8714	0.0559867
ENSRNOP00000051141.2	metastasis associated 1 GN=ENSRNOG00000004711.7(Mta1)	78.488	6.8	10	4	2	2	1	1	2	2	2	2	1	2	2	2	2	15078	0	13566	15812	19343	23343	0.86514		0.778385	0.907255	1.10986	1.33937	1.3615	0.142501
ENSRNOP00000006527.4	striatin GN=ENSRNOG00000004806.5(Strn)	86.14	41.3	85	21	19	14	13	13	14	16	15	18	15	15	16	17	18	146720	125100	139040	163050	165750	209660	0.927316	0.790671	0.878776	1.03053	1.04759	1.32512	1.3106	0.0470479
ENSRNOP00000006531.4	FKBP prolyl isomerase 3 GN=ENSRNOG00000004629.6(Fkbp3)	25.178	49.1	67	9	9	10	10	12	12	11	12	9	9	8	9	9	8	656860	796160	677690	710950	766550	708900	0.912916	1.10652	0.941866	0.988092	1.06536	0.985242	1.0261	0.680456
ENSRNOP00000006533.3	cytochrome P450, family 4, subfamily f, polypeptide 1 GN=ENSRNOG00000004786.5(Cyp4f1)	59.89	20	23	8	3	7	2	6	2	3	3	2	0	2	1	1	1	51368	36593	54038	45941	45189	32278	1.16127	0.82725	1.22163	1.03858	1.02158	0.729702	0.8691	0.455402
ENSRNOP00000006542.3	SEC14-like lipid binding 2 GN=ENSRNOG00000004672.4(Sec14l2)	46.205	6.9	7	2	2	1	2	2	1	0	1	1	2	2	2	1	2	0	17811	18811	20563	0	15981		0.973731	1.0284	1.12418		0.873684	0.9979	0.946989
ENSRNOP00000006549.5	pre-mRNA processing factor 40 homolog A GN=ENSRNOG00000004864.5(Prpf40a)	108.47	16.4	45	12	12	7	7	7	7	7	10	8	8	9	8	9	10	71674	78774	78307	75053	67141	79211	0.955314	1.04995	1.04372	1.00035	0.894895	1.05577	0.9679	0.585031
ENSRNOP00000006554.5	LIM domains containing 1 GN=ENSRNOG00000004837.7(Limd1)	71.392	26.5	24	10	10	3	4	2	4	6	5	6	6	4	5	7	7	63765	67982	47955	81875	83223	112100	0.83736	0.892738	0.629744	1.07518	1.09288	1.47209	1.5425	0.0428501
ENSRNOP00000006566.7	glucosamine (N-acetyl)-6-sulfatase GN=ENSRNOG00000046159.2(Gns)	60.913	27.2	89	13	13	17	17	13	14	14	14	13	13	12	12	11	12	413570	434520	384710	443920	411540	350660	1.01743	1.06896	0.946427	1.09209	1.01243	0.862661	0.9784	0.761012
ENSRNOP00000006567.3	secretion associated, Ras related GTPase 1B GN=ENSRNOG00000004820.6(Sar1b)	22.41	66.7	38	9	6	5	6	8	5	9	5	4	3	4	3	6	4	430700	446320	436300	399880	423320	426310	1.00834	1.04491	1.02145	0.936184	0.991061	0.998061	0.9514	0.092719
ENSRNOP00000006570.3	RNA 2',3'-cyclic phosphate and 5'-OH ligase GN=ENSRNOG00000004813.5(Rtcb)	55.249	56.4	132	23	22	24	21	21	21	23	22	20	20	21	21	21	18	413510	441760	421110	391890	391020	363120	1.02421	1.09418	1.04304	0.970661	0.968507	0.899402	0.8979	0.0276118
ENSRNOP00000006574.6	FA complementation group M GN=ENSRNOG00000056721.2(Fancm)	113.05	1.6	4	2	2	0	2	1	0	1	0	0	2	2	0	1	0	0	736120	735950	0	0	0		1.00012	0.999885
ENSRNOP00000006578.4	proliferation-associated 2G4 GN=ENSRNOG00000004904.5(Pa2g4)	43.656	72.6	126	23	23	19	19	20	24	23	21	19	18	19	21	22	21	436060	495010	486040	477310	502160	510590	0.899968	1.02163	1.00312	0.985102	1.03639	1.05379	1.0515	0.312546
ENSRNOP00000006582.6	extended synaptotagmin 2 GN=ENSRNOG00000032391.5(Esyt2)	93.95	27.9	81	17	17	15	13	12	13	13	15	16	16	15	13	17	15	223880	169220	186130	218890	232290	296190	1.01257	0.765355	0.841836	0.990005	1.05061	1.33962	1.2903	0.110414
ENSRNOP00000006584.5	synapse associated protein 1 GN=ENSRNOG00000004304.6(Syap1)	40.797	59.2	67	17	17	13	11	10	11	13	9	14	14	14	14	15	14	140700	156080	143050	170620	163930	143700	0.919528	1.02004	0.934886	1.11507	1.07134	0.939134	1.0874	0.24964
ENSRNOP00000006591.4	nucleophosmin 1 GN=ENSRNOG00000004616.8(Npm1)	32.56	42.8	79	9	9	13	12	11	14	15	14	8	9	9	8	9	8	797210	933470	898070	930060	904130	1003900	0.874959	1.02451	0.985655	1.02076	0.992306	1.10181	1.0796	0.24266
ENSRNOP00000006596.4	solute carrier family 22 (organic cation transporter), member 22 GN=ENSRNOG00000004958.7(Slc22a22)	62.285	4	8	2	2	2	2	2	1	1	0	2	2	2	2	2	0	21502	25520	24202	3853.6	4862.1	0	1.34489	1.5962	1.51377	0.241032	0.30411		0.1836	0.000566052
ENSRNOP00000006597.3	solute carrier family 25, member 35 GN=ENSRNOG00000004668.4(Slc25a35)	32.491	52	55	12	12	9	9	11	7	12	7	9	10	12	10	11	8	163840	161200	182710	121690	133880	99673	1.13911	1.12075	1.2703	0.846056	0.930807	0.692981	0.6996	0.0190173
ENSRNOP00000006607.4	actin related protein 2 GN=ENSRNOG00000004959.7(Actr2)	44.733	45.9	134	16	16	23	24	20	23	23	21	15	15	14	16	15	16	1102500	1087500	1078400	1094400	1125400	1228200	0.984903	0.971503	0.963373	0.977667	1.00536	1.09719	1.055	0.212797
ENSRNOP00000070509.1	COMM domain containing 9 GN=ENSRNOG00000004755.5(Commd9)	21.974	67.2	30	8	8	5	6	4	5	6	4	6	7	6	7	8	5	144370	132420	162580	172500	187600	189010	0.876315	0.80378	0.986848	1.04706	1.13872	1.14728	1.2498	0.0271913
ENSRNOP00000006658.5	zinc finger protein 512 GN=ENSRNOG00000039815.4(Zfp512)	63.958	5.7	3	2	2	2	1	0	0	0	0	2	1	1	0	1	0	0	0	0	0	0	0
ENSRNOP00000006685.5	NudC domain containing 1 GN=ENSRNOG00000024929.5(Nudcd1)	66.269	18.5	20	7	7	2	2	4	5	3	4	4	4	6	6	5	5	58395	69786	53250	75194	64601	94146	0.843509	1.00805	0.76919	1.08617	0.933154	1.35993	1.2894	0.139833
ENSRNOP00000006705.5	mitogen-activated protein kinase kinase kinase kinase 5 GN=ENSRNOG00000004923.6(Map4k5)	95.066	6.7	10	4	3	1	1	1	2	3	2	1	1	1	2	3	2	0	0	0	22385	23644	32976				0.850009	0.897817	1.25217
ENSRNOP00000065056.2	dedicator of cytokinesis 4 GN=ENSRNOG00000004823.8(Dock4)	221.03	1.2	7	3	3	0	2	1	1	3	0	3	3	2	2	3	1	494600	676960	492880	206930	657620	0	0.977861	1.3384	0.97446	0.409116	1.30016		0.7791	0.444562
ENSRNOP00000062301.2	mediator complex subunit 22 GN=ENSRNOG00000049749.2(Med22)	22.312	7		1	1							1	1	1	1	1	0	0	0	0	0	0	0
ENSRNOP00000066942.1	zinc finger protein 36, C3H1 type-like 2-like GN=ENSRNOG00000050108.1(LOC100911319)	50.059	5.2		2	1							0	0	1	1	1	1	0	0	0	28460	19755	22139
ENSRNOP00000006753.4	FLII, actin remodeling protein GN=ENSRNOG00000004159.5(Flii)	144.86	21.7	74	21	21	10	10	14	9	13	18	14	14	15	13	14	18	64501	53685	53794	67213	66241	92955	0.971427	0.808531	0.810173	1.01227	0.997633	1.39996	1.3165	0.102703
ENSRNOP00000063128.2	ribosomal protein L7a GN=ENSRNOG00000047737.1(Rpl7a)	29.864	37.4	68	14	12	15	13	11	12	11	6	10	12	11	12	10	6	439320	353750	362000	266760	249710	186800	1.41843	1.14215	1.16878	0.861285	0.806236	0.603119	0.6089	0.0176557
ENSRNOP00000006755.5	protein phosphatase 2 regulatory subunit B', epsilon GN=ENSRNOG00000005045.7(Ppp2r5e)	50.346	11	18	4	3	3	3	3	3	3	3	3	3	3	3	3	2	93107	86765	85666	83029	83044	73565	1.10584	1.03051	1.01746	0.986139	0.986318	0.873735	0.9025	0.0969944
ENSRNOP00000006760.4	nucleoporin 37 GN=ENSRNOG00000004727.7(Nup37)	36.768	47.5	25	9	9	3	2	3	5	5	7	4	6	5	7	6	8	95388	99626	104190	114620	96640	107890	0.925567	0.966689	1.01097	1.11218	0.937715	1.04688	1.0667	0.326004
ENSRNOP00000006765.4	uridine phosphorylase 1 GN=ENSRNOG00000004972.7(Upp1)	34.114	59.6	78	14	14	15	10	14	13	12	14	13	13	13	12	12	12	120580	76303	150520	170160	133090	207090	0.843469	0.533747	1.0529	1.19029	0.930978	1.44862	1.469	0.161944
ENSRNOP00000006768.2	eukaryotic translation initiation factor 2D GN=ENSRNOG00000004910.6(Eif2d)	62.669	28.6	31	10	10	6	2	3	6	5	9	7	3	5	7	7	10	21439	18168	16466	36600	37451	35602	0.776185	0.65776	0.596141	1.32508	1.35589	1.28895	1.9555	0.000991311
ENSRNOP00000069900.1	protein phosphatase 1, regulatory subunit 12A GN=ENSRNOG00000004925.8(Ppp1r12a)	115.27	29.8	115	26	25	17	17	20	19	21	21	23	17	23	21	24	21	221960	248530	234070	232070	227050	309970	0.903715	1.0119	0.953021	0.944878	0.924439	1.26205	1.0916	0.499035
ENSRNOP00000006774.4	ADP ribosylation factor like GTPase 6 interacting protein 6 GN=ENSRNOG00000005074.6(Arl6ip6)	24.596	8.5	3	2	2	0	1	0	1	0	1	0	1	1	1	2	2	0	0	0	0	0	0
ENSRNOP00000006802.6	transmembrane p24 trafficking protein 4 GN=ENSRNOG00000005016.6(Tmed4)	26.117	26	27	6	5	5	4	4	4	6	4	4	4	4	4	5	4	217650	224010	176610	204280	212950	183600	1.0712	1.1025	0.869215	1.0054	1.04807	0.903617	0.9718	0.787433
ENSRNOP00000006804.3	cysteine-rich protein 2 GN=ENSRNOG00000005041.5(Crip2)	22.696	63.9	50	6	6	8	7	9	8	9	9	6	6	6	6	6	6	1448600	1111600	1581100	1257800	1230600	1802100	1.03081	0.791005	1.1251	0.89504	0.875685	1.28236	1.036	0.860826
ENSRNOP00000006830.6	baculoviral IAP repeat-containing 6 GN=ENSRNOG00000027191.6(Birc6)	433.19	13.6	117	33	33	18	17	23	24	18	17	27	22	27	27	26	24	447980	443760	434810	409850	438940	366030	1.05765	1.04769	1.02656	0.967628	1.03631	0.864172	0.9158	0.166431
ENSRNOP00000006835.3	cysteine rich protein 1 GN=ENSRNOG00000027990.4(Crip1)	8.5497	75.3	28	6	6	5	3	3	4	6	7	5	4	4	3	4	5	406140	317040	412410	322180	433660	673490	0.950065	0.741637	0.964732	0.753661	1.01444	1.57546	1.2587	0.454589
ENSRNOP00000006843.6	taxilin gamma GN=ENSRNOG00000004971.7(Txlng)	60.79	5.7	5	2	2	0	1	0	1	2	1	1	2	1	1	2	2	0	16284	0	0	10208	16343		1.14047			0.714929	1.1446	0.8152
ENSRNOP00000006867.5	BCLAF1 and THRAP3 family member 3 GN=ENSRNOG00000005135.7(Bclaf3)	88.868	1.5		1	1							0	0	0	0	0	1	0	0	0	0	0	0
ENSRNOP00000006874.6	NADH:ubiquinone oxidoreductase complex assembly factor 1 GN=ENSRNOG00000005006.6(Ndufaf1)	37.781	43.9	36	12	12	7	10	7	4	5	3	9	11	9	7	9	6	120830	136090	129940	119770	130890	86893	1.00078	1.12718	1.07624	0.992003	1.08411	0.719697	0.8725	0.309908
ENSRNOP00000006887.3	NOP10 ribonucleoprotein GN=ENSRNOG00000005184.4(Nop10)	7.7059	45.3	23	3	3	4	3	4	4	3	5	3	2	2	3	2	3	70416	60333	74209	65213	63692	68693	1.04953	0.899249	1.10607	0.971984	0.949314	1.02385	0.9641	0.640775
ENSRNOP00000006890.7	ER membrane protein complex subunit 2 GN=ENSRNOG00000005123.7(Emc2)	34.513	42.2	48	9	9	8	8	9	7	8	8	9	8	8	8	9	8	145700	166220	153820	143070	152270	139620	0.970578	1.10727	1.02467	0.953059	1.01434	0.930077	0.9339	0.216861
ENSRNOP00000006892.5	elongin B GN=ENSRNOG00000004814.6(Elob)	13.039	91.5	43	10	10	7	8	7	6	8	7	8	8	8	9	9	9	488450	510680	496650	533610	514670	539750	0.95035	0.993602	0.966305	1.03822	1.00137	1.05016	1.0617	0.0365011
ENSRNOP00000006900.4	small nuclear ribonucleoprotein polypeptide B2 GN=ENSRNOG00000004967.7(Snrpb2)	25.352	28	21	6	4	3	4	5	4	1	4	3	4	4	4	3	4	200880	177590	184520	174000	172430	242680	1.04616	0.924868	0.960958	0.906171	0.897995	1.26385	1.0464	0.790199
ENSRNOP00000006903.5	WASH complex subunit 3 GN=ENSRNOG00000005102.6(Washc3)	21.063	44.3	31	5	5	5	5	5	6	6	4	4	4	5	5	5	4	55266	58743	61499	63789	74610	55275	0.898191	0.9547	0.999491	1.03671	1.21257	0.898337	1.1035	0.374092
ENSRNOP00000006906.3	Sec61 translocon gamma subunit GN=ENSRNOG00000005203.3(Sec61g)	7.7412	36.8	13	2	2	2	2	2	2	3	2	2	2	2	2	2	2	1221200	1303900	1225100	1094700	1127700	1339200	1.00211	1.06997	1.00531	0.898301	0.925381	1.09894	0.9497	0.45256
ENSRNOP00000006917.4	ATPase H+ transporting V1 subunit C1 GN=ENSRNOG00000004846.5(Atp6v1c1)	43.9	63.4	148	27	25	25	27	29	24	24	19	24	24	24	24	20	20	555590	523460	596860	437320	504020	350090	1.12341	1.05844	1.20686	0.884267	1.01913	0.707887	0.7706	0.0744178
ENSRNOP00000006924.4	tumor protein p53 inducible protein 3 GN=ENSRNOG00000005177.8(Tp53i3)	37.548	57.4	102	15	15	20	19	18	18	13	14	15	14	15	14	13	15	613310	625410	669860	554850	636860	436600	1.04042	1.06095	1.13635	0.941251	1.08037	0.740651	0.8532	0.208463
ENSRNOP00000006947.5	microtubule-associated protein tau GN=ENSRNOG00000005133.9(Mapt)	39.142	57.2		14	0							0	0	0	0	0	0	0	0	0	0	0	0
ENSRNOP00000006957.4	reticulon 4 GN=ENSRNOG00000004621.8(Rtn4)	38.822	55		11	1							1	1	1	1	1	1	0	0	0	0	0	0
ENSRNOP00000006961.7	integrin subunit alpha V GN=ENSRNOG00000004912.7(Itgav)	115.58	23.1	87	19	19	16	12	13	11	17	18	17	14	16	13	15	16	218880	238170	199560	250280	244610	305430	0.901402	0.980843	0.821838	1.03072	1.00737	1.25784	1.2189	0.0881475
ENSRNOP00000056080.3	MIA SH3 domain ER export factor 2 GN=ENSRNOG00000005101.8(Mia2)	87.423	29.5	79	17	17	14	14	11	12	15	13	16	14	16	13	15	16	77240	83827	71569	78736	73867	65705	1.02771	1.11535	0.952256	1.04762	0.982832	0.874233	0.9384	0.410111
ENSRNOP00000007000.4	NADH:ubiquinone oxidoreductase complex assembly factor 7 GN=ENSRNOG00000005279.4(Ndufaf7)	48.715	21.6	29	7	7	5	4	5	7	6	2	5	6	5	6	6	3	81386	82696	70667	66140	82591	44104	1.14203	1.16042	0.991623	0.928098	1.15894	0.618882	0.8215	0.299435
ENSRNOP00000007003.7	SR-related CTD-associated factor 11 GN=ENSRNOG00000005263.7(Scaf11)	160.03	6.4	31	5	5	3	5	6	6	9	2	2	3	4	5	5	4	744050	710110	793590	758520	727260	535850	1.04566	0.997958	1.11528	1.06599	1.02206	0.75306	0.8994	0.365017
ENSRNOP00000069614.1	fibulin 5 GN=ENSRNOG00000050539.2(Fbln5)	50.16	32.8	55	11	11	8	8	11	10	7	11	9	8	11	10	9	10	373840	352740	349730	364720	277000	872240	0.865948	0.817073	0.810101	0.844823	0.641632	2.02042	1.4066	0.566979
ENSRNOP00000007015.4	EBP, cholestenol delta-isomerase GN=ENSRNOG00000004903.6(Ebp)	26.737	5.7		1	1							1	1	0	0	1	0	0	0	0	0	0	0
ENSRNOP00000072547.1	pleckstrin GN=ENSRNOG00000005214.6(Plek)	37.249	17.4	20	3	3	4	3	2	3	4	4	3	3	3	3	3	3	74529	73761	48685	75855	69251	91549	1.03123	1.02061	0.673639	1.04958	0.958204	1.26673	1.2014	0.295737
ENSRNOP00000007061.7	thyroid hormone receptor interactor 11 GN=ENSRNOG00000005292.7(Trip11)	225.97	11.3	58	18	18	7	7	10	10	13	11	12	9	11	14	15	14	35952	41031	41370	44614	43539	51500	0.836074	0.954187	0.962071	1.03751	1.01251	1.19765	1.18	0.0764325
ENSRNOP00000007071.4	solute carrier family 66 member 3 GN=ENSRNOG00000005126.6(Slc66a3)	22.767	4.5		1	1							0	0	1	1	1	0	0	0	0	0	0	0
ENSRNOP00000007079.3	CREB binding protein GN=ENSRNOG00000005330.7(Crebbp)	265.63	1.2	4	2	2	0	0	0	1	1	2	2	0	1	1	2	2	8210.3	0	0	0	9270.9	14766	0.763815				0.862484	1.3737	1.4638
ENSRNOP00000007092.4	serine hydroxymethyltransferase 1 GN=ENSRNOG00000005275.6(Shmt1)	75.373	45.2	148	27	26	28	23	27	22	27	21	24	20	23	20	21	19	1221400	1260600	1194500	898900	1020400	716710	1.16093	1.19819	1.13536	0.854399	0.969884	0.681228	0.717	0.0304574
ENSRNOP00000007100.3	tyrosine 3-monooxygenase/tryptophan 5-monooxygenase activation protein, epsilon GN=ENSRNOG00000005290.5(Ywhae)	29.174	82.7	203	25	23	31	36	35	35	32	34	22	22	20	21	21	19	5359600	5627200	5514800	4872700	4992800	5329300	1.01455	1.06521	1.04393	0.922382	0.945117	1.00882	0.9208	0.0516375
ENSRNOP00000007103.5	myelin expression factor 2 GN=ENSRNOG00000005258.7(Myef2)	63.349	29.3	82	17	17	13	15	14	12	14	14	14	14	17	14	15	14	145840	150840	137940	166770	154530	181380	0.933575	0.965582	0.883004	1.06756	0.989203	1.16108	1.1566	0.0534264
ENSRNOP00000007104.4	cannabinoid receptor interacting protein 1 GN=ENSRNOG00000005326.6(Cnrip1)	18.658	9.8		1	1							1	1	1	1	1	1	0	0	0	0	0	0
ENSRNOP00000007110.6	nicalin GN=ENSRNOG00000004793.6(Ncln)	62.863	28.1	70	15	15	12	13	12	13	10	10	14	15	13	13	12	12	280850	274730	259300	283410	269640	239580	1.04827	1.02542	0.967832	1.05782	1.00643	0.894228	0.9727	0.620614
ENSRNOP00000069213.1	transmembrane protein 11 GN=ENSRNOG00000005377.6(Tmem11)	19.834	13.6	23	2	2	3	4	4	4	4	4	2	2	2	2	2	2	110320	102620	99578	107740	89332	92081	1.10014	1.02335	0.993014	1.07441	0.890839	0.918253	0.9252	0.288222
ENSRNOP00000007175.4	cystatin C GN=ENSRNOG00000005195.6(Cst3)	15.437	49.3	44	7	7	8	7	7	8	5	9	7	7	6	7	6	7	1011900	1052900	770850	1082700	840420	907470	1.0715	1.11492	0.816256	1.14647	0.889923	0.960923	0.9982	0.989074
ENSRNOP00000007181.4	macrophage erythroblast attacher GN=ENSRNOG00000005397.5(Maea)	45.336	13.1	16	4	4	3	1	2	4	3	3	4	2	2	3	3	4	31011	28846	33044	36465	34273	35188	0.935819	0.870485	0.997168	1.1004	1.03426	1.06187	1.1402	0.0373739
ENSRNOP00000007223.5	SAC1 like phosphatidylinositide phosphatase GN=ENSRNOG00000005149.6(Sacm1l)	67.038	44	125	27	27	23	20	21	19	20	22	25	25	24	24	21	23	496010	503180	482820	496640	482810	476730	1.01289	1.02753	0.985954	1.01418	0.985934	0.973518	0.9826	0.362238
ENSRNOP00000007255.6	syndecan 2 GN=ENSRNOG00000004936.6(Sdc2)	23.219	8.1	3	2	2	2	0	0	0	1	0	2	1	0	0	2	0	58168	0	0	0	9187.6	0	1.72719				0.272809		0.1579
ENSRNOP00000071773.1	RAB3A interacting protein GN=ENSRNOG00000005362.6(Rab3ip)	49.056	17.8	12	5	5	3	2	1	1	3	2	4	5	4	3	3	3	73478	75389	59651	61172	81543	59128	1.07434	1.10228	0.872174	0.894412	1.19226	0.864527	0.968	0.778782
ENSRNOP00000007276.4	zinc finger CCCH-type containing 15 GN=ENSRNOG00000005256.5(Zc3h15)	48.299	25.8	43	9	9	6	7	6	6	9	9	6	7	6	7	8	8	63215	71991	58219	58050	65816	65616	0.990554	1.12807	0.912269	0.90962	1.03131	1.02818	0.9796	0.816411
ENSRNOP00000007287.7	acid phosphatase 1 GN=ENSRNOG00000005260.7(Acp1)	18.215	57.9	52	9	5	8	9	8	10	8	9	5	5	5	4	3	5	863610	814550	685160	932550	826270	694060	1.07588	1.01476	0.853569	1.16177	1.02936	0.864657	1.0379	0.76913
ENSRNOP00000007298.4	dihydrolipoamide S-succinyltransferase GN=ENSRNOG00000005061.5(Dlst)	48.899	53.5	136	20	20	25	22	20	24	25	20	18	17	18	19	20	17	2154700	2385200	2387300	2112100	2326600	1429400	1.01039	1.11847	1.11946	0.990411	1.09099	0.670277	0.8471	0.29043
ENSRNOP00000007300.5	sorting nexin 6 GN=ENSRNOG00000005249.5(Snx6)	46.636	41.1	88	18	14	17	17	13	15	10	16	13	13	10	12	11	11	300440	329050	309260	242940	271270	238750	1.06557	1.16704	1.09685	0.861637	0.962115	0.846776	0.8021	0.010041
ENSRNOP00000007326.4	zinc fingers and homeoboxes 2 GN=ENSRNOG00000005417.5(Zhx2)	92.106	8.7	17	4	4	2	2	4	3	4	2	3	2	4	4	4	3	28353	27459	24088	40294	35476	29442	0.919	0.890023	0.78076	1.30604	1.14988	0.954298	1.3168	0.0604186
ENSRNOP00000007333.3	interferon regulatory factor 6 GN=ENSRNOG00000005082.5(Irf6)	53.061	7.3	4	3	3	0	0	0	1	3	0	0	0	0	1	3	1	0	0	0	0	0	0
ENSRNOP00000007351.4	small nuclear ribonucleoprotein polypeptide F GN=ENSRNOG00000005556.5(Snrpf)	9.7251	24.4	13	2	2	2	2	2	2	2	3	2	2	2	2	2	2	346780	433220	363330	443340	389950	524700	0.831833	1.03918	0.871532	1.06345	0.935386	1.25862	1.1877	0.196769
ENSRNOP00000007362.5	SAP30 binding protein GN=ENSRNOG00000005482.5(Sap30bp)	33.804	5.2		1	1							1	0	1	1	0	0	0	0	0	0	0	0
ENSRNOP00000007367.4	RNA binding motif protein 3 GN=ENSRNOG00000005387.6(Rbm3)	16.983	20.5	19	3	3	3	2	2	4	4	4	3	3	3	3	3	3	334780	433650	384760	339690	405060	486120	0.842546	1.09137	0.968331	0.854903	1.01942	1.22343	1.0674	0.662505
ENSRNOP00000007371.5	apolipoprotein B GN=ENSRNOG00000005542.8(Apob)	509.69	7.7	73	26	26	13	13	17	13	10	7	19	20	21	17	16	13	129090	148060	151620	168550	117270	144100	0.902002	1.03455	1.05943	1.17772	0.819411	1.00688	1.0027	0.962889
ENSRNOP00000007374.3	hippocalcin-like 1 GN=ENSRNOG00000005492.6(Hpcal1)	22.338	53.4	43	10	5	10	8	6	6	6	7	5	5	4	4	4	5	301150	257960	268040	199010	193660	244100	1.23429	1.05727	1.09858	0.815659	0.793732	1.00046	0.7698	0.0377415
ENSRNOP00000035440.4	myosin heavy chain 9-like 1 GN=ENSRNOG00000049236.2(Myh9l1)	226.41	64.7	1182	141	117	186	179	184	207	202	224	107	104	103	108	108	113	2710800	2778300	2639000	3241000	3369500	4206500	0.858523	0.8799	0.835783	1.02644	1.06714	1.33222	1.3308	0.0277221
ENSRNOP00000065287.1	WW domain-binding protein 11-like 1 GN=ENSRNOG00000049593.2(Wbp11l1)	69.995	15.3	25	8	8	3	5	6	5	3	3	7	6	7	6	7	4	47261	48618	40260	43029	40200	50298	1.05154	1.08174	0.895775	0.957384	0.89444	1.11912	0.9808	0.828837
ENSRNOP00000007412.7	netrin 4 GN=ENSRNOG00000005573.7(Ntn4)	70.017	5.4	5	3	3	2	0	0	0	2	1	2	1	3	2	3	2	35313	0	37715	46011	42130	51546	0.830054		0.886515	1.08152	0.990292	1.21162	1.2752	0.0562838
ENSRNOP00000007414.2	basic leucine zipper and W2 domains 2 GN=ENSRNOG00000005096.5(Bzw2)	48.049	15.3	14	7	6	0	3	2	3	1	5	2	3	4	3	4	5	199860	148170	160320	234310	197990	235630	1.01945	0.755789	0.817764	1.19518	1.00991	1.20191	1.3139	0.0589626
ENSRNOP00000059241.3	Y box binding protein 3 GN=ENSRNOG00000005480.8(Ybx3)	31.287	25.4	13	6	3	2	2	1	2	3	3	3	2	3	2	3	3	88850	81798	86639	137430	127820	158370	0.782926	0.720786	0.763443	1.211	1.12632	1.39552	1.6465	0.00183986
ENSRNOP00000007430.5	reactive intermediate imine deaminase A homolog GN=ENSRNOG00000005437.6(Rida)	14.303	90.5	91	11	11	17	12	18	16	15	13	11	10	11	9	11	9	16096000	16292000	16776000	12504000	13217000	7232500	1.17607	1.19039	1.22576	0.913618	0.965714	0.52845	0.6703	0.0873557
ENSRNOP00000007447.6	CST telomere replication complex component 1 GN=ENSRNOG00000005357.7(Ctc1)	133.91	7.6	18	6	6	2	1	3	5	2	5	3	2	3	5	4	5	32121	18119	32333	34672	43348	48179	0.923141	0.520731	0.929234	0.996455	1.2458	1.38464	1.5283	0.104991
ENSRNOP00000007464.6	WD repeat domain 13 GN=ENSRNOG00000039587.4(Wdr13)	42.875	30.9	33	9	9	8	5	5	6	5	4	8	7	7	6	7	5	66452	64907	69753	65591	69111	68942	0.985068	0.962165	1.034	0.972304	1.02448	1.02198	1.0126	0.665412
ENSRNOP00000008172.6	solute carrier family 6 member 20 GN=ENSRNOG00000006010.7(Slc6a20)	69.23	2.8	4	2	2	1	0	1	1	0	1	2	1	1	2	1	1	0	0	0	0	0	0
ENSRNOP00000007471.3	histamine N-methyltransferase GN=ENSRNOG00000005223.6(Hnmt)	33.942	27.5	40	7	7	8	7	7	7	6	5	7	6	7	6	6	6	411160	379690	484220	277040	229980	153590	1.27447	1.17692	1.50093	0.858737	0.712866	0.476081	0.5181	0.0223521
ENSRNOP00000007484.4	derlin 1 GN=ENSRNOG00000005551.6(Derl1)	28.848	7.6	11	2	2	2	2	2	2	1	2	2	2	2	2	2	2	230140	210130	191100	175910	177290	165760	1.20039	1.09602	0.996757	0.917528	0.924726	0.864587	0.822	0.0284337
ENSRNOP00000007498.3	G protein subunit alpha 11 GN=ENSRNOG00000005446.4(Gna11)	42.044	39.6	28	11	7	5	6	4	2	6	5	6	6	6	5	7	6	209280	197240	220480	172720	155090	187520	1.09923	1.03599	1.15805	0.907198	0.814598	0.984934	0.8219	0.0358703
ENSRNOP00000007519.5	MISP family member 3 GN=ENSRNOG00000005619.5(Misp3)	23.489	54.3	41	8	8	6	6	8	8	8	5	6	6	8	8	7	5	170960	212340	208040	156580	161870	119910	0.996174	1.23729	1.21224	0.912382	0.943207	0.698708	0.7413	0.0610993
ENSRNOP00000007523.4	LIM and cysteine-rich domains 1 GN=ENSRNOG00000005690.5(Lmcd1)	41.085	50.1	74	15	15	11	12	12	14	14	11	14	13	14	14	15	11	164680	198790	148950	178810	154640	209440	0.936294	1.13023	0.84686	1.01663	0.879211	1.19078	1.0595	0.66231
ENSRNOP00000007535.5	paralemmin 3 GN=ENSRNOG00000005729.6(Palm3)	78.585	38.9	67	19	19	15	16	13	7	10	6	15	16	16	11	14	7	114170	124740	120290	75201	84195	46214	1.21283	1.32512	1.27785	0.798863	0.894407	0.490933	0.5724	0.0338525
ENSRNOP00000007544.2	formation of mitochondrial complex V assembly factor 1 GN=ENSRNOG00000005618.3(Fmc1)	12.744	28.3	10	2	2	3	2	2	1	1	1	2	2	2	2	2	1	57112	35251	57773	40667	47198	0	1.19983	0.740564	1.21371	0.854345	0.99155		0.8779	0.65306
ENSRNOP00000007549.4	PWP1 homolog, endonuclein GN=ENSRNOG00000005350.6(Pwp1)	55.809	11.8	14	3	3	3	2	1	2	2	4	3	3	3	2	3	3	22239	20438	24071	29936	29011	32722	0.842296	0.774084	0.911682	1.13382	1.09878	1.23934	1.3734	0.0058681
ENSRNOP00000007554.2	VAMP associated protein B and C GN=ENSRNOG00000005331.4(Vapb)	26.916	46.5	48	9	8	8	8	5	7	10	10	8	7	8	7	7	8	275360	256500	225650	249080	267830	221930	1.10413	1.0285	0.904802	0.99875	1.07393	0.889885	0.9754	0.773915
ENSRNOP00000007558.2	casein kinase 2 alpha 1 GN=ENSRNOG00000005276.6(Csnk2a1)	45.073	50.4	96	15	15	17	15	13	20	16	15	12	13	13	15	12	13	392590	353490	400080	363830	397180	396070	1.02271	0.920851	1.04222	0.947787	1.03466	1.03177	1.0095	0.843449
ENSRNOP00000007567.3	NDUFA4, mitochondrial complex associated GN=ENSRNOG00000005512.4(Ndufa4)	9.3267	78	40	6	6	6	6	8	6	8	6	5	5	6	5	6	6	5935000	5943500	6540000	5344100	5678900	4406700	1.05205	1.05356	1.15929	0.947306	1.00665	0.781141	0.8377	0.0935315
ENSRNOP00000007580.4	YEATS domain containing 4 GN=ENSRNOG00000005689.6(Yeats4)	26.481	12.8	6	3	3	0	1	2	1	1	1	2	2	3	1	3	2	0	20389	21617	0	23805	19809		0.952534	1.0099		1.11212	0.925438	1.0383	0.759551
ENSRNOP00000007583.6	serine and arginine rich splicing factor 5 GN=ENSRNOG00000005513.7(Srsf5)	30.891	25.3	32	6	5	6	6	6	6	4	4	5	5	5	5	3	4	108930	120670	124690	70624	70651	75447	1.1446	1.26796	1.3102	0.742093	0.742377	0.792771	0.6117	0.000447605
ENSRNOP00000007595.5	protein phosphatase 2, regulatory subunit B', gamma GN=ENSRNOG00000004973.7(Ppp2r5c)	60.872	8.8	13	4	3	2	3	2	2	3	1	3	3	3	2	3	3	97204	49363	62158	60797	62074	66680	1.46437	0.74365	0.936406	0.915903	0.93514	1.00453	0.9081	0.791954
ENSRNOP00000007607.4	Yip1 domain family, member 4 GN=ENSRNOG00000005610.6(Yipf4)	27.283	4.5		1	1							1	1	1	1	1	1	0	0	0	0	0	0
ENSRNOP00000007612.5	ER membrane protein complex subunit 4 GN=ENSRNOG00000005719.5(Emc4)	20.158	21.3	16	3	3	3	2	3	2	4	2	3	2	3	3	3	3	116010	147870	149480	105720	101340	91328	0.977958	1.24654	1.26011	0.891214	0.854291	0.76989	0.7219	0.0264001
ENSRNOP00000007615.4	polypeptide N-acetylgalactosaminyltransferase 3 GN=ENSRNOG00000005727.6(Galnt3)	73.003	13.7	16	7	7	6	2	4	1	2	1	7	3	6	3	3	1	95474	25367	53698	24649	25673	0	2.12296	0.56406	1.19403	0.548094	0.570864		0.4325	0.252618
ENSRNOP00000074678.1	cullin 1 GN=ENSRNOG00000005310.6(Cul1)	89.69	37.4	99	22	22	18	15	12	16	21	17	18	15	15	16	19	16	113430	120390	122510	113750	121980	105560	0.975574	1.03544	1.05367	0.978326	1.04911	0.907887	0.9578	0.406359
ENSRNOP00000071286.1	serine/threonine-protein phosphatase 2A catalytic subunit alpha isoform GN=ENSRNOG00000056485.1(LOC103694903)	35.608	63.4		14	1							1	1	1	1	1	1	867960	801750	842660	909660	885760	965560
ENSRNOP00000007623.6	ADP-ribosylation factor like GTPase 1 GN=ENSRNOG00000005763.7(Arl1)	20.411	40.3	29	6	6	5	4	5	5	5	5	5	5	6	5	5	5	323830	318210	326510	318840	330890	341110	0.991625	0.974416	0.999832	0.976345	1.01324	1.04454	1.023	0.344556
ENSRNOP00000007624.4	succinate-CoA ligase, alpha subunit GN=ENSRNOG00000005587.4(Suclg1)	37.559	33.9	99	10	10	15	17	16	18	16	17	10	10	10	10	10	10	3245500	3330300	3055200	2906100	3139000	1842300	1.11157	1.14062	1.0464	0.995331	1.0751	0.630982	0.819	0.251792
ENSRNOP00000007634.4	TUB like protein 3 GN=ENSRNOG00000005767.7(Tulp3)	50.314	12.4	14	4	4	2	1	3	3	4	1	3	2	4	4	4	2	48377	76509	37952	103490	95407	28401	0.744002	1.17665	0.583673	1.5916	1.46729	0.436786	1.3959	0.64683
ENSRNOP00000007641.2	syntaxin 17 GN=ENSRNOG00000005801.6(Stx17)	33.182	21.6	13	3	3	2	2	3	2	2	2	3	3	3	3	2	3	28067	30530	24902	28109	29224	31113	0.979395	1.06534	0.868952	0.98086	1.01977	1.08568	1.0592	0.414326
ENSRNOP00000007645.6	dehydrogenase/reductase 7 GN=ENSRNOG00000005589.6(Dhrs7)	38.493	22.6	15	6	6	3	1	0	4	2	5	4	3	0	4	3	5	23310	21304	0	26368	23591	29528	0.939154	0.858333		1.06236	0.950476	1.18968	1.1878	0.157637
ENSRNOP00000007657.4	mitogen activated protein kinase kinase kinase 7 GN=ENSRNOG00000047516.2(Map3k7)	67.199	1.8		1	1							0	1	0	1	0	1	0	0	0	0	0	0
ENSRNOP00000007676.5	S-phase kinase-associated protein 1 GN=ENSRNOG00000005828.7(Skp1)	18.672	40.5	57	8	8	9	8	8	11	10	11	8	8	8	8	8	8	636210	735430	658990	627750	637140	728340	0.948656	1.0966	0.982624	0.936042	0.950043	1.08603	0.9816	0.783189
ENSRNOP00000007711.3	endoplasmic reticulum protein 44 GN=ENSRNOG00000005841.6(Erp44)	46.878	53.2	124	19	19	20	23	20	20	21	20	19	19	18	19	19	15	777220	820820	725490	768820	784830	762010	1.0052	1.06159	0.938297	0.994337	1.01504	0.98553	0.9966	0.955234
ENSRNOP00000007736.6	RNA binding motif protein 7 GN=ENSRNOG00000005710.7(Rbm7)	22.789	7.1		1	1							1	0	0	1	1	1	0	0	0	0	0	0
ENSRNOP00000007747.4	lysozyme 2 GN=ENSRNOG00000005825.8(Lyz2)	16.718	46.6	54	8	8	9	8	10	9	7	11	8	7	8	7	7	7	3827100	4458500	3103600	3159700	2614000	3121900	1.13201	1.31877	0.918008	0.934601	0.77319	0.92342	0.7811	0.119738
ENSRNOP00000007763.4	eukaryotic translation initiation factor 2B subunit delta GN=ENSRNOG00000005301.6(Eif2b4)	57.522	25.3	39	9	9	5	6	6	6	9	7	6	7	7	6	8	6	82528	74107	65760	78056	74742	80058	1.08768	0.976696	0.866687	1.02874	0.985065	1.05513	1.047	0.50761
ENSRNOP00000007766.5	ADP ribosylation factor guanine nucleotide exchange factor 1 GN=ENSRNOG00000005703.7(Arfgef1)	207.89	20.5	68	28	18	11	10	12	9	14	12	13	13	17	13	16	13	102060	97610	93231	107250	104090	94096	1.02344	0.978813	0.934901	1.07548	1.04379	0.943575	1.0428	0.435685
ENSRNOP00000007773.4	thioesterase superfamily member 6 GN=ENSRNOG00000005929.6(Them6)	23.747	24.6	13	4	4	3	0	2	2	3	3	3	2	4	3	3	4	57728	51641	51710	60077	47918	74899	1.00696	0.900786	0.901989	1.04794	0.835845	1.30648	1.1354	0.451219
ENSRNOP00000076019.1	centriolin GN=ENSRNOG00000022015.7(Cntrl)	268.25	1.2	4	3	3	1	0	1	1	0	1	2	2	2	1	1	2	42304	0	26434	0	0	0	1.23088		0.769123
ENSRNOP00000007779.5	Rho GDP dissociation inhibitor beta GN=ENSRNOG00000005809.7(Arhgdib)	22.884	69	53	8	8	10	9	9	8	8	9	8	7	8	8	8	7	669070	726910	723660	775530	792850	1134200	0.832484	0.904451	0.900407	0.964946	0.986496	1.41122	1.275	0.144943
ENSRNOP00000007794.5	destrin, actin depolymerizing factor GN=ENSRNOG00000005924.6(Dstn)	18.533	79.4	101	15	14	18	14	16	16	17	20	11	12	11	12	11	13	2740800	2881700	2965800	2740100	2802300	3269800	0.945076	0.993661	1.02266	0.944835	0.966283	1.12749	1.0261	0.720125
ENSRNOP00000007802.5	carbonic anhydrase 8 GN=ENSRNOG00000005669.7(Ca8)	32.962	11.7	5	2	2	1	1	1	0	2	0	1	1	1	1	2	0	0	0	0	0	0	0
ENSRNOP00000007821.3	FKBP prolyl isomerase 9 GN=ENSRNOG00000005478.5(Fkbp9)	63.126	20	39	10	9	5	6	6	8	7	7	5	8	6	7	7	8	163310	169660	167440	185390	170480	229510	0.90244	0.937529	0.925262	1.02445	0.942061	1.26826	1.1698	0.170244
ENSRNOP00000007824.4	partner of NOB1 homolog GN=ENSRNOG00000005524.6(Pno1)	27.803	15.1	3	2	2	1	0	0	0	1	1	2	1	1	0	1	1	0	0	0	0	0	0
ENSRNOP00000007832.7	tetratricopeptide repeat domain 21B GN=ENSRNOG00000005868.7(Ttc21b)	150.38	4.4	6	4	4	1	0	0	2	0	3	2	1	0	3	2	3	11688	0	0	11147	0	11389	1.02454			0.977121		0.998335	0.9641
ENSRNOP00000007867.4	leucine rich repeat containing 1 GN=ENSRNOG00000005970.7(Lrrc1)	59.387	20.2	18	8	6	3	2	4	3	4	2	3	3	5	4	4	2	77703	53360	69362	50122	62839	53184	1.27184	0.873394	1.13531	0.820394	1.02855	0.870513	0.829	0.238808
ENSRNOP00000007870.4	hydroxysteroid 11-beta dehydrogenase 1 GN=ENSRNOG00000005861.6(Hsd11b1)	31.883	53.8	67	13	13	9	10	12	12	14	10	11	12	12	13	13	11	594540	649830	647610	669410	589190	409790	1.00193	1.0951	1.09136	1.1281	0.992914	0.690586	0.8818	0.386065
ENSRNOP00000007889.4	ETS variant transcription factor 6 GN=ENSRNOG00000005984.7(Etv6)	53.029	10.6	6	3	3	1	0	0	1	2	2	1	0	0	1	2	2	0	0	0	0	0	0
ENSRNOP00000007897.2	ABI family, member 3 GN=ENSRNOG00000005575.3(Abi3)	39.132	8.4	11	2	2	2	2	2	2	2	1	2	2	2	2	2	2	21263	23647	20364	30692	31942	42379	0.749194	0.833193	0.717518	1.08142	1.12546	1.49321	1.6088	0.0135629
ENSRNOP00000007914.3	thioredoxin-related transmembrane protein 2 GN=ENSRNOG00000005308.4(Tmx2)	33.865	28.5	25	7	7	3	3	4	6	5	4	3	4	5	6	5	4	129820	131120	125730	127920	121960	128070	1.0187	1.0289	0.986608	1.00379	0.957024	1.00497	0.9774	0.326078
ENSRNOP00000007917.4	tRNA-histidine guanylyltransferase 1-like GN=ENSRNOG00000005539.7(Thg1l)	34.849	5		1	1							1	1	1	1	1	1	0	0	0	0	0	0
ENSRNOP00000007919.7	solute carrier family 30 member 6 GN=ENSRNOG00000005856.8(Slc30a6)	50.995	7.2	7	2	2	1	1	1	1	1	2	2	2	2	2	2	2	100940	91988	74627	34356	59575	94732	1.32752	1.20979	0.981465	0.451837	0.783507	1.24588	0.7051	0.238197
ENSRNOP00000007927.4	ribose 5-phosphate isomerase A GN=ENSRNOG00000005576.5(Rpia)	32.472	24.8	20	5	5	5	2	2	4	3	4	5	2	4	5	4	5	128190	98126	83060	135250	144800	151910	1.0375	0.794182	0.672246	1.09465	1.17194	1.22948	1.3962	0.0559988
ENSRNOP00000007940.6	ankyrin repeat and IBR domain containing 1 GN=ENSRNOG00000005502.8(Ankib1)	121.37	8.1	16	6	6	3	2	3	2	5	1	4	3	4	3	5	3	37258	21109	20637	24957	29325	18806	1.46982	0.832746	0.814126	0.984549	1.15687	0.741893	0.9251	0.824988
ENSRNOP00000007949.5	interleukin 1 receptor antagonist GN=ENSRNOG00000005871.6(Il1rn)	18.014	8.2		1	1							1	0	0	1	0	1	0	0	0	0	0	0
ENSRNOP00000068270.1	Ly6/Plaur domain containing 2 GN=ENSRNOG00000006058.7(Lypd2)	11.264	13.1		1	1							1	1	0	0	1	1	0	0	0	0	0	0
ENSRNOP00000007977.5	STEAP2 metalloreductase GN=ENSRNOG00000006076.5(Steap2)	55.792	11.5	6	3	3	1	1	0	1	2	1	2	1	1	1	2	2	0	0	0	0	15421	5751.5					1.4567	0.543299
ENSRNOP00000007991.5	HCLS1 binding protein 3 GN=ENSRNOG00000006062.7(Hs1bp3)	43.431	30.8	48	10	10	8	8	8	9	8	7	9	9	9	8	9	9	128040	136110	124610	126560	118680	118090	1.02147	1.08585	0.99411	1.00967	0.946802	0.942095	0.9346	0.120872
ENSRNOP00000008008.1	ras homolog family member B GN=ENSRNOG00000021403.2(Rhob)	22.123	32.1	15	5	3	3	2	3	3	2	2	3	3	3	3	3	3	115840	80417	93898	82642	81422	103090	1.24714	0.865771	1.01091	0.889725	0.876591	1.10987	0.9207	0.585263
ENSRNOP00000008018.3	sulfite oxidase GN=ENSRNOG00000005987.5(Suox)	60.805	60.3	156	21	21	28	29	25	28	25	21	21	21	20	19	18	18	769030	830330	844330	715610	739170	501320	1.04873	1.13232	1.15141	0.975878	1.00801	0.683651	0.8005	0.137547
ENSRNOP00000074133.1	3-oxoacyl-ACP synthase, mitochondrial GN=ENSRNOG00000005993.6(Oxsm)	48.004	38.8	49	9	9	8	7	9	9	9	7	7	8	8	8	9	7	164270	157780	171110	163150	159140	105060	1.07073	1.02843	1.11532	1.06343	1.0373	0.684794	0.8666	0.325419
ENSRNOP00000008041.5	catenin alpha 1 GN=ENSRNOG00000005796.7(Ctnna1)	100.24	60.1	265	44	43	44	44	40	46	42	49	35	36	32	35	35	36	462940	440480	429750	393060	386370	484220	1.06963	1.01774	0.992945	0.908172	0.892715	1.1188	0.9479	0.48353
ENSRNOP00000008045.4	regulator of microtubule dynamics 2 GN=ENSRNOG00000006082.6(Rmdn2)	47.217	39.3	48	12	12	9	8	10	7	7	7	9	10	10	9	9	8	98193	87555	105040	93484	93666	69947	1.07533	0.958833	1.15031	1.02376	1.02575	0.766004	0.8841	0.306929
ENSRNOP00000008046.5	ITPR interacting domain containing 2 GN=ENSRNOG00000005865.7(Itprid2)	137.19	11.6	35	11	11	5	8	4	7	7	4	7	9	6	9	9	7	59111	62616	54870	63212	50963	58449	1.01559	1.07581	0.942727	1.08605	0.8756	1.00422	0.9775	0.749248
ENSRNOP00000008062.4	aminoadipate-semialdehyde dehydrogenase-phosphopantetheinyl transferase GN=ENSRNOG00000005795.7(Aasdhppt)	35.816	6.8	4	2	2	1	0	0	1	1	1	1	0	0	1	1	2	0	0	0	0	0	0
ENSRNOP00000008120.4	dynactin subunit 2 GN=ENSRNOG00000025481.4(Dctn2)	44.147	63.9	91	18	18	17	15	15	14	12	18	17	17	17	15	17	16	481090	574060	490540	475480	449720	548250	0.95608	1.14084	0.97486	0.944931	0.893738	1.08955	0.9533	0.585086
ENSRNOP00000008140.6	methyltransferase like 2 GN=ENSRNOG00000006131.7(Mettl2)	39.716	13.2	6	3	3	0	1	1	0	2	2	2	2	1	2	3	2	89042	67829	0	0	83169	37454	1.28352	0.977736			1.19886	0.539889	0.7689	0.51443
ENSRNOP00000008150.3	nicastrin GN=ENSRNOG00000005355.7(Ncstn)	78.399	12.9	34	7	7	5	6	4	6	7	6	5	7	6	6	7	6	100400	95243	94782	108200	92267	108660	1.00475	0.953142	0.948528	1.08281	0.923359	1.08741	1.0644	0.351743
ENSRNOP00000008163.4	ADP-ribosylation factor like GTPase 8A GN=ENSRNOG00000005988.4(Arl8a)	21.39	61.3	19	11	3	3	4	3	4	2	3	3	3	3	3	2	3	231090	156330	216190	177650	188570	168530	1.21802	0.823975	1.13948	0.936347	0.993904	0.888278	0.8859	0.435627
ENSRNOP00000008193.6	cleavage and polyadenylation specific factor 6 GN=ENSRNOG00000005927.6(Cpsf6)	59.179	19.6	57	9	9	10	7	11	8	11	10	8	7	9	8	8	8	164530	161110	173650	170930	165780	210020	0.943749	0.924131	0.996061	0.980459	0.950919	1.20468	1.095	0.331492
ENSRNOP00000008200.5	leucine-rich pentatricopeptide repeat containing GN=ENSRNOG00000005877.6(Lrpprc)	156.68	56.5	390	71	71	62	62	63	68	71	64	62	62	62	64	65	63	591140	623270	642130	596270	609920	424210	1.01718	1.07247	1.10492	1.02601	1.04949	0.729941	0.8782	0.300337
ENSRNOP00000008211.4	carboxypeptidase Q GN=ENSRNOG00000005931.6(Cpq)	52.041	48.5	178	14	14	29	29	31	30	31	28	14	14	14	13	14	14	3782100	4045900	3922800	3402500	3598400	2808500	1.05252	1.12594	1.09168	0.946884	1.0014	0.781579	0.8348	0.0747372
ENSRNOP00000008212.4	regenerating family member 3 beta GN=ENSRNOG00000006151.2(Reg3b)	20.263	17.2	13	2	2	3	1	2	2	2	3	2	2	2	1	1	2	35945	11498	17740	27898	18127	154970	0.810247	0.25918	0.399883	0.628857	0.408606	3.49323	3.0835	0.342942
ENSRNOP00000008222.4	pro-apoptotic WT1 regulator GN=ENSRNOG00000005917.5(Pawr)	35.853	70.8	59	14	14	8	8	10	8	13	12	11	11	14	13	14	13	145400	162340	176930	198540	178560	246420	0.78723	0.878947	0.95794	1.07494	0.966766	1.33418	1.2865	0.0899648
ENSRNOP00000008238.4	protein phosphatase, Mg2+/Mn2+ dependent, 1A GN=ENSRNOG00000005916.6(Ppm1a)	53.464	29.4	47	11	9	7	11	8	6	7	8	8	8	7	7	7	8	135930	140790	132260	128290	142330	116170	1.02489	1.06154	0.997223	0.96729	1.07315	0.875906	0.9457	0.3915
ENSRNOP00000071325.1	leucine zipper transcription factor-like 1 GN=ENSRNOG00000006244.7(Lztfl1)	34.638	45.8	42	12	12	8	8	7	7	7	5	10	11	11	11	9	7	185790	218110	183340	181010	204300	135770	1.00579	1.18076	0.992529	0.979916	1.106	0.735004	0.8873	0.382994
ENSRNOP00000073564.1	cyclin-dependent kinase 12 GN=ENSRNOG00000006000.7(Cdk12)	152.9	2.8		3	1							0	1	0	0	0	1	0	0	0	0	0	0
ENSRNOP00000008274.5	galectin-like GN=ENSRNOG00000005464.5(Lgalsl)	18.955	56.4	37	7	6	6	7	6	6	6	6	5	6	5	5	6	5	240370	221620	209260	224020	195970	186190	1.129	1.04093	0.98288	1.05221	0.920457	0.874522	0.9031	0.204238
ENSRNOP00000008281.5	copine 3 GN=ENSRNOG00000006298.7(Cpne3)	59.685	26.8	50	11	9	8	7	9	7	9	10	8	8	8	7	8	9	340810	346050	345210	363940	351190	395210	0.954467	0.969142	0.96679	1.01924	0.983537	1.10682	1.0758	0.111292
ENSRNOP00000008289.6	N-glycanase 1 GN=ENSRNOG00000006143.6(Ngly1)	74.676	14.6	25	7	7	5	3	5	3	3	6	6	5	6	6	3	7	43124	47604	44184	41377	42113	42123	0.993164	1.09634	1.01758	0.95293	0.96988	0.97011	0.9311	0.0804934
ENSRNOP00000008312.4	CDP-L-ribitol pyrophosphorylase A GN=ENSRNOG00000006199.6(Crppa)	49.191	16.8	15	4	4	3	3	3	2	1	3	3	4	3	3	1	3	48740	40262	38400	48815	0	41317	1.12028	0.925419	0.882621	1.12201		0.949668	1.0612	0.624317
ENSRNOP00000074542.1	similar to fatty acid translocase/CD36 GN=ENSRNOG00000040108.6(RGD1565355)	52.744	28	36	9	9	8	6	6	6	5	5	8	7	7	8	6	6	216450	150610	190740	160690	131290	185370	1.2546	0.872975	1.10558	0.931401	0.760991	1.07445	0.8558	0.349341
ENSRNOP00000008321.7	laminin subunit beta 1 GN=ENSRNOG00000005678.7(Lamb1)	197.39	28.6	192	38	38	32	34	27	34	27	38	30	33	31	33	30	34	253620	248560	200020	268630	238220	301060	1.00769	0.987584	0.794724	1.06733	0.946501	1.19618	1.1505	0.2371
ENSRNOP00000008325.1	NADH:ubiquinone oxidoreductase subunit A5 GN=ENSRNOG00000005698.2(Ndufa5)	13.412	63.8	74	9	9	12	12	12	13	14	11	9	9	9	8	9	8	852470	865850	879010	691280	724910	600240	1.1086	1.126	1.14312	0.89898	0.942715	0.780587	0.7763	0.011098
ENSRNOP00000008329.4	Sec61 translocon beta subunit GN=ENSRNOG00000006345.7(Sec61b)	9.9884	37.5	18	3	3	3	3	3	3	3	3	3	3	3	3	3	3	709800	594140	663160	557440	587400	647180	1.13292	0.948318	1.05848	0.88974	0.93756	1.03298	0.911	0.244305
ENSRNOP00000008333.6	Uncharacterized protein GN=ENSRNOG00000006333.7(AABR07065789.1)	12.941	12.9		1	1							1	0	0	1	0	0	0	0	0	0	0	0
ENSRNOP00000008337.2	aconitase 1 GN=ENSRNOG00000005849.7(Aco1)	98.191	56.1	368	46	45	60	62	59	66	60	61	44	45	43	44	44	43	2371400	2774700	2746400	2963900	2924200	2269700	0.886488	1.03725	1.02667	1.10798	1.09314	0.84847	1.0336	0.792383
ENSRNOP00000008355.4	splicing factor 3a, subunit 1 GN=ENSRNOG00000005218.5(Sf3a1)	88.587	35.9	115	21	20	18	17	17	21	20	22	18	17	19	20	19	18	197070	200550	203550	218490	220410	251240	0.915675	0.931844	0.945784	1.0152	1.02412	1.16737	1.148	0.0420031
ENSRNOP00000008356.3	calumenin GN=ENSRNOG00000006197.7(Calu)	37.063	61.3	129	16	16	19	19	19	24	25	23	16	16	16	15	15	15	337690	354570	347420	374270	410970	505370	0.86948	0.912942	0.894532	0.963665	1.05816	1.30122	1.2414	0.0811671
ENSRNOP00000074592.1	pumilio RNA-binding family member 2 GN=ENSRNOG00000006180.7(Pum2)	106.15	10	31	9	7	6	3	3	5	8	6	6	4	5	6	7	5	51170	50570	50082	59580	61639	69092	0.89737	0.886848	0.87829	1.04486	1.08097	1.21167	1.2535	0.00775008
ENSRNOP00000008361.7	matrilin 2 GN=ENSRNOG00000006060.7(Matn2)	105	9.4	13	6	6	2	1	4	1	1	4	3	2	5	1	4	5	109970	88877	138360	0	85424	143770	0.970779	0.784577	1.2214		0.754095	1.26915	1.0195	0.993801
ENSRNOP00000008364.6	ER membrane protein complex subunit 7 GN=ENSRNOG00000005884.7(Emc7)	26.44	39.8	31	6	6	6	4	6	6	4	5	6	4	4	5	4	5	135640	132290	123670	139370	181780	108110	0.991448	0.966961	0.903954	1.01871	1.3287	0.79022	1.0962	0.669467
ENSRNOP00000008374.3	methylenetetrahydrofolate dehydrogenase, cyclohydrolase and formyltetrahydrofolate synthetase 1 GN=ENSRNOG00000005602.5(Mthfd1)	100.96	50.4	270	41	41	45	45	45	46	50	39	39	36	36	37	38	34	765810	822630	867790	799450	768740	584410	0.996969	1.07094	1.12973	1.04076	1.00078	0.760813	0.8764	0.253203
ENSRNOP00000008410.4	syntaxin 18 GN=ENSRNOG00000006139.7(Stx18)	38.512	21.3	17	6	6	4	0	2	3	4	4	6	4	5	5	6	6	33696	19259	22737	36962	37354	33037	1.10451	0.631287	0.745292	1.21157	1.22442	1.08291	1.4183	0.0919387
ENSRNOP00000008427.5	serine and arginine rich splicing factor 6 GN=ENSRNOG00000006380.6(Srsf6)	39.025	20.1	23	7	5	3	2	4	6	4	4	5	4	5	5	4	5	435270	533360	528960	440100	437480	450410	0.924277	1.13257	1.12322	0.934534	0.92897	0.956427	0.8868	0.158528
ENSRNOP00000008459.7	HECT domain E3 ubiquitin protein ligase 1 GN=ENSRNOG00000006905.7(Hectd1)	289.03	6.6	18	11	11	3	0	1	2	5	7	4	2	3	4	8	8	18363	0	18887	18522	22250	30546	0.845691		0.869824	0.853014	1.0247	1.40677	1.2764	0.323959
ENSRNOP00000008477.4	voltage-dependent anion channel 1 GN=ENSRNOG00000006375.6(Vdac1)	30.755	77.7	173	19	18	28	28	31	27	31	28	17	18	18	17	18	18	4727000	4892000	5015600	4438800	4317200	2883600	1.07946	1.11714	1.14537	1.01365	0.98588	0.658501	0.7953	0.153257
ENSRNOP00000074241.1	apoptosis inducing factor, mitochondria associated 1 GN=ENSRNOG00000006067.6(Aifm1)	66.133	55.3	240	29	29	41	37	39	45	43	35	26	26	25	27	27	26	1209800	1416800	1295800	1175000	1190300	823240	1.02079	1.19545	1.09336	0.99143	1.00434	0.694625	0.8129	0.165225
ENSRNOP00000008504.3	heat shock protein family A (Hsp70) member 2 GN=ENSRNOG00000006472.5(Hspa2)	69.641	50.4	82	28	16	17	11	16	13	11	14	14	14	14	12	12	15	180950	147360	270100	186910	175180	232740	0.909876	0.740974	1.35815	0.939844	0.880862	1.17029	0.994	0.928686
ENSRNOP00000008507.4	BLOC-1 related complex subunit 6 GN=ENSRNOG00000006513.5(Borcs6)	37.827	11.7	8	2	2	1	1	2	1	2	1	2	2	2	1	2	1	57311	55776	18283	0	68388	0	1.14761	1.11687	0.366103		1.36942		1.5617
ENSRNOP00000008509.5	eukaryotic translation initiation factor 1A, X-linked GN=ENSRNOG00000005736.6(Eif1ax)	16.46	27.1		4	1							1	1	1	1	1	1	367400	481230	374100	402730	403500	409270
ENSRNOP00000008518.4	coatomer protein complex subunit alpha GN=ENSRNOG00000006247.7(Copa)	138.36	61.6	383	65	65	66	65	62	61	66	63	61	60	62	54	56	56	608200	537340	581280	559410	604890	577430	1.05208	0.929507	1.00551	0.967684	1.04636	0.998855	1.0086	0.836892
ENSRNOP00000008522.5	RAB2A, member RAS oncogene family GN=ENSRNOG00000005963.7(Rab2a)	22.804	62.6	82	11	5	14	13	13	15	13	14	5	5	5	5	5	5	935620	864200	873220	816450	822160	809760	1.09613	1.01246	1.02302	0.956514	0.963203	0.948676	0.9159	0.0261551
ENSRNOP00000008525.2	galactokinase 1 GN=ENSRNOG00000006359.5(Galk1)	42.376	30.4	53	12	12	8	11	7	8	9	10	10	11	9	8	9	10	305520	407720	333150	348730	336820	362480	0.87524	1.16802	0.954393	0.999026	0.964907	1.03842	1.0016	0.927408
ENSRNOP00000008527.6	tRNA nucleotidyl transferase 1 GN=ENSRNOG00000006432.7(Trnt1)	49.821	25.8	40	9	9	6	7	7	5	7	8	7	7	7	8	7	9	138860	143210	138180	138540	142720	131580	1.00008	1.03141	0.995187	0.997779	1.02788	0.947653	0.9824	0.525637
ENSRNOP00000008537.5	amidohydrolase domain containing 2 GN=ENSRNOG00000006460.5(Amdhd2)	43.538	49.9	68	12	12	10	13	12	10	13	10	12	10	11	9	11	9	171080	177150	151030	141260	187970	148300	1.05087	1.08816	0.927712	0.867699	1.15462	0.910943	0.9565	0.644396
ENSRNOP00000008557.5	LUC7-like 2 pre-mRNA splicing factor GN=ENSRNOG00000006001.6(Luc7l2)	46.582	32.1	61	12	7	10	10	10	9	10	12	7	7	7	5	6	6	237520	238260	243780	226040	224290	265750	0.992672	0.995765	1.01883	0.944694	0.93738	1.11065	0.9952	0.894556
ENSRNOP00000008566.2	myotubularin related protein 2 GN=ENSRNOG00000005923.6(Mtmr2)	73.271	26	29	10	9	4	1	4	5	8	7	4	1	5	6	8	7	52201	33584	53189	49613	58469	68087	0.993854	0.639405	1.01266	0.944581	1.11319	1.29631	1.2676	0.227921
ENSRNOP00000008573.6	pleckstrin homology and RhoGEF domain containing G3 GN=ENSRNOG00000006570.8(Plekhg3)	151.28	8.9	25	8	8	4	5	7	3	3	3	5	5	7	4	5	3	46344	54529	51734	31262	36059	33453	1.09742	1.29123	1.22505	0.740277	0.853868	0.792159	0.6603	0.00279922
ENSRNOP00000008585.3	SWI/SNF-related, matrix-associated actin-dependent regulator of chromatin, subfamily a, containing DEAD/H box 1` GN=ENSRNOG00000006391.3(Smarcad1)	116.79	2.9	2	2	2	0	0	0	0	1	1	0	0	1	1	1	1	0	0	0	0	0	0
ENSRNOP00000074316.1	macrophage migration inhibitory factor GN=ENSRNOG00000056076.1(LOC103694877)	12.477	75.7	111	8	2	20	19	16	21	19	16	2	2	2	2	2	2	4552500	5219200	4642600	4212400	4976200	3845800	0.995129	1.14086	1.01482	0.920787	1.08775	0.840652	0.9043	0.294241
ENSRNOP00000075209.1	cleavage and polyadenylation specific factor 2 GN=ENSRNOG00000005733.6(Cpsf2)	88.35	8.4	16	5	5	2	2	4	3	3	2	4	4	4	3	3	3	53213	55262	56550	54222	62443	65901	0.918545	0.953914	0.976147	0.935962	1.07787	1.13756	1.1063	0.182318
ENSRNOP00000008613.5	solute carrier family 5 member 8 GN=ENSRNOG00000006367.7(Slc5a8)	66.421	11.1	21	5	5	2	5	3	5	3	3	4	5	4	4	4	4	82713	105190	146280	119310	117720	63817	0.781503	0.993874	1.38211	1.12729	1.11226	0.602967	0.9002	0.6813
ENSRNOP00000008614.6	nectin cell adhesion molecule 1 GN=ENSRNOG00000006403.7(Nectin1)	57.156	11.7	14	4	4	3	2	3	1	4	1	4	2	4	1	4	3	44861	43016	38349	0	28772	17975	1.29676	1.24343	1.10853		0.83169	0.51959	0.5555	0.0455379
ENSRNOP00000073803.1	FYVE and coiled-coil domain containing 1 GN=ENSRNOG00000006336.7(Fyco1)	163.55	25	101	25	25	16	13	17	21	17	17	20	19	20	21	21	18	55703	44448	45734	56235	53082	60047	1.06017	0.84596	0.870436	1.0703	1.01029	1.14285	1.1609	0.126066
ENSRNOP00000008645.4	BLOC-1 related complex subunit 5 GN=ENSRNOG00000006505.7(Borcs5)	22.176	12.3	9	2	2	1	2	2	1	1	2	1	2	2	2	1	2	0	163450	144070	147280	0	148580		1.08356	0.955086	0.976366		0.984985	0.9621	0.620687
ENSRNOP00000008648.4	glyoxalase domain containing 5 GN=ENSRNOG00000039571.2(Glod5)	16.604	73.6	56	11	11	10	7	9	10	10	10	10	10	10	9	10	10	587050	627370	607870	488860	535590	338070	1.10597	1.18193	1.14519	0.920984	1.00902	0.636905	0.7477	0.0948543
ENSRNOP00000008665.1	regenerating family member 3 gamma GN=ENSRNOG00000006579.2(Reg3g)	19.143	48.9	10	5	5	2	0	1	1	0	6	3	1	2	2	0	5	19407	0	7935.5	10706	0	139590	0.437		0.178689	0.241074		3.14324	5.4968	0.491238
ENSRNOP00000008677.3	transmembrane protein 106B GN=ENSRNOG00000006206.7(Tmem106b)	31.152	23.6		5	1							1	1	1	0	1	0	43851	42170	43649	40224	38942	42565
ENSRNOP00000065373.1	mitogen activated protein kinase kinase 3 GN=ENSRNOG00000049132.2(Map2k3)	39.31	14.4	19	4	4	3	3	3	2	3	5	3	3	3	3	3	4	60869	98729	107530	97056	77115	80934	0.699332	1.13431	1.23543	1.11509	0.885984	0.929861	0.955	0.91538
ENSRNOP00000008685.1	Thy-1 cell surface antigen GN=ENSRNOG00000006604.3(Thy1)	18.172	29.2	32	5	5	5	5	6	6	5	5	5	4	5	5	5	4	212360	123140	196770	138380	104380	191000	1.31896	0.764821	1.22214	0.859476	0.648303	1.1863	0.8149	0.442312
ENSRNOP00000008687.3	mediator of cell motility 1 GN=ENSRNOG00000006340.6(Memo1)	31.585	68	68	12	12	10	9	10	13	13	13	10	9	10	11	10	10	107190	103840	106520	114580	133720	124070	0.932195	0.903061	0.926368	0.996463	1.16292	1.07899	1.1726	0.0261135
ENSRNOP00000008698.4	threonine synthase-like 2 GN=ENSRNOG00000006508.6(Thnsl2)	54.137	67.8	185	28	28	36	32	32	32	29	24	26	26	26	23	27	21	1505300	1594200	1511000	1175800	1324200	734480	1.15128	1.21928	1.15564	0.899276	1.01277	0.561745	0.7015	0.100633
ENSRNOP00000072895.1	Yip1 domain family, member 6 GN=ENSRNOG00000006642.8(Yipf6)	26.106	5.9		1	1							1	1	1	1	1	1	0	0	0	0	0	0
ENSRNOP00000008726.6	OTU deubiquitinase 6B GN=ENSRNOG00000006636.7(Otud6b)	32.851	9.5	8	2	2	2	2	2	1	1	0	2	2	2	2	1	1	52035	43445	37242	10613	0	0	1.45212	1.2124	1.0393	0.296173			0.2399
ENSRNOP00000008728.4	protein disulfide isomerase family A, member 4 GN=ENSRNOG00000006228.5(Pdia4)	72.747	47.4	171	33	33	25	28	24	32	31	31	25	27	26	29	28	28	515820	575700	512650	593760	568680	769640	0.875198	0.976797	0.86982	1.00744	0.964887	1.30586	1.2044	0.154619
ENSRNOP00000008730.2	eukaryotic translation initiation factor 2B subunit beta GN=ENSRNOG00000006467.4(Eif2b2)	41.99	33.2	32	9	9	5	6	5	6	4	6	6	9	7	6	5	6	67479	63032	55622	67939	63367	71226	1.0417	0.973054	0.858662	1.04881	0.978225	1.09955	1.0881	0.260311
ENSRNOP00000008736.3	ATPase H+ transporting V0 subunit C GN=ENSRNOG00000006542.6(Atp6v0c)	15.808	11.6		1	1							1	1	1	1	1	1	384060	569700	300930	447130	330650	227700
ENSRNOP00000008737.6	FKBP prolyl isomerase 4 GN=ENSRNOG00000006444.6(Fkbp4)	51.45	50.9	130	20	20	22	23	22	21	22	20	19	19	20	19	19	18	273390	304450	262150	255180	253370	277860	1.00857	1.12315	0.967105	0.941392	0.934715	1.02506	0.9362	0.292557
ENSRNOP00000008739.3	barttin CLCNK type accessory beta subunit GN=ENSRNOG00000006543.5(Bsnd)	33.894	44.5	28	7	7	6	5	7	3	3	4	7	5	6	4	4	4	219070	205520	317340	109740	121910	111790	1.21103	1.13613	1.75428	0.60665	0.673927	0.617983	0.4629	0.00568338
ENSRNOP00000063542.3	solute carrier family 4 member 7 GN=ENSRNOG00000005957.7(Slc4a7)	126.85	3.9	4	3	3	0	0	1	0	0	3	2	0	1	0	1	3	22398	0	0	0	0	28656	0.877424					1.12258	1.2794
ENSRNOP00000009073.6	CD44 molecule (Indian blood group) GN=ENSRNOG00000006094.8(Cd44)	39.725	10.4	23	3	3	4	3	3	5	3	5	3	3	2	3	3	3	44338	53778	33571	84892	98335	100300	0.640701	0.777113	0.485114	1.22672	1.42098	1.44937	2.153	0.0059243
ENSRNOP00000008788.4	TBC1 domain family, member 10a GN=ENSRNOG00000006394.7(Tbc1d10a)	56.787	20	26	9	9	6	5	7	3	3	2	7	6	8	5	5	5	129010	101800	120990	74320	86206	56574	1.36063	1.07365	1.27604	0.783828	0.909186	0.596667	0.6171	0.0257051
ENSRNOP00000008813.1	hexokinase 2 GN=ENSRNOG00000006116.3(Hk2)	102.54	18.6	20	15	10	3	0	2	4	3	8	5	0	6	5	5	7	63584	0	65596	83168	97786	136710	0.711479		0.733992	0.930616	1.09418	1.52973	1.6394	0.0879743
ENSRNOP00000008819.4	X-ray repair cross complementing 6 GN=ENSRNOG00000006392.7(Xrcc6)	69.486	13	22	6	6	5	3	3	2	5	4	5	4	4	4	6	5	82615	53129	64630	80005	81711	70181	1.14671	0.73744	0.897076	1.11048	1.13416	0.974125	1.1573	0.304846
ENSRNOP00000008827.4	A-kinase anchoring protein 8 GN=ENSRNOG00000006559.6(Akap8)	76.161	16	24	8	7	5	2	4	5	3	5	5	3	5	5	5	5	63044	69195	60668	74788	74414	79563	0.897057	0.98458	0.863249	1.06416	1.05884	1.13211	1.1859	0.0183265
ENSRNOP00000008839.6	septin 7 GN=ENSRNOG00000006545.8(Septin7)	50.579	46.8	117	18	16	19	17	21	20	20	20	15	16	15	15	16	15	861080	888590	920610	899140	909000	1261100	0.900159	0.928917	0.962391	0.939946	0.950254	1.31833	1.1494	0.323044
ENSRNOP00000008841.3	fatty acid binding protein 1 GN=ENSRNOG00000006675.5(Fabp1)	14.272	18.9	2	2	2	0	0	2	0	0	0	0	0	2	0	0	2	0	0	43211	0	0	17187			1.43087			0.569125	0.3977
ENSRNOP00000008857.3	solute carrier family 12 member 1 GN=ENSRNOG00000005367.8(Slc12a1)	120.42	34.9	164	32	30	29	25	31	30	21	28	27	24	30	25	21	23	351540	338220	444750	296390	221260	320420	1.06928	1.02876	1.3528	0.90153	0.673007	0.974622	0.7387	0.0953886
ENSRNOP00000008873.4	cereblon GN=ENSRNOG00000006534.5(Crbn)	50.877	18	14	4	4	2	2	2	2	3	3	2	2	2	2	3	4	62961	55374	47233	62153	66308	60787	1.06468	0.936384	0.798718	1.05102	1.12128	1.02792	1.143	0.183702
ENSRNOP00000008877.5	COP9 signalosome subunit 5 GN=ENSRNOG00000006499.6(Cops5)	43.647	46	75	14	14	13	13	13	11	13	12	12	12	13	10	12	11	160930	153240	160650	156740	162060	168210	1.0039	0.955928	1.00215	0.977761	1.01095	1.04931	1.0257	0.386662
ENSRNOP00000008888.3	nucleoporin 210 GN=ENSRNOG00000005390.4(Nup210)	204.16	17.7	83	20	20	11	13	15	20	14	10	15	15	16	19	18	11	126060	105440	133160	142980	127040	100250	1.02916	0.860817	1.08712	1.16729	1.03716	0.818445	1.0154	0.943647
ENSRNOP00000008893.7	ubiquitin-like modifier activating enzyme 3 GN=ENSRNOG00000006221.7(Uba3)	51.723	57.4	68	19	18	9	10	10	13	12	14	12	12	14	14	15	15	97507	101720	116330	105140	111460	127910	0.886337	0.924633	1.05744	0.955721	1.01317	1.1627	1.0918	0.330311
ENSRNOP00000008913.4	ALG2, alpha-1,3/1,6-mannosyltransferase GN=ENSRNOG00000006369.5(Alg2)	47.318	39.5	66	12	12	12	9	11	13	11	10	12	10	9	11	11	10	67880	56900	66901	68796	65280	67257	1.0363	0.868671	1.02135	1.05028	0.996606	1.02679	1.0504	0.424408
ENSRNOP00000008930.3	GrpE-like 1, mitochondrial GN=ENSRNOG00000006593.5(Grpel1)	24.297	49.8	60	10	10	10	10	9	11	11	9	9	8	7	9	9	8	714420	754020	699900	680670	701110	490100	1.06096	1.11977	1.0394	1.01084	1.0412	0.727832	0.8633	0.244896
ENSRNOP00000066353.2	sorting nexin 5 GN=ENSRNOG00000006077.8(Snx5)	46.793	59.9	121	23	22	19	19	21	22	22	18	19	19	20	20	19	20	722190	844090	754430	712050	728970	723320	0.96613	1.12921	1.00926	0.952565	0.9752	0.967641	0.9326	0.22331
ENSRNOP00000008938.5	ribosomal protein S6 kinase A3 GN=ENSRNOG00000006632.7(Rps6ka3)	83.723	49.1	170	27	19	29	27	28	27	28	31	16	15	17	16	15	18	643930	584110	647540	677260	694600	625120	0.997681	0.904998	1.00327	1.04932	1.07619	0.968538	1.0647	0.245014
ENSRNOP00000008940.4	regulator of chromosome condensation 2 GN=ENSRNOG00000006327.6(Rcc2)	46.652	51.5	98	16	16	14	14	15	18	18	19	13	13	12	12	13	15	108840	109190	104260	136040	144970	173260	0.84094	0.843644	0.805553	1.0511	1.12009	1.33867	1.4095	0.0102176
ENSRNOP00000070721.1	DDB1 and CUL4 associated factor 8 GN=ENSRNOG00000006785.7(Dcaf8)	64.307	27.9	45	12	12	9	5	7	8	6	10	10	5	7	9	7	9	87327	85824	87811	83817	101290	89072	0.97911	0.962259	0.984537	0.939756	1.13566	0.998675	1.0506	0.456537
ENSRNOP00000008948.5	LanC like 2 GN=ENSRNOG00000006810.6(Lancl2)	50.968	34.4	44	12	12	9	5	6	8	6	10	10	6	8	8	8	11	71147	45594	56231	54236	46971	63311	1.26487	0.810584	0.999692	0.964224	0.835065	1.12556	0.9511	0.804058
ENSRNOP00000008954.3	cytochrome c oxidase assembly factor COX16 GN=ENSRNOG00000047115.1(Cox16)	12.252	28.3	9	4	4	2	1	2	2	1	1	3	2	2	3	2	2	337860	397870	363230	306520	310000	293730	1.00893	1.18814	1.08469	0.915345	0.925737	0.877151	0.8283	0.0204115
ENSRNOP00000008961.6	SAM and HD domain containing deoxynucleoside triphosphate triphosphohydrolase 1 GN=ENSRNOG00000006418.8(Samhd1)	71.654	42.3	97	22	22	17	15	15	18	15	17	20	19	17	21	17	18	76515	87221	73236	90079	91809	108140	0.871139	0.993028	0.833806	1.02557	1.04526	1.2312	1.2239	0.0616924
ENSRNOP00000070799.1	bromodomain containing 4 GN=ENSRNOG00000006770.7(Brd4)	153.09	0.7		1	1							1	1	1	1	1	1	0	0	0	0	0	0
ENSRNOP00000008964.2	SNF8 subunit of ESCRT-II GN=ENSRNOG00000006500.6(Snf8)	28.884	30.2	22	6	6	4	3	4	2	4	5	5	3	4	4	4	6	80865	73424	65389	79325	89955	92514	1.00772	0.914994	0.814864	0.988531	1.121	1.15289	1.1917	0.0845109
ENSRNOP00000008966.3	TNF receptor-associated protein 1 GN=ENSRNOG00000005418.4(Trap1)	80.46	53.8	226	34	34	39	39	34	37	42	35	31	31	32	33	34	30	650950	777160	673830	691180	722450	542880	0.962362	1.14895	0.996188	1.02184	1.06807	0.802592	0.9308	0.503672
ENSRNOP00000008973.4	PIGY upstream reading frame GN=ENSRNOG00000006858.5(Pyurf)	12.652	14.3		1	1							1	1	1	1	1	1	0	0	0	0	0	0
ENSRNOP00000008976.5	SLIT-ROBO Rho GTPase activating protein 2 GN=ENSRNOG00000006733.7(Srgap2)	98.367	11.1	16	6	5	1	2	1	3	3	6	1	2	2	3	3	5	0	21906	16561	22982	30477	34787		0.864394	0.653485	0.906852	1.2026	1.37267	1.5294	0.112944
ENSRNOP00000008980.4	dihydrolipoamide dehydrogenase GN=ENSRNOG00000006364.7(Dld)	54.037	56.8	151	19	19	23	27	25	27	25	24	18	18	18	18	18	17	2887900	3070000	3080200	2748800	2787600	1981000	1.04662	1.11262	1.11632	0.996213	1.01028	0.717949	0.8317	0.159809
ENSRNOP00000008986.6	peroxisomal biogenesis factor 16 GN=ENSRNOG00000006539.7(Pex16)	35.301	15.5	11	3	3	2	2	2	2	2	1	3	2	2	2	2	2	29166	28519	27658	26053	30956	20755	1.07289	1.04909	1.01742	0.958377	1.13874	0.763487	0.9112	0.415403
ENSRNOP00000008988.3	atlastin GTPase 2 GN=ENSRNOG00000006523.7(Atl2)	66.194	10.8	21	4	4	3	3	4	4	4	3	4	3	4	4	4	3	50069	48574	44600	53405	47986	52897	1.00969	0.979542	0.899402	1.07696	0.967684	1.06672	1.0771	0.201418
ENSRNOP00000008999.5	SH3 domain containing GRB2 like 2, endophilin A1 GN=ENSRNOG00000006761.7(Sh3gl2)	39.899	28.7	14	8	5	2	1	0	4	3	4	4	3	2	5	3	5	53605	40914	35477	45338	46594	78921	1.06907	0.815971	0.707538	0.904201	0.92925	1.57397	1.3143	0.307183
ENSRNOP00000009008.4	sulfatase modifying factor 1 GN=ENSRNOG00000006813.5(Sumf1)	40.079	11	11	3	3	2	1	2	2	2	2	2	1	2	2	2	2	13009	0	20004	26715	0	0	0.653412		1.00476	1.34183			1.6185
ENSRNOP00000009009.4	DnaJ heat shock protein family (Hsp40) member C9 GN=ENSRNOG00000006619.5(Dnajc9)	29.979	16.6	12	4	4	3	0	2	2	2	3	3	2	3	3	4	4	25445	28439	25578	31090	28477	36607	0.869241	0.971521	0.873784	1.06208	0.972819	1.25055	1.2103	0.0851091
ENSRNOP00000009015.6	nucleoporin 88 GN=ENSRNOG00000006126.6(Nup88)	83.584	28.3	54	13	13	9	7	10	10	8	10	9	11	11	10	10	11	68854	64543	76775	68059	69201	84092	0.95736	0.897419	1.0675	0.946307	0.962185	1.16923	1.0532	0.588909
ENSRNOP00000009020.3	D-aminoacyl-tRNA deacylase 2 GN=ENSRNOG00000006727.5(Dtd2)	18.453	39.3	22	5	5	4	3	4	4	4	3	4	4	4	4	5	3	35275	38650	46444	38989	37331	34010	0.917429	1.00521	1.20791	1.01402	0.970901	0.884529	0.9166	0.415153
ENSRNOP00000009028.7	spectrin, beta, erythrocytic GN=ENSRNOG00000006911.7(Sptb)	268.02	37.2	249	67	61	35	55	42	44	26	47	43	56	46	50	33	53	108440	220270	145890	136960	79255	147660	0.77598	1.57622	1.04397	0.980065	0.567137	1.05663	0.7667	0.413608
ENSRNOP00000009044.4	similar to chromosome 1 open reading frame 50 GN=ENSRNOG00000027455.4(RGD1564804)	21.903	59.3	33	6	6	6	5	4	6	5	7	6	4	6	5	6	6	68556	56902	65136	69115	65709	65694	1.05171	0.872926	0.999243	1.06028	1.00803	1.0078	1.0521	0.408989
ENSRNOP00000009046.5	ribosomal protein L34 GN=ENSRNOG00000016387.8(Rpl34)	13.293	22.2	10	3	3	2	3	3	1	1	0	3	3	3	3	2	2	193700	210100	187540	88261	96384	79040	1.35926	1.47434	1.31603	0.619357	0.676359	0.55465	0.4459	0.000262571
ENSRNOP00000009047.5	WW domain containing E3 ubiquitin protein ligase 1 GN=ENSRNOG00000006328.5(Wwp1)	104.6	7.2	15	6	5	4	3	3	2	3	0	5	3	3	3	4	2	32829	53701	43189	30953	27445	0	0.872569	1.42733	1.14793	0.822706	0.729466		0.6753	0.142166
ENSRNOP00000074525.1	acylphosphatase 1 GN=ENSRNOG00000006744.7(Acyp1)	11.312	55.6	30	6	6	5	5	4	5	5	6	6	5	4	5	6	6	195350	235580	200220	198780	191300	173470	0.981083	1.18312	1.00554	0.998309	0.960743	0.871198	0.8929	0.193612
ENSRNOP00000009096.2	retinol dehydrogenase 10 GN=ENSRNOG00000006681.4(Rdh10)	38.061	9.1	6	2	2	1	1	1	1	1	1	1	1	1	1	2	1	0	0	0	0	0	0
ENSRNOP00000009100.5	DEAD-box helicase 1 GN=ENSRNOG00000006652.6(Ddx1)	82.496	51.4	228	33	33	33	36	38	40	42	39	29	30	30	30	33	31	289920	324630	312180	307380	302630	313200	0.940312	1.05289	1.01251	0.99694	0.981535	1.01582	0.9962	0.939164
ENSRNOP00000075134.1	aldolase, fructose-bisphosphate B GN=ENSRNOG00000006807.7(Aldob)	39.525	86.3	383	33	33	67	66	61	64	68	57	33	30	30	29	31	28	14608000	18048000	16150000	14508000	15600000	10467000	0.980611	1.21153	1.08412	0.973898	1.0472	0.702633	0.8314	0.227071
ENSRNOP00000009112.4	pleiotropic regulator 1 GN=ENSRNOG00000006655.7(Plrg1)	57.188	42.6	57	13	13	11	7	10	8	11	10	11	9	10	9	10	9	106880	88607	107980	107620	111590	113590	1.00788	0.835564	1.01825	1.01486	1.05229	1.07115	1.0967	0.220444
ENSRNOP00000009115.7	ubiquitin protein ligase E3 component n-recognin 5 GN=ENSRNOG00000006816.7(Ubr5)	268.63	1.9	10	3	3	1	0	2	2	2	3	2	1	3	3	2	3	22024	0	11071	20522	22075	29257	1.04927		0.527447	0.977713	1.0517	1.39387	1.4474	0.24949
ENSRNOP00000009119.5	synaptojanin 2 binding protein GN=ENSRNOG00000006399.7(Synj2bp)	15.825	44.1	26	4	4	4	4	4	4	6	4	2	2	3	2	4	3	234140	255180	209410	212700	222870	187060	1.06318	1.15871	0.950884	0.965823	1.012	0.849398	0.8911	0.213106
ENSRNOP00000009121.4	SET domain containing 3, actin histidine methyltransferase GN=ENSRNOG00000006587.8(Setd3)	67.42	29.5	58	13	13	9	12	9	11	6	11	11	12	10	12	9	12	89018	103460	84950	85620	85687	88958	0.993333	1.15449	0.947939	0.955415	0.956163	0.992663	0.9381	0.376415
ENSRNOP00000009136.3	valosin containing protein interacting protein 1 GN=ENSRNOG00000006980.4(Vcpip1)	134.56	17	40	16	16	4	4	5	8	7	12	8	6	8	10	10	13	44636	40119	43964	54352	62358	81184	0.81998	0.737001	0.807635	0.998466	1.14554	1.49138	1.5374	0.0270509
ENSRNOP00000009139.5	suppression of tumorigenicity 14 GN=ENSRNOG00000005903.6(St14)	94.955	6.7	13	4	4	1	1	4	2	2	3	3	4	3	3	3	4	34717	25922	42091	47412	40772	56721	0.841165	0.62807	1.01983	1.14875	0.987873	1.37431	1.4105	0.105807
ENSRNOP00000009150.4	cytosolic arginine sensor for mTORC1 subunit 1 GN=ENSRNOG00000006740.6(Castor1)	36.475	7.6	10	2	2	1	2	2	1	2	2	1	2	2	1	2	2	0	19950	14652	0	28706	25109		0.902541	0.662859		1.29866	1.13593	1.5553	0.115397
ENSRNOP00000009152.4	small nuclear ribonucleoprotein 13 GN=ENSRNOG00000006762.5(Snu13)	14.173	40.6	22	6	6	4	4	3	2	5	4	4	4	5	4	6	4	362190	306480	313240	341580	336990	380920	1.06453	0.900794	0.920662	1.00396	0.990467	1.11959	1.079	0.301386
ENSRNOP00000074548.1	transmembrane protein 263 GN=ENSRNOG00000006987.6(Tmem263)	11.549	39.1	9	3	3	1	0	1	3	2	2	2	0	1	3	3	2	39367	0	0	65369	60495	74570	0.656661			1.09039	1.00909	1.24386	1.6971
ENSRNOP00000009155.5	SAP domain containing ribonucleoprotein GN=ENSRNOG00000030520.3(Sarnp)	23.605	38.6	39	7	7	6	5	8	7	6	7	7	7	7	7	7	7	332390	385610	396100	409550	376860	432300	0.854909	0.991791	1.01877	1.05337	0.969286	1.11188	1.0939	0.249
ENSRNOP00000009173.6	AT-rich interaction domain 1A GN=ENSRNOG00000006137.7(Arid1a)	217.58	7.9	36	12	11	6	6	3	7	5	9	7	5	4	9	6	8	150180	149600	145820	184700	180440	241470	0.856369	0.853062	0.831507	1.05321	1.02892	1.37693	1.3613	0.0332346
ENSRNOP00000009175.5	heterogeneous nuclear ribonucleoprotein L-like GN=ENSRNOG00000006929.6(Hnrnpll)	64.362	53.6	92	21	21	18	13	14	17	14	16	18	17	16	18	16	17	282560	268340	305790	273050	259340	329660	0.986397	0.936756	1.06749	0.953198	0.905338	1.15082	1.0063	0.979288
ENSRNOP00000009183.3	glycogen phosphorylase L GN=ENSRNOG00000006388.5(Pygl)	97.482	38.1	121	29	25	22	19	16	24	15	25	23	22	21	23	18	24	223840	211200	193120	192090	179590	223170	1.09814	1.03613	0.947433	0.94238	0.881056	1.09486	0.947	0.502748
ENSRNOP00000009198.3	arginyl aminopeptidase GN=ENSRNOG00000006720.7(Rnpep)	72.688	54.5	149	25	25	26	27	25	23	22	26	23	22	20	21	17	22	405800	443580	445690	393680	373520	441430	0.972481	1.06302	1.06808	0.943436	0.895123	1.05787	0.9333	0.290211
ENSRNOP00000069912.1	protein phosphatase, Mg2+/Mn2+ dependent, 1K GN=ENSRNOG00000006893.6(Ppm1k)	41.013	14	8	3	3	1	1	2	1	3	0	3	1	3	3	3	2	59096	0	79244	59843	62953	40420	0.979851		1.31392	0.992237	1.0438	0.670191	0.7865	0.325059
ENSRNOP00000009203.6	nucleoporin 107 GN=ENSRNOG00000006541.6(Nup107)	106.88	14.9	46	11	11	9	7	4	8	8	10	8	9	8	8	9	9	91817	84066	87208	92410	100700	105810	0.980233	0.897484	0.931028	0.986564	1.07507	1.12962	1.1362	0.0545883
ENSRNOP00000009207.4	mitochondrial ribosomal protein S16 GN=ENSRNOG00000006898.5(Mrps16)	15.243	45.9	18	5	5	3	2	4	3	4	2	4	2	3	3	4	2	45742	26479	50201	34937	46760	27336	1.18577	0.686414	1.30136	0.905671	1.21216	0.70863	0.8906	0.704848
ENSRNOP00000009221.4	galactose mutarotase GN=ENSRNOG00000007023.6(Galm)	37.892	48.8	73	10	10	13	13	11	13	13	10	10	9	9	10	10	9	1528300	1746400	1640500	1278200	1290700	997760	1.08111	1.23539	1.16048	0.904188	0.913031	0.705807	0.7256	0.0244382
ENSRNOP00000009225.5	Ras-related GTP binding A GN=ENSRNOG00000007051.6(Rraga)	36.566	41.2	53	12	12	9	8	11	8	10	7	10	7	10	8	11	8	104280	96830	111910	98198	101640	111370	1.00233	0.930718	1.07567	0.943867	0.976951	1.07047	0.9942	0.926944
ENSRNOP00000009242.2	cathepsin E GN=ENSRNOG00000006963.6(Ctse)	39.444	4.7		1	1							1	0	1	0	0	1	0	0	0	0	0	0
ENSRNOP00000009248.2	alpha-1-microglobulin/bikunin precursor GN=ENSRNOG00000006889.4(Ambp)	38.851	46.7	77	14	14	10	12	14	14	15	12	9	10	12	13	11	10	525840	574470	539890	699260	462310	677370	0.906845	0.99071	0.931075	1.20592	0.797283	1.16817	1.1212	0.508674
ENSRNOP00000009249.2	proteasome 26S subunit, non-ATPase 6 GN=ENSRNOG00000006751.5(Psmd6)	45.598	51.4	121	22	22	19	20	19	20	25	18	22	19	21	22	21	21	333570	382000	366970	371100	384230	390560	0.89813	1.02853	0.988059	0.999179	1.03453	1.05157	1.0585	0.246432
ENSRNOP00000009260.4	TANK-binding kinase 1 GN=ENSRNOG00000005528.5(Tbk1)	83.387	11.1	17	6	6	2	3	1	5	3	3	5	3	6	6	4	4	42386	36014	42440	49081	47609	56216	0.929022	0.789359	0.930205	1.07576	1.0435	1.23215	1.2654	0.034383
ENSRNOP00000009261.6	WASP like actin nucleation promoting factor GN=ENSRNOG00000006975.6(Wasl)	54.296	10.8	13	5	5	3	2	3	1	2	2	5	3	4	3	3	2	40477	41105	34225	31520	35750	40498	1.08627	1.10312	0.918484	0.845891	0.95941	1.08683	0.9306	0.472522
ENSRNOP00000009295.5	histone deacetylase 6 GN=ENSRNOG00000048738.2(Hdac6)	125.49	24	104	20	20	16	18	22	19	15	14	17	19	18	19	17	16	221220	239270	275650	166490	178030	165080	1.06549	1.15242	1.32764	0.801885	0.857466	0.795094	0.6923	0.00606802
ENSRNOP00000009299.4	growth factor receptor bound protein 7 GN=ENSRNOG00000006990.6(Grb7)	59.888	5.6	6	2	2	1	1	1	2	0	1	2	2	2	2	2	2	12218	13167	13520	14039	11266	11306	0.970761	1.04616	1.07421	1.11545	0.895122	0.8983	0.941	0.454183
ENSRNOP00000009306.4	protein only RNase P catalytic subunit GN=ENSRNOG00000007043.4(Prorp)	67.007	4.6	5	2	2	1	0	2	1	1	0	1	1	2	2	2	0	0	0	8277.9	9134.7	13086	0			0.814257	0.898536	1.28721		1.3422
ENSRNOP00000009308.4	mitochondrial ribosomal protein L19 GN=ENSRNOG00000006968.5(Mrpl19)	33.633	29.5	22	6	6	3	2	5	4	4	4	5	4	5	5	4	6	56895	58163	59245	63100	69162	46078	0.968033	0.989607	1.00802	1.07361	1.17675	0.783988	1.0232	0.948707
ENSRNOP00000009328.6	epidermal growth factor receptor pathway substrate 8 GN=ENSRNOG00000007047.7(Eps8)	91.927	35.4	88	21	21	14	18	13	14	14	15	16	18	14	16	15	16	132940	157660	127190	141320	172230	137130	0.918443	1.08923	0.878718	0.976338	1.18989	0.94739	1.0787	0.482707
ENSRNOP00000009334.5	ATPase H+ transporting V0 subunit D2 GN=ENSRNOG00000006926.6(Atp6v0d2)	40.519	27.1	24	6	6	5	5	5	3	3	3	5	6	6	4	5	5	59133	70287	67441	29519	33757	38961	1.18623	1.40998	1.35289	0.59216	0.677176	0.78157	0.5193	0.00232035
ENSRNOP00000009336.2	X-linked inhibitor of apoptosis GN=ENSRNOG00000006967.7(Xiap)	56.072	6.5	8	2	2	1	2	1	2	1	1	1	2	2	2	2	2	0	19796	17637	22209	21401	24541		0.937453	0.835212	1.05172	1.01346	1.16216	1.2137	0.0654292
ENSRNOP00000009339.2	abhydrolase domain containing 1 GN=ENSRNOG00000025689.3(Abhd1)	45.557	18.7	11	5	5	2	2	1	3	1	2	2	2	2	3	1	2	0	16937	15334	13667	0	0		1.10608	1.00139	0.892529			0.847
ENSRNOP00000009342.5	endonuclease/exonuclease/phosphatase family domain containing 1 GN=ENSRNOG00000006931.5(Eepd1)	62.868	5.1	2	2	2	0	0	1	0	0	1	1	1	1	0	1	2	0	0	0	0	0	0
ENSRNOP00000009354.6	interleukin enhancer binding factor 3 GN=ENSRNOG00000022741.6(Ilf3)	97.472	36.9	117	27	23	18	19	16	20	21	23	19	15	16	19	21	20	168420	164320	192390	198380	194880	248040	0.866336	0.845246	0.989635	1.02045	1.00244	1.27589	1.2212	0.0994159
ENSRNOP00000009359.6	SOS Ras/Rac guanine nucleotide exchange factor 1 GN=ENSRNOG00000007106.7(Sos1)	151.09	3.6	7	3	3	2	0	0	2	1	2	2	2	0	3	2	2	6985.6	0	0	8482	6165.6	7203.8	0.968977			1.17654	0.855235	0.999244	1.0427
ENSRNOP00000009375.4	phosphatidylinositol-4,5-bisphosphate 4-phosphatase 2 GN=ENSRNOG00000006697.7(Pip4p2)	28.024	14.4	6	2	2	2	0	1	1	1	1	2	1	2	2	1	1	62216	0	81633	72221	0	0	0.863831		1.13342	1.00274			1.0041
ENSRNOP00000009398.4	translocase of inner mitochondrial membrane 17A GN=ENSRNOG00000007040.4(Timm17a)	18.037	12.9		1	1							1	1	1	1	1	1	0	0	0	0	0	0
ENSRNOP00000009404.6	endoplasmic reticulum oxidoreductase 1 alpha GN=ENSRNOG00000006462.7(Ero1a)	54.018	43.5	43	14	14	4	8	6	6	9	10	10	10	10	10	10	12	76723	81745	77561	97866	89848	128220	0.834002	0.888592	0.843111	1.06383	0.976674	1.39379	1.3385	0.0618587
ENSRNOP00000009425.4	NADH:ubiquinone oxidoreductase subunit A7 GN=ENSRNOG00000006939.7(Ndufa7)	12.5	34.8	18	4	4	3	3	3	3	4	2	4	4	4	4	4	2	515810	539560	391250	419940	430180	413110	1.14208	1.19466	0.866284	0.929808	0.952481	0.914685	0.8732	0.281125
ENSRNOP00000009431.4	ribosomal protein L7 GN=ENSRNOG00000006992.6(Rpl7)	30.313	45.8	73	14	14	16	14	13	11	11	8	13	13	13	11	13	10	537560	358860	473890	229780	272230	238710	1.52786	1.01996	1.3469	0.653084	0.773736	0.678465	0.5405	0.00967741
ENSRNOP00000009462.5	alcohol dehydrogenase, iron containing, 1 GN=ENSRNOG00000007069.6(Adhfe1)	50.225	53.5	115	15	15	21	19	16	21	23	15	15	14	15	15	15	14	511430	535320	502720	557810	548690	270250	1.04865	1.09763	1.03079	1.14375	1.12505	0.554128	0.8885	0.517774
ENSRNOP00000009467.4	pregnancy-zone protein GN=ENSRNOG00000006709.6(Pzp)	167.12	65.3	612	77	77	99	107	100	103	96	107	71	68	68	74	69	74	2677900	2633600	2711900	3732600	2217700	3677800	0.910257	0.895199	0.921814	1.26876	0.753828	1.25014	1.2	0.416959
ENSRNOP00000009497.5	protein O-glucosyltransferase 3 GN=ENSRNOG00000007177.5(Poglut3)	58.701	34.1	75	13	13	16	8	11	14	14	12	12	11	12	11	13	11	87949	61358	71141	97246	96550	124240	0.979962	0.683675	0.792681	1.08355	1.0758	1.38433	1.4427	0.0499285
ENSRNOP00000009503.5	Serpine1 mRNA binding protein 1 GN=ENSRNOG00000005890.7(Serbp1)	42.984	53.6	110	20	20	19	18	16	20	18	19	16	18	17	19	18	18	349630	391520	358550	358180	392340	395050	0.934311	1.04625	0.958148	0.957159	1.04844	1.05569	1.0417	0.428152
ENSRNOP00000009511.3	RAP1B, member of RAS oncogene family GN=ENSRNOG00000007048.5(Rap1b)	20.798	59.2	64	11	6	11	10	11	10	12	10	4	3	4	3	6	4	1143100	1035800	1096900	950540	1071800	875020	1.11104	1.00675	1.06613	0.923877	1.04174	0.850475	0.8845	0.127813
ENSRNOP00000009515.3	OMA1 zinc metallopeptidase GN=ENSRNOG00000007214.4(Oma1)	57.144	5.2	6	2	2	2	1	1	1	0	1	2	2	1	1	0	1	25234	31905	0	0	0	0	0.88325	1.11675
ENSRNOP00000009530.4	somatomedin B and thrombospondin, type 1 domain containing GN=ENSRNOG00000007258.7(Sbspon)	29.445	28.4	25	6	6	4	5	5	3	4	4	6	6	6	5	5	5	68802	51215	81106	44098	34197	47551	1.26254	0.939814	1.48832	0.809214	0.627527	0.872578	0.6257	0.0512287
ENSRNOP00000009532.5	KN motif and ankyrin repeat domains 3 GN=ENSRNOG00000007230.6(Kank3)	86.078	3.6	7	3	3	0	2	3	1	1	0	2	3	3	2	2	1	63967	35653	43804	79067	62418	0	1.12259	0.625691	0.768737	1.38758	1.0954		1.4797	0.179625
ENSRNOP00000075138.1	ATP binding cassette subfamily G member 2 GN=ENSRNOG00000007041.6(Abcg2)	72.96	23.3	72	12	12	12	14	13	11	11	11	11	12	10	11	10	10	299650	295620	321180	254010	213260	161340	1.16364	1.14799	1.24725	0.986408	0.828162	0.626539	0.6859	0.0431485
ENSRNOP00000009549.1	deoxyuridine triphosphatase GN=ENSRNOG00000007221.2(Dut)	22.003	42	31	6	6	4	6	6	6	5	4	4	6	6	6	5	4	199410	219940	206180	212630	196310	144360	1.01496	1.11945	1.04941	1.08224	0.999177	0.734762	0.8845	0.327845
ENSRNOP00000009555.6	sarcosine dehydrogenase GN=ENSRNOG00000006916.7(Sardh)	101.41	53.2	202	31	31	35	32	35	36	35	29	29	28	28	30	31	28	403860	400690	439470	366720	364960	207210	1.11006	1.10135	1.20794	1.00798	1.00314	0.569542	0.7547	0.177026
ENSRNOP00000009556.4	heat shock protein HSP 90-alpha GN=ENSRNOG00000007219.7(LOC103692716)	84.814	54.6	222	44	29	36	36	34	41	39	36	27	26	27	28	28	29	2179100	2535400	2268000	2256000	2292000	2282800	0.946523	1.10129	0.985138	0.979925	0.995562	0.991566	0.9783	0.684596
ENSRNOP00000009563.4	NOP56 ribonucleoprotein GN=ENSRNOG00000007128.5(Nop56)	65.399	35	83	17	17	16	12	15	14	14	12	15	14	15	14	14	14	150580	105370	125120	89726	100330	83225	1.38073	0.966179	1.14727	0.822733	0.919965	0.763123	0.7171	0.0494186
ENSRNOP00000009566.5	prolactin regulatory element binding GN=ENSRNOG00000007141.6(Preb)	45.371	32.1	38	11	11	5	5	8	8	4	8	10	8	9	8	7	9	108310	102550	95578	96028	91869	84909	1.12191	1.06225	0.990028	0.99469	0.951609	0.879515	0.8902	0.08504
ENSRNOP00000009573.3	hepatitis A virus cellular receptor 1 GN=ENSRNOG00000007243.7(Havcr1)	33.951	23.5	23	6	6	1	3	1	6	7	5	4	5	3	6	6	6	33123	74707	54234	127190	220040	138080	0.306991	0.6924	0.502652	1.17882	2.03938	1.27975	2.9946	0.0184617
ENSRNOP00000009581.2	solute carrier family 3 member 1 GN=ENSRNOG00000007006.4(Slc3a1)	78.506	56.2	259	38	38	46	50	51	43	38	31	34	35	35	35	33	32	2320500	2920400	3329500	1441800	1407600	965710	1.12414	1.41475	1.61293	0.698461	0.681894	0.467826	0.4451	0.00822262
ENSRNOP00000009627.4	acyl-CoA synthetase short-chain family member 1 GN=ENSRNOG00000007102.5(Acss1)	74.891	57.6	196	28	28	34	32	33	32	36	29	26	25	27	27	27	25	1198900	1129300	1116000	1077700	1170000	803260	1.1075	1.04321	1.03092	0.995541	1.08081	0.742023	0.8858	0.315491
ENSRNOP00000009634.5	xanthine dehydrogenase GN=ENSRNOG00000007081.6(Xdh)	146.26	41.8	204	38	37	32	36	29	34	37	36	34	35	29	35	34	32	732960	788090	600070	821840	1053500	947340	0.889551	0.956459	0.72827	0.997419	1.27857	1.14973	1.3307	0.0575142
ENSRNOP00000009635.3	ephrin B1 GN=ENSRNOG00000006877.7(Efnb1)	37.893	27.5	12	5	5	2	1	3	3	0	3	4	3	4	4	3	4	71244	72105	75778	81387	64733	80500	0.958983	0.970573	1.02001	1.09551	0.871342	1.08357	1.0342	0.729149
ENSRNOP00000009645.4	exportin for tRNA GN=ENSRNOG00000007088.6(Xpot)	83.483	16.8	30	9	9	7	5	6	4	5	3	7	5	8	4	6	6	66271	46696	52977	50471	55978	57454	1.20549	0.849412	0.963665	0.91808	1.01825	1.0451	0.9877	0.977394
ENSRNOP00000009649.4	proteasome 26S subunit, ATPase 6 GN=ENSRNOG00000007203.5(Psmc6)	45.796	54.1	101	16	16	15	18	18	16	16	18	14	15	14	14	15	15	332120	383690	343700	362190	374540	379280	0.915974	1.0582	0.947911	0.998906	1.03297	1.04604	1.0533	0.304948
ENSRNOP00000009666.3	proteasome 20S subunit alpha 6 GN=ENSRNOG00000007114.6(Psma6)	27.399	54.5	78	12	12	14	13	12	13	14	12	12	11	11	12	12	12	665790	729980	681550	715080	748370	855390	0.908688	0.996297	0.930198	0.975961	1.0214	1.16746	1.1163	0.149005
ENSRNOP00000009681.3	isocitrate dehydrogenase (NAD(+)) 3 non-catalytic subunit beta GN=ENSRNOG00000007316.6(Idh3b)	42.353	53.8	133	18	18	23	22	21	22	25	20	18	17	17	17	17	16	741700	759930	702510	585280	582790	469710	1.15833	1.1868	1.09712	0.914043	0.910154	0.733555	0.743	0.0167406
ENSRNOP00000009697.6	grancalcin GN=ENSRNOG00000007359.7(Gca)	24.584	27.7	23	5	5	3	4	4	4	3	5	3	4	4	4	5	5	171580	128100	161840	139690	143350	237100	1.04871	0.782959	0.989182	0.853799	0.876169	1.44918	1.127	0.645802
ENSRNOP00000009708.4	zinc finger, DHHC-type containing 5 GN=ENSRNOG00000006832.6(Zdhhc5)	77.429	8.1	10	4	4	1	2	2	2	1	2	3	3	3	2	3	2	21319	30252	27375	24654	23270	29249	0.819337	1.16265	1.05208	0.947508	0.894318	1.1241	0.9775	0.898446
ENSRNOP00000009709.5	WD repeat domain 20 GN=ENSRNOG00000007333.7(Wdr20)	63.836	11	9	5	5	2	0	1	1	3	2	4	1	3	2	3	3	26118	0	0	23631	22962	23264	1.08853			0.984881	0.956999	0.969586	0.8916
ENSRNOP00000009716.5	calmodulin-like 4 GN=ENSRNOG00000038202.3(Calml4)	17.728	46.4	28	8	8	6	4	5	4	7	2	8	8	7	7	7	5	74875	91067	81718	68075	76924	57138	0.998784	1.21477	1.09007	0.908076	1.02612	0.762184	0.8162	0.115033
ENSRNOP00000009718.5	N-terminal EF-hand calcium binding protein 1 GN=ENSRNOG00000007256.6(Necab1)	40.903	6.2	2	2	2	1	0	0	0	0	1	1	0	0	0	0	1	0	0	0	0	0	0
ENSRNOP00000009733.5	unk zinc finger GN=ENSRNOG00000006600.7(Unk)	88.066	4.3		1	1							0	0	1	0	0	0	0	0	0	0	0	0
ENSRNOP00000009737.2	ATPase H+ transporting V1 subunit F GN=ENSRNOG00000007392.3(Atp6v1f)	13.37	49.6	38	8	8	6	8	8	5	5	6	7	8	8	7	7	7	464250	554180	481420	444620	428140	351470	1.02255	1.22063	1.06037	0.97931	0.943012	0.77414	0.8162	0.0863882
ENSRNOP00000009749.4	perilipin 2 GN=ENSRNOG00000007060.5(Plin2)	46.184	7.8	7	2	2	1	0	1	1	2	2	2	2	2	1	2	2	13717	12599	14285	0	34327	38497	0.604673	0.555389	0.629711		1.5132	1.69702	2.6905	0.000590468
ENSRNOP00000009755.6	THO complex 2 GN=ENSRNOG00000007315.7(Thoc2)	182.73	8	28	9	5	6	3	5	6	4	4	4	3	3	3	2	2	59459	45115	51946	43282	53119	37520	1.22832	0.931997	1.07311	0.89413	1.09735	0.775097	0.8556	0.281656
ENSRNOP00000009758.3	gamma-glutamyl hydrolase GN=ENSRNOG00000007351.5(Ggh)	35.83	17.4	13	5	5	1	3	1	3	4	1	1	3	2	3	4	1	0	99975	71370	122420	132890	0		0.937291	0.669112	1.14772	1.24588		1.49	0.140703
ENSRNOP00000009777.2	bile acid CoA:amino acid N-acyltransferase GN=ENSRNOG00000007395.6(Baat)	46.464	12.4	13	3	3	3	2	3	1	2	2	3	2	2	1	2	2	73453	41796	22678	0	36371	46750	1.66147	0.945406	0.512966		0.822695	1.05746	0.904	0.996151
ENSRNOP00000009779.6	NBAS subunit of NRZ tethering complex GN=ENSRNOG00000024503.6(Nbas)	265.8	8.2	40	14	14	8	6	6	6	6	8	11	7	8	8	10	9	23329	20502	19960	29109	30260	31547	0.904768	0.795129	0.774108	1.12893	1.17357	1.22349	1.4252	0.00263717
ENSRNOP00000009797.6	APAF1 interacting protein GN=ENSRNOG00000007446.6(Apip)	27.053	35.3	32	6	6	5	4	4	8	5	6	4	5	5	6	5	6	116370	120080	109420	127630	106210	125790	0.989681	1.02123	0.930574	1.08544	0.903274	1.06979	1.0398	0.605772
ENSRNOP00000009806.4	coiled-coil and C2 domain containing 1A GN=ENSRNOG00000006747.7(Cc2d1a)	103.59	6.6	14	5	5	1	2	3	1	3	4	3	3	4	2	3	4	26830	28815	28548	27651	46228	38243	0.820009	0.880676	0.872516	0.845101	1.41287	1.16883	1.3317	0.15552
ENSRNOP00000009813.2	fibrinogen beta chain GN=ENSRNOG00000007092.7(Fgb)	54.235	73.9	260	37	37	41	38	42	50	42	47	33	33	33	36	35	33	1441700	1732400	1802400	3194100	1883200	2626800	0.68216	0.819709	0.85283	1.51133	0.891062	1.24291	1.5481	0.0683239
ENSRNOP00000009817.3	serpin family G member 1 GN=ENSRNOG00000007457.4(Serping1)	55.611	38.7	112	17	17	19	19	17	21	17	19	15	15	13	17	13	15	447900	473630	227460	510810	300530	474490	1.10374	1.16714	0.560518	1.25876	0.74058	1.16926	1.1191	0.658762
ENSRNOP00000009838.5	peptidase M20 domain containing 1 GN=ENSRNOG00000039745.4(Pm20d1)	52.502	42.8	88	16	16	14	17	13	17	15	12	13	13	14	13	13	12	1057500	1013500	906900	963240	1009500	555400	1.15237	1.10442	0.98826	1.04966	1.10007	0.605226	0.849	0.376829
ENSRNOP00000009839.4	DnaJ heat shock protein family (Hsp40) member C10 GN=ENSRNOG00000006803.5(Dnajc10)	90.746	25.5	53	13	13	10	8	8	8	7	12	10	10	8	10	8	12	71507	71251	69414	71246	71973	88723	0.966063	0.962604	0.937786	0.962537	0.972358	1.19865	1.0932	0.309011
ENSRNOP00000009866.5	signal recognition particle 14 GN=ENSRNOG00000007512.5(Srp14)	12.51	20.9	7	3	3	2	2	1	0	0	2	2	3	2	0	2	2	36972	41062	41963	0	42782	47622	0.878608	0.975803	0.997215		1.01668	1.1317	1.1301	0.153476
ENSRNOP00000009870.3	MAGE family member D1 GN=ENSRNOG00000006756.8(Maged1)	85.797	5	8	3	3	1	2	1	1	2	1	1	2	2	2	3	1	0	111540	137770	123480	117900	0		0.90925	1.12307	1.00658	0.961096		0.9682	0.82592
ENSRNOP00000075062.1	vav guanine nucleotide exchange factor 2 GN=ENSRNOG00000007422.6(Vav2)	89.341	8.5	13	5	5	3	1	3	3	1	2	3	1	5	4	1	2	23132	0	26244	29938	0	28416	0.858888		0.974436	1.11159		1.05508	1.1818	0.132131
ENSRNOP00000009923.4	serine/threonine kinase receptor associated protein GN=ENSRNOG00000007134.6(Strap)	38.456	58.6	87	17	17	13	15	14	15	12	18	14	16	15	15	12	17	328320	342870	317960	344860	342400	379070	0.958375	1.00085	0.928134	1.00666	0.999475	1.10651	1.078	0.131543
ENSRNOP00000074805.1	sortilin-related VPS10 domain containing receptor 2 GN=ENSRNOG00000007033.7(Sorcs2)	110.99	4.6	7	3	3	0	0	0	2	2	3	0	0	1	2	3	3	0	0	0	26475	22877	44872				0.842938	0.728381	1.42868
ENSRNOP00000009970.3	zinc finger protein 830 GN=ENSRNOG00000007578.5(Zfp830)	41.616	9.5	10	2	2	1	1	2	2	2	2	2	1	2	2	2	2	15008	0	26095	26711	25174	25324	0.634255		1.1028	1.12884	1.06388	1.07022	1.2523	0.295512
ENSRNOP00000009985.3	cytochrome P450, family 51 GN=ENSRNOG00000007234.5(Cyp51)	56.706	12.9	9	5	5	1	1	1	2	1	3	2	3	1	3	2	5	48477	28121	0	58921	73217	78416	0.8441	0.489654		1.02595	1.27488	1.36541	1.8325	0.0710876
ENSRNOP00000009989.2	metadherin GN=ENSRNOG00000006870.6(Mtdh)	63.968	29.3	59	14	14	8	9	10	11	10	11	12	10	12	12	12	12	174180	176070	187800	162000	196630	173840	0.976236	0.986829	1.05257	0.90797	1.10206	0.97433	0.9896	0.841241
ENSRNOP00000009993.5	caspase 1 GN=ENSRNOG00000007372.6(Casp1)	45.561	32.3	41	11	11	4	7	5	8	8	9	8	7	7	8	10	8	65952	70631	63182	92272	83383	134510	0.776012	0.831067	0.74342	1.0857	0.981111	1.58269	1.5526	0.048226
ENSRNOP00000009994.3	Rac family small GTPase 2 GN=ENSRNOG00000007350.5(Rac2)	21.441	52.1	19	10	3	4	3	2	4	3	3	3	2	2	3	2	2	140070	140690	118790	191460	174580	223670	0.849544	0.853304	0.720478	1.16123	1.05885	1.35659	1.4759	0.0132482
ENSRNOP00000009998.4	deoxyribose-phosphate aldolase GN=ENSRNOG00000007570.4(Dera)	35.124	52.2	53	12	12	8	10	9	8	8	10	10	11	10	9	10	10	299990	329350	295130	285640	291840	244330	1.03073	1.1316	1.01403	0.981423	1.00273	0.839487	0.889	0.142319
ENSRNOP00000009999.6	kinesin family member 3a GN=ENSRNOG00000007515.7(Kif3a)	80.285	17.2	25	10	8	3	4	3	5	4	6	5	5	4	6	4	6	30014	36203	29144	36412	40731	43989	0.831824	1.00335	0.807712	1.00914	1.12884	1.21913	1.2702	0.0509139
ENSRNOP00000010007.4	four and a half LIM domains 3 GN=ENSRNOG00000007541.6(Fhl3)	31.767	47.9	30	8	8	4	4	4	5	6	7	4	5	5	5	6	7	109110	81486	101620	124270	123220	175380	0.915498	0.683716	0.852653	1.0427	1.03389	1.47154	1.4471	0.0673867
ENSRNOP00000074043.1	VPS53 subunit of GARP complex GN=ENSRNOG00000006895.6(Vps53)	91.127	11.2	27	6	6	5	4	6	4	5	3	5	5	5	5	4	5	28442	41278	37176	36185	39960	30658	0.798562	1.15896	1.04379	1.01596	1.12195	0.860781	0.9991	0.971236
ENSRNOP00000010020.3	docking protein 1 GN=ENSRNOG00000007412.4(Dok1)	52.169	5		1	1							0	0	0	0	1	0	0	0	0	0	0	0
ENSRNOP00000010040.5	kinesin family member 12 GN=ENSRNOG00000007080.6(Kif12)	71.164	8.2	8	3	3	3	0	0	2	2	1	2	1	2	2	2	2	60187	0	12726	0	0	30005	1.75442		0.370956			0.874628	0.823
ENSRNOP00000010054.4	ADP ribosylation factor guanine nucleotide exchange factor 2 GN=ENSRNOG00000007485.5(Arfgef2)	201.97	24.4	127	34	24	24	20	21	23	20	19	20	15	18	17	17	16	114500	99237	119550	97666	103150	94293	1.09326	0.947527	1.14148	0.932527	0.984889	0.900321	0.8855	0.127032
ENSRNOP00000010061.2	DnaJ heat shock protein family (Hsp40) member A1 GN=ENSRNOG00000007029.3(Dnaja1)	44.868	40.1	71	12	12	10	11	13	14	11	12	10	11	11	11	11	11	394220	447970	405530	401950	429010	394760	0.956288	1.08667	0.983723	0.975039	1.04068	0.957598	0.9824	0.733201
ENSRNOP00000010065.6	rhophilin, Rho GTPase binding protein 1 GN=ENSRNOG00000007597.8(Rhpn1)	73.39	11.2	6	4	2	2	0	0	3	1	0	1	0	0	2	1	0	9347.3	0	0	11371	9868.4	0	0.9168			1.11529	0.967911		1.1361
ENSRNOP00000010072.3	NADH:ubiquinone oxidoreductase complex assembly factor 4 GN=ENSRNOG00000007506.5(Ndufaf4)	20.158	34.5	20	4	4	5	3	4	3	3	2	3	2	2	3	2	3	45663	31801	29924	51267	55109	20741	1.16833	0.813654	0.76563	1.31171	1.41001	0.530675	1.1837	0.78455
ENSRNOP00000071140.1	asparagine synthetase (glutamine-hydrolyzing) GN=ENSRNOG00000007546.6(Asns)	64.246	21	29	9	9	6	1	3	5	6	8	7	3	4	5	6	8	429470	138700	342700	638620	589030	856350	0.860411	0.277875	0.686574	1.27943	1.18008	1.71563	2.2879	0.0647085
ENSRNOP00000010083.2	ubiquitin-like 7 GN=ENSRNOG00000007442.3(Ubl7)	40.562	12.1	14	4	4	2	2	3	2	3	2	3	2	3	4	4	4	255150	300750	210950	284650	287670	285500	0.942284	1.11069	0.779051	1.05123	1.06238	1.05437	1.1186	0.298058
ENSRNOP00000010100.5	complement C8 beta chain GN=ENSRNOG00000007639.7(C8b)	66.666	39.6	57	16	16	6	6	6	15	9	15	9	9	9	14	9	14	98974	100270	92591	171900	134440	229220	0.717727	0.727125	0.67144	1.24656	0.974915	1.66223	1.8351	0.0201278
ENSRNOP00000010101.3	legumain GN=ENSRNOG00000007089.5(Lgmn)	49.48	39.5	91	10	10	15	15	13	15	18	15	9	9	9	10	10	10	3254500	3017700	2757900	3376800	3694800	3095500	1.01718	0.943169	0.861969	1.0554	1.15479	0.967485	1.1259	0.166405
ENSRNOP00000070804.1	NADH:ubiquinone oxidoreductase subunit A12 GN=ENSRNOG00000007407.6(Ndufa12)	17.177	64.1	67	9	9	11	10	12	14	11	9	7	7	8	9	8	7	1081100	705640	1102000	806970	840570	595220	1.26408	0.825069	1.28851	0.943549	0.982835	0.69596	0.7764	0.249763
ENSRNOP00000010118.5	A-kinase anchoring protein 9 GN=ENSRNOG00000026319.6(Akap9)	433.94	6	41	19	19	5	6	4	6	12	8	9	10	11	8	15	14	49755	46269	51936	59257	60421	61372	0.907358	0.843786	0.947132	1.08064	1.10187	1.11921	1.2236	0.00450387
ENSRNOP00000010127.4	C1q and TNF related 5 GN=ENSRNOG00000007613.5(C1qtnf5)	25.334	6.2		1	1							1	0	0	1	0	1	0	0	0	0	0	0
ENSRNOP00000010135.5	spermine synthase GN=ENSRNOG00000007688.6(Sms)	41.31	13.7	5	3	3	1	0	1	0	2	1	1	1	3	1	2	2	0	0	30957	0	29985	33541			0.982939		0.952076	1.06499	1.026
ENSRNOP00000010146.4	potassium inwardly-rectifying channel, subfamily J, member 10 GN=ENSRNOG00000007705.5(Kcnj10)	42.388	3.2		1	1							1	1	0	1	0	0	0	0	0	0	0	0
ENSRNOP00000010158.6	glycogen phosphorylase B GN=ENSRNOG00000007583.7(Pygb)	96.774	46.1	209	33	25	38	31	36	30	35	39	21	19	22	22	21	22	494830	419850	534370	387710	422070	621690	1.03071	0.87453	1.11307	0.807583	0.879154	1.29495	0.9879	0.865967
ENSRNOP00000010173.4	caspase activity and apoptosis inhibitor 1 GN=ENSRNOG00000007299.5(Caap1)	18.213	11.5		1	1							0	0	0	0	1	1	0	0	0	0	0	0
ENSRNOP00000010180.4	Cd63 molecule GN=ENSRNOG00000007650.5(Cd63)	25.698	7.6		1	1							1	1	1	1	1	1	0	0	0	0	0	0
ENSRNOP00000010185.4	ADP-ribosylation factor like GTPase 6 interacting protein 5 GN=ENSRNOG00000006818.6(Arl6ip5)	23.639	19.3	27	4	4	5	4	4	5	4	5	4	4	4	4	4	4	234970	228350	203170	246600	237780	270620	0.99179	0.963848	0.857565	1.04088	1.00365	1.14227	1.1328	0.100546
ENSRNOP00000010197.3	RAB11B, member RAS oncogene family GN=ENSRNOG00000007648.5(Rab11b)	24.488	59.2	82	13	12	14	13	14	15	13	13	12	12	12	12	10	12	1770000	2037500	1800600	1648300	1630000	1695400	1.00361	1.15528	1.02096	0.934605	0.924228	0.961311	0.8869	0.0614821
ENSRNOP00000010210.3	chromosome segregation 1 like GN=ENSRNOG00000007665.4(Cse1l)	110.21	39.9	173	34	34	29	28	26	28	28	34	31	28	25	29	28	29	243440	245510	267500	250240	256920	276920	0.948141	0.956203	1.04185	0.974626	1.00064	1.07854	1.0365	0.448699
ENSRNOP00000010211.6	PATJ, crumbs cell polarity complex component GN=ENSRNOG00000007551.8(Patj)	199.47	18.7	79	23	23	13	13	15	13	14	11	16	16	19	18	18	14	503010	500470	614650	500360	508520	412500	0.992943	0.987929	1.21332	0.987712	1.00382	0.814276	0.8784	0.246486
ENSRNOP00000073367.1	peptidylprolyl isomerase G GN=ENSRNOG00000007673.6(Ppig)	88.318	5.6	5	3	3	2	0	2	0	1	0	3	3	3	1	3	0	50644	39583	58290	0	25791	0	1.16217	0.908346	1.33763		0.591849		0.521
ENSRNOP00000010218.4	prostaglandin-endoperoxide synthase 1 GN=ENSRNOG00000007415.5(Ptgs1)	69.046	17.9	33	8	8	6	1	10	5	3	8	8	2	8	7	4	7	44191	8571.7	82256	30300	23890	108740	0.889905	0.172614	1.65645	0.610172	0.48109	2.18977	1.2067	0.726282
ENSRNOP00000010244.5	caspase 12 GN=ENSRNOG00000033434.5(Casp12)	46.965	6.5	2	2	2	0	0	0	1	0	1	0	0	0	1	0	1	0	0	0	0	0	0
ENSRNOP00000010246.4	GRIP and coiled-coil domain containing 1 GN=ENSRNOG00000007792.5(Gcc1)	87.747	12.1	14	7	7	2	0	1	2	4	5	2	1	2	3	4	5	17077	0	10524	14063	16107	18833	1.11463		0.686909	0.917902	1.05132	1.22924	1.1836	0.432781
ENSRNOP00000010247.5	frizzled-related protein GN=ENSRNOG00000007765.5(Frzb)	36.06	5.3		1	1							0	0	0	0	1	1	0	0	0	0	0	0
ENSRNOP00000010252.4	arginyl-tRNA synthetase 1 GN=ENSRNOG00000007739.6(Rars1)	75.81	59.4	171	38	38	30	25	30	28	28	30	33	27	32	29	31	31	442160	444210	453200	438040	436660	524530	0.968658	0.973149	0.992844	0.959632	0.956609	1.14911	1.0445	0.549282
ENSRNOP00000010253.2	charged multivesicular body protein 3 GN=ENSRNOG00000007356.4(Chmp3)	25.062	9.4	8	2	2	2	1	1	1	1	2	2	1	2	2	1	2	92314	0	66333	76097	0	88949	1.14076		0.819703	0.94036		1.09918	1.0403	0.809714
ENSRNOP00000010260.3	acyl-CoA oxidase 2 GN=ENSRNOG00000007378.4(Acox2)	76.746	14.8	28	8	8	5	5	4	4	4	6	6	5	5	5	5	6	31068	30950	39931	37499	36808	36935	0.874371	0.87105	1.12381	1.05536	1.03592	1.03949	1.0912	0.326034
ENSRNOP00000065485.2	recombination signal binding protein for immunoglobulin kappa J region GN=ENSRNOG00000046327.2(Rbpj)	51.954	2.4		1	1							1	1	1	1	1	1	0	0	0	0	0	0
ENSRNOP00000010288.4	family with sequence similarity 151, member A GN=ENSRNOG00000007799.5(Fam151a)	67.186	22.5	63	9	9	11	10	10	11	12	9	9	8	8	8	9	8	694560	686180	674280	497140	637010	345840	1.17888	1.16466	1.14446	0.8438	1.0812	0.586997	0.7202	0.113414
ENSRNOP00000010300.4	actin related protein 10 GN=ENSRNOG00000007504.7(Actr10)	46.213	29.7	31	9	9	5	4	6	5	5	6	6	7	7	7	7	7	140870	79479	111690	117970	146370	141180	1.14597	0.646557	0.908592	0.959679	1.19071	1.14849	1.2213	0.281919
ENSRNOP00000010303.4	potassium channel tetramerization domain containing 6 GN=ENSRNOG00000007817.5(Kctd6)	27.64	4.6		1	1							1	1	1	1	1	1	0	0	0	0	0	0
ENSRNOP00000010308.4	capping actin protein of muscle Z-line subunit beta GN=ENSRNOG00000007330.7(Capzb)	30.628	59.9	129	17	17	21	23	22	21	22	20	16	17	16	15	17	17	676920	711240	707180	693980	721830	806100	0.940766	0.988463	0.98282	0.964475	1.00318	1.1203	1.0604	0.297086
ENSRNOP00000074786.1	transmembrane and coiled-coil domain family 3 GN=ENSRNOG00000007713.6(Tmcc3)	51.725	5.9	6	2	2	1	1	2	1	0	1	1	2	2	1	1	2	0	8208.9	9341	0	0	12812		0.811105	0.922966			1.26593	1.4601
ENSRNOP00000010318.5	cytidine/uridine monophosphate kinase 1 GN=ENSRNOG00000007775.7(Cmpk1)	25.833	44.9	68	10	10	12	10	11	12	12	11	9	8	10	10	10	10	1028300	1090400	1072500	917570	956050	877840	1.03822	1.10092	1.08285	0.926424	0.965275	0.88631	0.8622	0.00793045
ENSRNOP00000010369.4	lactamase, beta 2 GN=ENSRNOG00000007829.4(Lactb2)	32.484	68.4	142	18	18	27	25	26	23	23	18	17	17	17	17	17	17	1120300	1316500	1332600	836510	897860	502850	1.11906	1.31505	1.33113	0.835588	0.89687	0.502296	0.5935	0.0450536
ENSRNOP00000010373.4	splicing factor 3a, subunit 3 GN=ENSRNOG00000007629.7(Sf3a3)	58.841	38.3	75	16	16	10	12	13	13	12	15	13	14	13	14	14	15	201340	213770	219730	217580	215720	261740	0.908383	0.964463	0.991353	0.981652	0.973261	1.18089	1.0948	0.269873
ENSRNOP00000010375.1	core 1 synthase, glycoprotein-N-acetylgalactosamine 3-beta-galactosyltransferase, 1 GN=ENSRNOG00000007804.3(C1galt1)	42.311	19.3	26	5	5	5	3	4	4	5	5	5	4	4	5	5	5	65537	65071	70096	63982	71383	66793	0.976071	0.969131	1.04397	0.952912	1.06314	0.994777	1.0072	0.872898
ENSRNOP00000010380.4	biogenesis of lysosomal organelles complex-1, subunit 1 GN=ENSRNOG00000007784.7(Bloc1s1)	14.311	16.8	4	2	2	0	0	0	1	1	2	1	1	1	1	1	2	0	0	0	0	0	0
ENSRNOP00000010383.5	40S ribosomal protein S6-like GN=ENSRNOG00000007663.7(LOC100911372)	28.421	26.3	30	7	7	5	8	5	3	4	5	4	7	5	4	5	5	548080	575610	633350	434330	422270	423020	1.08293	1.13732	1.25141	0.858173	0.834344	0.835826	0.7283	0.00190977
ENSRNOP00000010385.3	golgin A5 GN=ENSRNOG00000007699.5(Golga5)	82.405	36.8	74	19	19	14	11	13	12	12	12	16	13	14	15	14	17	86122	102060	96703	96557	97628	93870	0.901895	1.0688	1.0127	1.01117	1.02239	0.983035	1.0111	0.807149
ENSRNOP00000010386.6	glyoxalase domain containing 4 GN=ENSRNOG00000007788.7(Glod4)	33.267	63.1	77	17	17	11	14	13	16	11	12	14	15	15	16	12	13	563460	607320	549920	514220	482250	343390	1.10462	1.19061	1.07808	1.00809	0.945415	0.673191	0.7787	0.109401
ENSRNOP00000010397.4	TAM41 mitochondrial translocator assembly and maintenance homolog GN=ENSRNOG00000007874.5(Tamm41)	37.785	9.8	10	2	2	2	1	2	1	2	2	2	1	2	1	2	2	93733	0	81627	0	69956	66836	1.20112		1.04599		0.896435	0.856455	0.7801	0.0774108
ENSRNOP00000010416.5	arachidonate 15-lipoxygenase, type B GN=ENSRNOG00000007778.6(Alox15b)	76.116	9.9	7	5	5	1	0	1	0	0	5	2	0	2	1	0	5	112420	0	118450	0	0	53420	1.18632		1.24996			0.56372	0.4628
ENSRNOP00000010418.3	cytochrome c oxidase subunit 4i2 GN=ENSRNOG00000007827.5(Cox4i2)	20.17	7.6		1	1							1	0	1	0	0	0	0	0	0	0	0	0
ENSRNOP00000010419.3	EH-domain containing 3 GN=ENSRNOG00000007744.4(Ehd3)	60.79	62.2	77	30	12	12	14	15	12	12	12	10	9	10	10	8	8	265080	310300	335750	301270	239110	255760	0.931593	1.09051	1.17995	1.05878	0.840324	0.898838	0.8738	0.239206
ENSRNOP00000010421.5	Ufm1-specific ligase 1 GN=ENSRNOG00000007831.7(Ufl1)	89.584	29.1	65	17	16	12	8	11	13	10	11	14	10	12	13	11	13	93226	92254	80109	96851	102300	103250	0.984799	0.974531	0.846237	1.02309	1.08065	1.09069	1.1386	0.0671345
ENSRNOP00000010429.1	ADP-ribosylation factor 5 GN=ENSRNOG00000007806.2(Arf5)	20.529	60.6	24	9	3	4	4	4	4	4	4	3	3	3	3	3	3	484920	538390	515900	498300	519090	470150	0.961269	1.06726	1.02268	0.987792	1.029	0.93199	0.9664	0.461059
ENSRNOP00000010433.6	procollagen-lysine, 2-oxoglutarate 5-dioxygenase 1 GN=ENSRNOG00000007763.7(Plod1)	83.612	27.9	42	14	14	3	4	5	10	8	12	7	6	6	10	10	11	193360	133610	172260	253740	216960	358060	0.873621	0.603664	0.778289	1.14642	0.980248	1.61775	1.6601	0.0542198
ENSRNOP00000010440.4	nardilysin convertase GN=ENSRNOG00000007111.7(Nrdc)	133	25.3	102	23	23	17	16	14	18	17	20	19	17	18	21	18	20	1934400	1675600	1811100	2240800	2685400	2500300	0.903391	0.782527	0.845808	1.04648	1.25412	1.16767	1.3699	0.00944688
ENSRNOP00000010448.4	SPT4 homolog, DSIF elongation factor subunit GN=ENSRNOG00000007845.7(Supt4h1)	13.193	38.5	9	3	3	0	1	1	3	2	2	2	1	1	3	2	3	29521	0	0	27072	42215	41625	0.840856			0.771101	1.20242	1.18562	1.2524
ENSRNOP00000010454.2	orosomucoid 1 GN=ENSRNOG00000007886.4(Orm1)	26.711	26	19	6	6	4	1	2	4	3	5	5	2	3	4	5	5	71995	42989	69219	126450	113590	231340	0.65891	0.393442	0.633503	1.15729	1.03959	2.11726	2.559	0.0298097
ENSRNOP00000010463.3	SMU1, DNA replication regulator and spliceosomal factor GN=ENSRNOG00000007671.4(Smu1)	57.543	33.9	45	13	12	8	6	12	6	6	7	7	8	10	8	9	7	92464	96016	101770	102610	97085	131420	0.892847	0.927146	0.982707	0.990819	0.937468	1.26901	1.1408	0.272268
ENSRNOP00000010464.5	melanoma cell adhesion molecule GN=ENSRNOG00000007726.7(Mcam)	71.326	26.1	74	13	13	15	13	10	9	13	14	12	10	10	11	9	10	126810	87854	91789	111830	107350	122980	1.17306	0.812694	0.849095	1.03448	0.993042	1.13763	1.1165	0.374322
ENSRNOP00000072434.1	plexin B2 GN=ENSRNOG00000007133.7(Plxnb2)	205.95	32.2	185	43	43	35	27	25	31	32	35	37	32	32	34	34	37	298580	310140	317460	307720	312530	333000	0.953204	0.990109	1.01348	0.982383	0.997739	1.06309	1.0292	0.395904
ENSRNOP00000010481.3	translocation associated membrane protein 1 GN=ENSRNOG00000007892.6(Tram1)	43.03	11.8	14	4	4	3	2	3	2	2	2	3	3	3	3	3	3	86929	44376	65802	56153	72029	59012	1.3572	0.692832	1.02735	0.876703	1.12457	0.92134	0.9497	0.92665
ENSRNOP00000010491.5	septin 3 GN=ENSRNOG00000007686.8(Septin3)	40.653	5	4	2	2	0	0	1	1	1	1	1	1	1	1	1	1	0	0	0	0	0	0
ENSRNOP00000010512.5	transmembrane p24 trafficking protein 10 GN=ENSRNOG00000007901.6(Tmed10)	24.857	34.2	53	7	7	9	9	8	7	10	10	6	7	6	6	6	5	935350	945230	909250	924990	926700	953440	1.00306	1.01366	0.975074	0.991953	0.993787	1.02246	1.0055	0.735149
ENSRNOP00000073914.1	polyglutamine binding protein 1 GN=ENSRNOG00000007766.6(Pqbp1)	30.515	15.6	9	2	2	1	1	1	2	2	2	1	1	1	2	2	2	0	0	0	39246	38391	56896				0.875161	0.856095	1.26874
ENSRNOP00000010545.3	pyruvate dehydrogenase E1 beta subunit GN=ENSRNOG00000007895.5(Pdhb)	38.982	60.4	140	18	18	21	26	24	23	24	22	17	17	17	16	16	16	3188300	3479800	3357500	2914700	2910100	2164100	1.06191	1.159	1.11827	0.970785	0.969253	0.720786	0.7969	0.0821878
ENSRNOP00000010558.4	similar to RIKEN cDNA 2510039O18 GN=ENSRNOG00000007968.4(RGD1305350)	69.481	8.4	12	3	3	3	0	2	2	3	2	3	2	2	2	3	2	28956	26763	32600	33974	40516	43379	0.84261	0.778794	0.948649	0.988632	1.179	1.26231	1.3346	0.0364309
ENSRNOP00000010573.3	acetyl-CoA acetyltransferase 1 GN=ENSRNOG00000007862.6(Acat1)	44.695	79.7	219	24	24	39	32	44	36	38	30	23	22	23	22	22	20	5996800	6204500	6251800	5156500	5491300	3212100	1.11351	1.15207	1.16086	0.957478	1.01964	0.596435	0.7511	0.138916
ENSRNOP00000010579.4	microsomal glutathione S-transferase 1 GN=ENSRNOG00000007743.7(Mgst1)	17.471	29.7	32	4	4	5	6	5	6	6	4	4	4	4	4	4	3	897190	865080	896950	900880	880600	767880	1.03351	0.996525	1.03324	1.03777	1.0144	0.884556	0.9587	0.434979
ENSRNOP00000010586.3	cell growth regulator with EF hand domain 1 GN=ENSRNOG00000007923.4(Cgref1)	35.321	14.7	13	3	3	3	3	0	3	2	2	2	2	1	3	2	1	37565	37890	0	27704	18055	26361	1.27274	1.28375		0.938641	0.611723	0.893139	0.6372	0.074963
ENSRNOP00000010588.3	farnesyltransferase, CAAX box, beta GN=ENSRNOG00000007660.4(Fntb)	48.673	18.8	16	5	5	3	1	4	2	5	1	3	2	4	2	5	1	26301	18545	34546	25729	45674	0	0.872078	0.614908	1.14546	0.853112	1.51444		1.3491	0.425494
ENSRNOP00000010593.4	succinate dehydrogenase complex iron sulfur subunit B GN=ENSRNOG00000007967.7(Sdhb)	31.83	54.6	106	16	16	17	19	19	18	20	13	14	14	15	13	14	10	1791000	2156600	2029300	1811500	1789600	1269200	0.99067	1.1929	1.12248	1.00201	0.989896	0.702043	0.8149	0.170661
ENSRNOP00000010601.6	cytoskeleton-associated protein 4 GN=ENSRNOG00000008016.6(Ckap4)	36.315	53.1	83	15	15	15	14	13	13	15	13	15	14	13	12	12	11	306570	307420	264180	395750	413780	460240	0.856365	0.858739	0.737954	1.10548	1.15584	1.28562	1.4459	0.00534299
ENSRNOP00000010602.5	AUP1, lipid droplet regulating VLDL assembly factor GN=ENSRNOG00000007842.7(Aup1)	46.199	19.3	20	5	5	4	4	3	2	4	3	5	5	4	2	4	2	58244	41265	38593	61102	50010	45468	1.1859	0.840194	0.785789	1.24409	1.01825	0.925771	1.1338	0.432309
ENSRNOP00000010613.5	polypeptide N-acetylgalactosaminyltransferase 14 GN=ENSRNOG00000007951.7(Galnt14)	64.347	2		1	1							1	0	1	1	0	0	0	0	0	0	0	0
ENSRNOP00000074574.1	RNA guanylyltransferase and 5'-phosphatase GN=ENSRNOG00000007867.5(Rngtt)	58.948	6.1	6	2	2	0	0	0	2	2	2	0	0	1	2	2	2	0	0	0	13186	14558	13666				0.955277	1.05467	0.990051
ENSRNOP00000010619.3	translocase of inner mitochondrial membrane 10 GN=ENSRNOG00000007883.4(Timm10)	10.333	70	23	6	6	4	5	3	4	4	3	5	5	6	5	4	3	205560	272430	206050	174570	184390	159710	1.02548	1.35908	1.02793	0.870883	0.919873	0.796751	0.7582	0.0581299
ENSRNOP00000010621.3	phospholipase A2, activating protein GN=ENSRNOG00000007753.6(Plaa)	87.083	44.2	141	26	26	24	24	24	24	23	22	23	22	25	25	24	22	172920	185380	184510	206680	197870	208020	0.89799	0.962696	0.958178	1.07331	1.02756	1.08027	1.1285	0.0114945
ENSRNOP00000010627.5	angiotensin I converting enzyme GN=ENSRNOG00000062101.1(Ace)	130.38	16.9	35	13	13	1	0	3	7	12	12	7	3	7	9	12	12	22828	6085.5	21162	61693	75614	83939	0.504818	0.134575	0.467976	1.36428	1.67213	1.85623	4.4182	0.0204319
ENSRNOP00000010631.4	B-cell receptor-associated protein 29 GN=ENSRNOG00000007884.4(Bcap29)	28.234	10.4	11	3	3	2	1	2	2	2	2	3	1	3	2	2	2	29609	0	22804	35409	35649	38477	0.914151		0.704053	1.09322	1.10063	1.18794	1.3932	0.0461419
ENSRNOP00000010633.4	staufen double-stranded RNA binding protein 1 GN=ENSRNOG00000007781.6(Stau1)	54.801	26.5	40	10	10	8	7	6	5	8	6	8	9	6	7	8	8	67577	65143	62639	60115	66233	57033	1.07055	1.032	0.992327	0.952342	1.04926	0.903517	0.9387	0.256799
ENSRNOP00000010637.4	nicotinate phosphoribosyltransferase GN=ENSRNOG00000007939.5(Naprt)	58.603	44.1	87	17	17	12	13	13	20	15	14	13	12	13	17	14	12	936020	1049600	961220	1288700	895210	650160	0.971494	1.08938	0.997649	1.33754	0.929137	0.6748	0.9617	0.721438
ENSRNOP00000010640.5	abhydrolase domain containing 12 GN=ENSRNOG00000036934.2(Abhd12)	45.295	21.9	23	6	6	5	3	4	4	3	4	6	5	5	5	5	5	64728	48053	54766	66097	68028	96353	0.975738	0.724372	0.825566	0.996375	1.02548	1.45247	1.3756	0.104468
ENSRNOP00000010674.5	tyrosyl-tRNA synthetase 1 GN=ENSRNOG00000007213.5(Yars1)	63.025	45.4	89	24	24	14	15	16	17	14	13	19	21	18	21	20	18	147220	162530	147580	147680	150740	155730	0.969105	1.06989	0.971475	0.972133	0.992276	1.02512	0.993	0.872965
ENSRNOP00000070034.1	THO complex 7 GN=ENSRNOG00000007701.7(Thoc7)	26.201	30.4	25	6	6	4	5	4	3	4	5	4	5	5	4	6	5	2005400	1790500	1840200	2129400	2020100	2698100	0.963849	0.860562	0.884449	1.02345	0.970914	1.29678	1.215	0.12018
ENSRNOP00000010676.5	REST corepressor 1 GN=ENSRNOG00000008067.6(Rcor1)	42.073	12.8	4	3	3	0	0	2	0	1	1	3	2	3	3	2	3	47738	46102	52199	43462	47272	52995	0.988474	0.954598	1.08084	0.899934	0.978824	1.09733	0.9842	0.806512
ENSRNOP00000010678.3	RB binding protein 9, serine hydrolase GN=ENSRNOG00000007972.5(Rbbp9)	20.995	47.3	38	7	7	5	6	7	5	6	9	5	7	7	5	6	7	279470	292520	299650	256850	238250	287500	1.01365	1.06098	1.08684	0.931606	0.864143	1.04278	0.8978	0.131386
ENSRNOP00000010680.2	protein kinase AMP-activated catalytic subunit alpha 2 GN=ENSRNOG00000007706.3(Prkaa2)	62.213	27.5	28	12	11	6	4	7	3	4	4	7	8	10	8	6	5	258320	213340	265030	165530	237040	176010	1.1784	0.973215	1.20901	0.755115	1.08133	0.802923	0.7854	0.127863
ENSRNOP00000010688.5	similar to mKIAA1522 protein GN=ENSRNOG00000008113.7(RGD1561149)	105.22	9.9	16	7	7	2	1	4	3	3	3	4	1	5	5	5	3	34718	0	34142	34422	36901	40375	0.961409		0.945458	0.953212	1.02186	1.11806	1.0814	0.293448
ENSRNOP00000010690.5	neurofibromin 2 GN=ENSRNOG00000007948.6(Nf2)	69.203	2.7		1	1							0	0	0	1	0	0	0	0	0	0	0	0
ENSRNOP00000010700.4	thioredoxin domain containing 12 GN=ENSRNOG00000008090.6(Txndc12)	19.018	36.5	42	5	5	7	7	7	7	7	7	5	5	5	5	5	5	267430	303500	276760	372200	348990	366720	0.828983	0.940794	0.857905	1.15375	1.0818	1.13676	1.2834	0.00414031
ENSRNOP00000010701.3	EH-domain containing 4 GN=ENSRNOG00000007584.4(Ehd4)	61.467	61.4	109	26	20	17	21	18	19	19	15	17	17	18	18	17	15	379890	343590	440510	352670	298990	362160	1.04662	0.946612	1.21363	0.971627	0.823736	0.997773	0.871	0.219653
ENSRNOP00000010717.4	FERM domain containing 4B GN=ENSRNOG00000007764.7(Frmd4b)	117.98	3.5	4	3	3	0	1	0	0	1	2	3	1	2	2	3	2	872300	0	815910	0	806580	523290	1.1561		1.08136		1.069	0.69354	0.7877	0.355058
ENSRNOP00000010720.3	cullin-associated and neddylation-dissociated 1 GN=ENSRNOG00000007834.5(Cand1)	136.36	40.2	229	44	42	39	36	40	38	34	42	36	37	39	33	35	36	519380	495950	551930	488870	481910	549710	1.00924	0.963711	1.07249	0.949954	0.936429	1.06818	0.9702	0.581615
ENSRNOP00000010753.4	proteasome subunit alpha type 3-like GN=ENSRNOG00000007851.6(Psma3l)	28.419	51	64	12	12	9	11	9	10	12	13	7	10	10	10	10	11	533230	621630	578430	615360	629610	714010	0.866508	1.01016	0.939958	0.99997	1.02313	1.16028	1.1302	0.128975
ENSRNOP00000010759.3	ribosomal protein L15 GN=ENSRNOG00000008140.6(Rpl15)	24.146	45.6	56	11	11	12	10	10	7	10	7	11	10	10	9	11	9	471090	252760	378300	177000	227240	154170	1.70216	0.913282	1.36689	0.639543	0.821072	0.557053	0.5067	0.0370228
ENSRNOP00000010760.4	methyltransferase like 7B GN=ENSRNOG00000007927.4(Mettl7b)	27.904	59	51	12	12	10	9	10	8	8	6	9	9	10	9	10	9	436960	616570	465290	312140	366900	213180	1.0874	1.53437	1.1579	0.776777	0.91305	0.53051	0.5874	0.0473151
ENSRNOP00000024954.1	Uncharacterized protein GN=ENSRNOG00000018503.2(AC098008.1)	19.059	20.6	9	2	2	2	1	2	2	1	1	2	1	2	2	1	2	31580	0	32366	30583	0	30171	1.01299		1.0382	0.98101		0.967795	0.9501	0.0677546
ENSRNOP00000010763.5	PX domain containing serine/threonine kinase GN=ENSRNOG00000008024.7(Pxk)	65.026	6.9	4	3	3	0	0	1	0	2	1	2	2	2	1	3	1	0	0	4775.5	0	11689	0			0.580097		1.4199		2.4477
ENSRNOP00000010779.5	translocase of inner mitochondrial membrane 22 GN=ENSRNOG00000007988.7(Timm22)	19.918	16.1	9	2	2	1	2	2	1	2	1	2	2	2	2	2	2	101760	97448	117030	99243	107080	78107	1.01647	0.973396	1.169	0.991326	1.06961	0.780201	0.8994	0.367093
ENSRNOP00000010784.5	SH3 domain and tetratricopeptide repeats 1 GN=ENSRNOG00000007993.6(Sh3tc1)	149.17	8.5	24	8	8	3	5	6	4	3	3	5	5	7	6	6	5	29566	29573	23667	24858	27327	17342	1.16453	1.1648	0.932181	0.979092	1.07634	0.683056	0.8396	0.298105
ENSRNOP00000010796.2	thromboxane A synthase 1 GN=ENSRNOG00000007918.4(Tbxas1)	59.974	2.4		1	1							0	0	0	0	0	1	0	0	0	0	0	0
ENSRNOP00000072622.1	complement C3b/C4b receptor 1 like GN=ENSRNOG00000008193.7(Cr1l)	54.786	20.7	37	7	7	6	6	6	7	6	6	6	6	6	7	6	6	210130	213340	205700	198030	191310	199590	1.03504	1.05085	1.01322	0.975437	0.942336	0.983121	0.936	0.0168961
ENSRNOP00000010811.5	N-myc downstream regulated 1 GN=ENSRNOG00000007393.7(Ndrg1)	42.954	63.2	210	19	18	37	33	35	34	39	32	16	14	16	17	16	15	3329900	4061600	2997900	3442600	4350100	2669500	0.958171	1.16872	0.862639	0.9906	1.25173	0.768142	1.007	0.978842
ENSRNOP00000010824.6	Ral GTPase activating protein catalytic alpha subunit 1 GN=ENSRNOG00000046256.3(Ralgapa1)	204.28	1.6	10	3	3	2	1	2	2	2	1	2	2	3	2	2	2	675240	595000	633840	624670	772010	626710	1.03157	0.908982	0.968318	0.954309	1.1794	0.957426	1.0627	0.50987
ENSRNOP00000010826.2	WW domain binding protein 2 GN=ENSRNOG00000007971.6(Wbp2)	28.159	9.2	7	2	2	1	1	1	1	1	2	2	1	1	1	2	2	123630	0	0	0	178050	210360	0.724338				1.04318	1.23248	1.5709
ENSRNOP00000010845.3	calbindin 1 GN=ENSRNOG00000007456.4(Calb1)	29.994	58.2	131	18	17	25	22	20	21	24	19	15	14	14	14	17	14	8824600	7288300	4679800	3378500	4822100	4090400	1.60041	1.32179	0.84872	0.612719	0.874527	0.741828	0.5911	0.0787677
ENSRNOP00000010869.6	apoptotic peptidase activating factor 1 GN=ENSRNOG00000008022.6(Apaf1)	141.15	4.6	9	3	3	1	0	0	2	3	3	2	1	1	3	3	3	13748	0	0	19947	30425	49598	0.483582			0.70163	1.07019	1.7446	2.4239
ENSRNOP00000071324.1	translocase of inner mitochondrial membrane 9 GN=ENSRNOG00000008222.5(Timm9)	10.376	83.1	35	7	7	6	5	8	4	7	5	6	7	7	3	5	4	347730	391360	362080	264310	305650	271360	1.07407	1.20884	1.1184	0.816406	0.944098	0.838182	0.764	0.00883072
ENSRNOP00000010885.7	type II inositol 1,4,5-trisphosphate 5-phosphatase-like GN=ENSRNOG00000049397.2(LOC103689941)	86.628	22.8	41	12	12	6	6	6	6	9	8	6	6	6	7	9	7	69166	70341	67703	89573	78997	73635	0.923414	0.939101	0.903882	1.19586	1.05466	0.983078	1.1689	0.058859
ENSRNOP00000010887.5	tripartite motif-containing 47 GN=ENSRNOG00000008215.5(Trim47)	70.027	14	18	7	7	2	2	3	2	4	5	4	3	5	5	6	6	32890	38465	20226	56467	69091	96493	0.629209	0.735862	0.386938	1.08025	1.32176	1.84598	2.4246	0.0226892
ENSRNOP00000074093.1	Uncharacterized protein GN=ENSRNOG00000008245.7(AABR07054614.1)	56.665	4.4	6	2	2	2	0	1	1	1	1	2	1	1	2	1	2	14678	0	0	19840	0	13436	0.918255			1.24119		0.840556	1.1335
ENSRNOP00000010893.5	transcription elongation factor A1 GN=ENSRNOG00000022323.5(Tcea1)	33.893	40.5	60	11	11	7	10	12	11	9	11	9	10	11	10	10	10	147930	177070	166080	170220	161320	197230	0.870304	1.04174	0.977085	1.00144	0.949081	1.16035	1.0767	0.412189
ENSRNOP00000010895.4	transmembrane protein 43 GN=ENSRNOG00000007519.6(Tmem43)	44.774	55.8	71	16	16	11	12	12	13	11	12	14	14	13	13	11	15	174270	137200	147870	158380	156880	187890	1.08637	0.855282	0.921797	0.987314	0.977963	1.17128	1.0954	0.369829
ENSRNOP00000010913.2	IKBKB interacting protein GN=ENSRNOG00000008247.6(Ikbip)	42.36	10.7	6	3	2	2	1	0	2	1	0	2	1	1	2	2	1	23042	0	0	26022	24180	0	0.943777			1.06584	0.990388		1.0894
ENSRNOP00000010929.3	IKBKB interacting protein GN=ENSRNOG00000008247.6(Ikbip)	38.346	19.7	14	5	4	3	0	3	2	2	4	2	0	2	2	2	4	59725	0	65163	89242	93703	191080	0.598551		0.65305	0.894364	0.939072	1.91496	1.9966	0.143872
ENSRNOP00000010932.3	elastin microfibril interfacer 1 GN=ENSRNOG00000008246.5(Emilin1)	94.504	43.2	126	28	28	21	22	22	21	22	18	27	25	24	22	24	21	191940	189080	166550	220870	158600	167870	1.05181	1.03614	0.912678	1.21035	0.869113	0.919911	0.9996	0.93855
ENSRNOP00000059940.3	dynamin 2 GN=ENSRNOG00000007649.8(Dnm2)	97.253	49	165	35	24	29	28	27	25	27	29	19	20	18	20	20	19	246830	258920	252930	247750	246670	273920	0.96985	1.01735	0.993818	0.973465	0.969221	1.07629	1.0127	0.767856
ENSRNOP00000075737.1	meiosis regulator for oocyte development GN=ENSRNOG00000007924.6(Mios)	98.409	7	19	4	4	3	4	3	3	3	3	3	4	3	4	3	3	65128	49656	70123	56270	70733	67810	1.0291	0.78462	1.10802	0.889129	1.11766	1.07147	1.0536	0.669778
ENSRNOP00000010956.4	cullin 5 GN=ENSRNOG00000008039.6(Cul5)	98.767	18.7	42	13	13	11	5	6	8	4	8	11	8	9	9	7	11	68443	60287	65882	61076	62071	69634	1.06005	0.933734	1.02039	0.945954	0.961365	1.0785	0.9906	0.869491
ENSRNOP00000010976.6	cyclin-dependent kinase 18 GN=ENSRNOG00000008137.6(Cdk18)	53.639	23.4	30	9	8	4	4	3	7	7	5	6	5	5	6	6	6	81681	73717	82889	109570	111830	69400	0.926286	0.835972	0.939985	1.24256	1.26818	0.787016	1.2204	0.329301
ENSRNOP00000010984.4	regucalcin GN=ENSRNOG00000007949.5(Rgn)	33.389	72.2	128	19	18	23	27	24	18	19	17	17	17	17	17	16	14	2770800	3546600	2297600	1438900	1677200	1123900	1.29326	1.65536	1.07239	0.671599	0.782824	0.524574	0.4922	0.0146179
ENSRNOP00000010986.4	adaptor protein, phosphotyrosine interacting with PH domain and leucine zipper 2 GN=ENSRNOG00000008174.5(Appl2)	74.116	16.9	24	7	7	4	4	4	5	3	4	5	5	5	5	5	5	33602	28926	36929	37460	36737	47443	0.911871	0.784977	1.00216	1.01657	0.996947	1.28748	1.223	0.140438
ENSRNOP00000010989.3	tetraspanin 33 GN=ENSRNOG00000007900.4(Tspan33)	31.564	11.3	16	3	3	3	3	2	3	3	2	3	3	3	3	3	3	54866	44033	44440	42847	45320	30222	1.25778	1.00944	1.01877	0.982249	1.03894	0.692826	0.8259	0.239136
ENSRNOP00000010993.5	microfibril associated protein 2 GN=ENSRNOG00000008257.5(Mfap2)	20.771	15.7	10	2	2	2	2	2	2	1	1	2	2	2	2	1	1	175880	156960	112850	143360	0	0	1.19433	1.06585	0.766319	0.9735			0.965
ENSRNOP00000011006.6	solute carrier family 43 member 1 GN=ENSRNOG00000008243.7(Slc43a1)	67.146	5.1	9	3	3	0	3	1	2	1	2	2	3	1	2	1	2	0	1506700	0	90488	0	79527		2.69581		0.161902		0.142291	0.0564
ENSRNOP00000074271.1	integrin subunit beta 6 GN=ENSRNOG00000008346.6(Itgb6)	85.958	4.4	10	3	3	2	0	1	2	3	2	3	2	2	3	3	3	93808	98414	108750	143220	200110	188010	0.676246	0.70945	0.783961	1.03245	1.44256	1.35533	1.7654	0.00737765
ENSRNOP00000011047.5	heterogeneous nuclear ribonucleoprotein M GN=ENSRNOG00000007921.8(Hnrnpm)	73.721	60.1	222	36	35	37	37	38	34	40	36	31	32	33	31	34	31	1180100	1389200	1378400	1356900	1283400	1463800	0.879381	1.0352	1.02715	1.01113	0.956358	1.09079	1.0396	0.572213
ENSRNOP00000011049.2	solute carrier family 9 member A1 GN=ENSRNOG00000007982.4(Slc9a1)	91.646	10.6	27	6	6	4	3	6	3	5	6	5	6	6	5	6	6	40178	29808	32097	27501	30896	32062	1.25203	0.928878	1.00021	0.856987	0.962782	0.999117	0.8861	0.3191
ENSRNOP00000011052.2	cyclin-dependent kinase 5 GN=ENSRNOG00000008017.4(Cdk5)	33.254	34.6	27	9	8	5	6	2	4	3	7	8	6	6	7	5	8	61695	52638	50118	58517	62398	72963	1.03304	0.881391	0.839195	0.979831	1.04482	1.22172	1.1789	0.144371
ENSRNOP00000011054.7	BSD domain containing 1 GN=ENSRNOG00000008338.7(Bsdc1)	47.016	12.4	11	3	3	2	1	1	2	3	2	2	1	1	3	3	2	39614	0	0	27661	41909	35945	1.09183			0.762384	1.15508	0.990705	0.8879
ENSRNOP00000011065.2	vesicle-associated membrane protein 7 GN=ENSRNOG00000008372.4(Vamp7)	24.775	46.8	31	8	8	4	4	5	6	6	6	5	5	5	7	7	7	209570	199160	206490	158660	178640	185940	1.10449	1.04963	1.08826	0.836182	0.941482	0.979955	0.8505	0.030493
ENSRNOP00000011069.4	3-hydroxyisobutyrate dehydrogenase GN=ENSRNOG00000008063.6(Hibadh)	35.302	38.8	92	11	11	17	14	14	16	16	15	11	10	10	11	11	10	4493700	4830700	4664100	4139100	4109800	2699900	1.0812	1.16228	1.1222	0.995882	0.988832	0.649605	0.7827	0.138728
ENSRNOP00000069349.1	protein phosphatase 6, regulatory subunit 2 GN=ENSRNOG00000026425.6(Ppp6r2)	96.963	4	6	2	2	1	1	1	0	1	2	2	1	1	2	2	2	23286	0	0	20459	25814	29222	0.942934			0.828459	1.0453	1.1833	1.0807
ENSRNOP00000070968.1	stimulated by retinoic acid 6 GN=ENSRNOG00000008312.7(Stra6)	73.762	6.6	8	3	3	2	3	1	1	1	0	3	3	2	2	2	1	47283	41754	36344	24191	30345	0	1.31402	1.16037	1.01002	0.672282	0.843306		0.6524	0.045611
ENSRNOP00000011082.3	serine hydroxymethyltransferase 2 GN=ENSRNOG00000008106.4(Shmt2)	55.764	58.5	148	24	23	23	22	23	28	26	26	20	20	21	22	22	20	988320	1042100	996970	1069700	1044800	685520	1.01759	1.07296	1.0265	1.10138	1.07574	0.705823	0.9249	0.539009
ENSRNOP00000011105.4	importin 9 GN=ENSRNOG00000007418.5(Ipo9)	116.01	23.3	86	18	18	13	11	15	14	18	15	14	14	16	15	17	14	156430	150580	154280	170910	173530	229280	0.906832	0.872919	0.894368	0.990773	1.00596	1.32915	1.2437	0.0955757
ENSRNOP00000052694.3	ciliary rootlet coiled-coil, rootletin GN=ENSRNOG00000008334.8(Crocc)	208.91	13.5	57	17	17	11	4	11	10	13	8	16	8	14	14	16	12	1032100	862150	1203000	898180	1009500	805410	1.06579	0.890292	1.24227	0.927498	1.04245	0.8317	0.876	0.334537
ENSRNOP00000053576.1	Uncharacterized protein GN=ENSRNOG00000037481.2(AC095390.1)	13.627	14		1	1							1	1	1	1	1	1	0	0	0	0	0	0
ENSRNOP00000011130.4	LYN proto-oncogene, Src family tyrosine kinase GN=ENSRNOG00000008180.5(Lyn)	58.659	27.1	36	11	10	5	6	5	7	7	6	9	9	8	9	10	9	87969	89465	86667	89805	101730	104620	0.942094	0.958116	0.928151	0.961757	1.08947	1.12042	1.1214	0.07836
ENSRNOP00000011155.4	VPS39 subunit of HOPS complex GN=ENSRNOG00000008316.7(Vps39)	100.61	11.4	14	7	7	5	0	1	2	4	2	5	2	2	4	6	6	48976	28998	38287	41391	45969	37824	1.21707	0.720611	0.951446	1.02858	1.14235	0.939941	1.0768	0.593984
ENSRNOP00000011158.4	nipsnap homolog 1 GN=ENSRNOG00000008374.6(Nipsnap1)	33.346	55.3	81	12	12	15	12	15	12	15	12	10	10	11	11	11	11	1258300	1331400	1430600	1105200	1136100	600550	1.10021	1.16413	1.25086	0.966344	0.993362	0.525098	0.7069	0.142248
ENSRNOP00000011166.4	ATP binding cassette subfamily B member 4 GN=ENSRNOG00000008012.7(Abcb4)	140.33	8.7	19	10	6	5	5	6	2	1	0	4	5	5	4	2	0	51170	52740	47514	23579	34602	0	1.22063	1.25808	1.13342	0.562463	0.82541		0.5763	0.0313802
ENSRNOP00000011168.1	proteoglycan 2 GN=ENSRNOG00000008394.3(Prg2)	25.161	5.3		1	1							1	0	1	1	1	1	0	0	0	0	0	0
ENSRNOP00000011175.3	small RNA binding exonuclease protection factor La GN=ENSRNOG00000007998.5(Ssb)	47.786	35.7	90	16	16	17	13	15	14	15	16	16	14	15	15	16	14	263700	240660	241270	256400	282900	280870	1.01047	0.922187	0.924524	0.982501	1.08405	1.07627	1.1	0.0946533
ENSRNOP00000011183.4	NADH:ubiquinone oxidoreductase subunit B11 GN=ENSRNOG00000008329.4(Ndufb11)	17.634	45	46	5	5	7	9	7	8	7	8	5	5	5	5	5	5	971970	928580	1102900	854000	864830	549090	1.10632	1.05693	1.25535	0.972043	0.98437	0.624987	0.7551	0.131047
ENSRNOP00000011208.4	transgelin 2 GN=ENSRNOG00000008301.7(Tagln2)	22.393	74.4	125	14	14	19	19	23	20	22	22	14	14	14	13	14	13	2093600	2339500	2169700	2576400	2794200	3384900	0.817903	0.913968	0.847633	1.00652	1.0916	1.32237	1.326	0.0338878
ENSRNOP00000011219.6	protein tyrosine kinase 2 GN=ENSRNOG00000007916.7(Ptk2)	119.72	24.1	80	18	18	16	16	11	11	13	13	16	17	15	12	16	15	119210	110610	119610	108850	121670	107440	1.04055	0.965478	1.04404	0.950116	1.06202	0.937808	0.9672	0.505952
ENSRNOP00000011224.7	formin binding protein 1 GN=ENSRNOG00000008258.9(Fnbp1)	64.664	30.8	35	11	11	6	5	6	3	5	10	6	6	7	6	7	10	1851000	1775400	1793900	1769600	1917100	2354100	0.969017	0.92944	0.939125	0.926403	1.00362	1.23239	1.1145	0.304146
ENSRNOP00000011230.4	catalase GN=ENSRNOG00000008364.6(Cat)	59.756	66.6	322	35	35	56	53	55	57	54	47	34	34	34	33	33	33	6135100	6358700	6957800	6022600	5305200	4376000	1.04708	1.08524	1.18749	1.02788	0.905443	0.746855	0.8073	0.0917458
ENSRNOP00000011237.3	phospholipid phosphatase 3 GN=ENSRNOG00000008116.5(Plpp3)	35.233	22.1	20	4	4	3	4	3	4	4	2	4	4	4	4	4	4	145680	110020	153810	123910	108460	129230	1.13353	0.856065	1.19679	0.964143	0.843926	1.00554	0.883	0.372906
ENSRNOP00000011269.2	CDC42 effector protein 1 GN=ENSRNOG00000008517.4(Cdc42ep1)	41.028	27.6	27	7	7	6	4	4	4	4	5	6	5	6	5	7	5	96759	81544	85621	117400	127170	144790	0.88867	0.74893	0.786375	1.07824	1.16798	1.3298	1.4753	0.00818494
ENSRNOP00000011272.5	basic transcription factor 3-like 4 GN=ENSRNOG00000008512.7(Btf3l4)	17.27	67.7	48	7	7	8	9	8	7	8	8	6	7	7	6	6	7	139160	150180	155120	151540	180490	146450	0.904674	0.976315	1.00843	0.985156	1.17336	0.952066	1.0765	0.384534
ENSRNOP00000050252.3	basigin (Ok blood group) GN=ENSRNOG00000008414.8(Bsg)	29.585	37.5	82	10	10	14	12	14	15	15	12	9	9	10	10	10	9	972090	1030700	1071600	715200	764280	533500	1.14647	1.2156	1.26384	0.843501	0.901385	0.629205	0.6548	0.0189289
ENSRNOP00000011281.6	THO complex 5 GN=ENSRNOG00000008456.6(Thoc5)	78.659	15.1	33	8	8	7	4	5	5	6	6	7	5	5	6	7	7	78115	66597	75980	90648	91185	103650	0.925945	0.789415	0.900637	1.07451	1.08087	1.22863	1.2936	0.0172913
ENSRNOP00000011312.3	lysophospholipase 1 GN=ENSRNOG00000008320.3(Lypla1)	24.708	60.9	74	9	9	12	13	12	13	12	12	9	9	9	9	9	9	651860	735790	740390	649530	694610	489000	0.987372	1.1145	1.12147	0.983843	1.05213	0.740688	0.8614	0.240745
ENSRNOP00000011314.6	ribosomal protein S20 GN=ENSRNOG00000008555.7(Rps20)	13.241	36.4	43	5	5	7	8	7	7	7	7	5	4	5	5	5	5	1095500	1125000	1003100	1089800	1308600	1114900	0.975671	1.00195	0.893378	0.970595	1.16546	0.992949	1.0899	0.280035
ENSRNOP00000011315.3	N-acetylneuraminic acid phosphatase GN=ENSRNOG00000008307.4(Nanp)	27.741	14.5	13	3	3	2	3	2	1	2	3	2	3	2	1	3	3	29960	18109	21780	0	20573	21949	1.33308	0.805768	0.969111		0.915405	0.976631	0.9132	0.740891
ENSRNOP00000011317.5	RNA binding motif protein 10 GN=ENSRNOG00000008472.7(Rbm10)	94.387	12.4	27	8	7	5	3	4	3	6	6	7	4	4	6	7	6	58392	65226	55545	71780	65568	82080	0.878976	0.981849	0.83612	1.08051	0.986997	1.23555	1.2247	0.0676529
ENSRNOP00000011320.5	notchless homolog 1 GN=ENSRNOG00000008287.6(Nle1)	53.383	10.5	9	3	3	1	0	0	3	3	2	2	1	1	3	3	2	16832	0	0	18016	19093	24847	0.854546			0.914657	0.969335	1.26146	1.2269
ENSRNOP00000011326.5	WASH complex subunit 4 GN=ENSRNOG00000008331.7(Washc4)	136.13	25.1	105	24	24	22	16	18	18	17	14	24	21	21	18	19	16	106000	81061	111710	87546	98519	78993	1.128	0.862613	1.18877	0.931623	1.04839	0.840606	0.8872	0.387926
ENSRNOP00000074935.1	transmembrane protein 176B GN=ENSRNOG00000008465.6(Tmem176b)	28.485	20.2	10	4	4	0	1	1	3	2	3	2	2	2	4	4	3	19866	22367	16943	37213	39802	48101	0.646778	0.728203	0.551614	1.21155	1.29584	1.56603	2.1143	0.00253403
ENSRNOP00000011328.3	mitochondrial ribosomal protein L38 GN=ENSRNOG00000008256.5(Mrpl38)	44.837	27.1	31	8	8	5	5	5	6	7	3	7	5	6	5	7	5	53453	51148	63198	50582	58148	37878	1.02007	0.976085	1.20604	0.965284	1.10967	0.722847	0.8737	0.360318
ENSRNOP00000011330.3	2,4-dienoyl-CoA reductase 1 GN=ENSRNOG00000008236.6(Decr1)	36.132	49.6	130	15	15	21	22	22	21	25	19	14	15	15	15	15	14	1122000	1197300	1136400	1032000	1423900	585020	1.03623	1.10577	1.04953	0.953111	1.31505	0.540299	0.88	0.503641
ENSRNOP00000011333.4	ribosomal protein S7 GN=ENSRNOG00000008551.7(Rps7)	22.127	45.4	40	9	9	5	7	5	7	9	7	6	7	8	6	8	7	859690	950040	865810	1016400	1134200	1047600	0.87817	0.970462	0.884421	1.03825	1.15858	1.07012	1.1953	0.0177233
ENSRNOP00000011336.3	intraflagellar transport 74 GN=ENSRNOG00000008075.5(Ift74)	69.197	2.2		1	1							0	0	0	1	1	1	0	0	0	0	0	0
ENSRNOP00000070765.1	solute carrier family 22 member 5 GN=ENSRNOG00000008432.7(Slc22a5)	52.622	2.6		1	1							1	1	1	1	1	1	134340	174250	93532	72322	104400	39162
ENSRNOP00000011347.5	angiomotin like 2 GN=ENSRNOG00000008487.7(Amotl2)	85.586	2.8	3	2	2	0	0	0	1	1	1	0	1	0	2	1	1	0	0	0	0	0	0
ENSRNOP00000011369.5	glucosidase, alpha; neutral C GN=ENSRNOG00000024563.4(Ganc)	103.56	9.9	15	7	7	3	1	3	2	1	5	5	3	5	4	4	6	21063	18528	24100	28270	20105	19731	0.958884	0.843479	1.09714	1.28698	0.915271	0.898245	1.0693	0.695486
ENSRNOP00000011371.4	Tax1 binding protein 1 GN=ENSRNOG00000008393.8(Tax1bp1)	93.196	10.6	27	7	7	3	5	4	3	7	5	3	5	5	4	5	5	20209	19128	24744	21473	24347	24746	0.900533	0.852362	1.10262	0.956858	1.08493	1.10271	1.1012	0.326916
ENSRNOP00000011380.7	ubiquitin protein ligase E3 component n-recognin 3 GN=ENSRNOG00000008616.8(Ubr3)	212.92	2	3	2	2	1	0	1	0	1	0	1	1	2	1	1	1	0	0	0	0	0	0
ENSRNOP00000011384.5	methylenetetrahydrofolate reductase GN=ENSRNOG00000008553.7(Mthfr)	78.737	25.8	36	13	13	9	8	11	2	4	2	10	10	13	5	6	3	62280	64564	71066	20945	24621	17667	1.43094	1.48342	1.63281	0.481231	0.56569	0.405916	0.3195	0.000376498
ENSRNOP00000011385.3	alpha- and gamma-adaptin binding protein GN=ENSRNOG00000008424.4(Aagab)	34.363	17.5	3	3	2	0	0	0	0	1	2	0	0	1	1	2	2	0	0	0	0	36777	38792					0.973336	1.02666
ENSRNOP00000011392.4	phosphopantothenoylcysteine synthetase GN=ENSRNOG00000008572.6(Ppcs)	33.908	25.7	36	7	7	8	7	6	6	6	3	7	7	7	7	7	7	146700	197540	169940	135580	148560	108710	0.97042	1.30673	1.12415	0.896861	0.982724	0.719116	0.764	0.0993274
ENSRNOP00000011394.4	NECAP endocytosis associated 2 GN=ENSRNOG00000008427.5(Necap2)	28.404	55.1	45	9	9	8	8	8	5	8	8	9	9	9	8	8	8	185840	192880	172990	212280	211880	245430	0.912994	0.94758	0.849865	1.04289	1.04092	1.20575	1.2137	0.0298846
ENSRNOP00000011401.5	testis expressed 10 GN=ENSRNOG00000008618.5(Tex10)	105.28	2.8	7	2	2	1	1	2	1	2	0	2	1	2	1	2	1	25277	0	10960	0	16855	0	1.42829		0.619302		0.952403		0.9303
ENSRNOP00000011408.5	single stranded DNA binding protein 3 GN=ENSRNOG00000007920.7(Ssbp3)	37.697	2.8		1	1							1	1	1	1	0	1	0	0	0	0	0	0
ENSRNOP00000011429.5	malate dehydrogenase 1 GN=ENSRNOG00000008103.7(Mdh1)	36.483	45.5	114	17	17	21	18	20	19	18	18	17	16	16	15	14	14	7989600	9668900	8464300	6678800	6528700	5649800	1.06575	1.28976	1.12907	0.890901	0.870878	0.75364	0.7219	0.0134425
ENSRNOP00000073833.1	STEAP4 metalloreductase GN=ENSRNOG00000008602.8(Steap4)	43.785	29.4	31	8	8	5	5	7	6	6	2	5	7	8	6	6	3	83950	94420	97273	100810	101160	60692	0.935715	1.05242	1.08421	1.12364	1.12754	0.676479	0.9529	0.697964
ENSRNOP00000011434.1	PDZK1 interacting protein 1 GN=ENSRNOG00000008161.3(Pdzk1ip1)	12.243	28.1	18	3	3	3	4	3	3	2	3	3	3	3	3	2	3	1460300	1717800	1727100	1030500	1141400	757340	1.11837	1.31558	1.3227	0.789208	0.87414	0.580008	0.5972	0.0174652
ENSRNOP00000011455.5	Bcl2 associated athanogene 1 GN=ENSRNOG00000008277.6(Bag1)	40.141	11.7	9	4	4	3	1	1	1	1	2	3	3	2	4	1	2	110900	114090	103020	109940	0	148440	0.945616	0.972817	0.878426	0.937431		1.26571	1.1816	0.278489
ENSRNOP00000011481.6	poly (ADP-ribose) polymerase family, member 12 GN=ENSRNOG00000008196.6(Parp12)	79.485	23.5	35	13	13	4	3	7	4	7	10	10	4	9	6	9	12	46545	43027	42653	53458	52219	59919	0.937711	0.866836	0.859301	1.07698	1.05202	1.20715	1.2524	0.0115694
ENSRNOP00000011484.3	NADH:ubiquinone oxidoreductase subunit A6 GN=ENSRNOG00000008569.4(Ndufa6)	15.224	50.8	55	7	7	9	9	9	9	10	9	6	6	7	6	6	5	785120	612960	615360	678010	653470	453310	1.24024	0.968283	0.972074	1.07104	1.03228	0.716086	0.8864	0.443429
ENSRNOP00000067318.2	protein MAL2-like GN=ENSRNOG00000046250.2(LOC100911027)	16.902	20.4	7	2	2	1	1	1	1	1	2	2	1	2	1	1	2	245860	0	315640	0	0	827260	0.531107		0.681846			1.78705	2.9466
ENSRNOP00000011486.5	angiopoietin-like 3 GN=ENSRNOG00000008638.6(Angptl3)	52.621	18	29	7	7	7	5	5	5	6	1	7	5	4	5	6	1	61067	52419	35280	38877	37328	0	1.35722	1.16502	0.784101	0.864045	0.829618		0.7684	0.34238
ENSRNOP00000011494.1	solute carrier family 25 member 3 GN=ENSRNOG00000008289.7(Slc25a3)	39.531	57.9	115	19	19	20	19	20	19	20	17	15	15	16	16	15	13	6115600	5178400	5641300	4492300	4264200	2535800	1.29992	1.10071	1.1991	0.954874	0.906389	0.539004	0.6668	0.0829651
ENSRNOP00000011499.5	actin related protein 2/3 complex, subunit 3 GN=ENSRNOG00000008673.7(Arpc3)	20.535	51.7	75	10	10	12	11	11	13	15	13	9	7	10	9	8	9	889240	834030	832990	817660	857330	995450	1.0208	0.957426	0.956232	0.938634	0.984174	1.14273	1.0447	0.554902
ENSRNOP00000011508.4	ATPase H+ transporting V1 subunit G1 GN=ENSRNOG00000008163.6(Atp6v1g1)	13.71	53.4	43	6	6	8	8	6	7	8	6	6	6	6	6	6	6	1486600	1484000	1557400	1344800	1394300	980200	1.08152	1.07963	1.13302	0.978357	1.01437	0.713106	0.8214	0.138816
ENSRNOP00000011521.4	mannosyl-oligosaccharide glucosidase GN=ENSRNOG00000008648.4(Mogs)	81.025	50.8	135	27	27	25	22	22	20	23	23	25	22	24	24	24	24	188120	187070	183840	159750	177570	166550	1.06193	1.056	1.03777	0.901778	1.00237	0.940164	0.9013	0.029277
ENSRNOP00000011556.3	WD repeat domain 5 GN=ENSRNOG00000008212.5(Wdr5)	36.588	41.6	29	8	8	4	3	6	5	5	6	5	5	6	6	7	6	96790	87306	84052	97248	96665	111210	1.01303	0.913767	0.87971	1.01782	1.01172	1.16395	1.1379	0.107108
ENSRNOP00000011557.4	LSM3 homolog, U6 small nuclear RNA and mRNA degradation associated GN=ENSRNOG00000008733.5(Lsm3)	11.845	40.2	13	3	3	3	3	2	2	1	2	3	3	3	2	2	3	68518	57190	59130	64624	30157	84391	1.12939	0.942666	0.974644	1.0652	0.49708	1.39102	0.9693	0.733802
ENSRNOP00000011565.3	mitochondrial ribosomal protein S15 GN=ENSRNOG00000008279.3(Mrps15)	29.712	9.3	3	2	2	2	0	1	0	0	0	2	1	1	0	0	0	0	0	0	0	0	0
ENSRNOP00000011582.5	PDZ domain containing 3 GN=ENSRNOG00000008526.7(Pdzd3)	53.593	17.9	19	6	6	4	3	4	3	5	0	5	4	4	4	5	3	38471	51378	41077	39399	48245	20016	0.967475	1.29206	1.03301	0.990813	1.21327	0.503366	0.8223	0.417954
ENSRNOP00000071003.1	feline leukemia virus subgroup C cellular receptor family, member 2 GN=ENSRNOG00000008754.6(Flvcr2)	59.81	2.7		1	1							1	1	1	1	1	1	0	0	0	0	0	0
ENSRNOP00000011619.5	mitochondrial ribosomal protein L15 GN=ENSRNOG00000008566.7(Mrpl15)	23.222	27.8	16	5	5	4	2	3	1	3	3	4	3	4	2	5	3	47416	49784	50367	54729	54500	36233	0.97088	1.01937	1.0313	1.12062	1.11593	0.741899	0.9857	0.829046
ENSRNOP00000011633.5	patatin-like phospholipase domain containing 7 GN=ENSRNOG00000008190.6(Pnpla7)	150.15	1.1		1	1							1	1	1	0	1	1	0	0	0	0	0	0
ENSRNOP00000011644.5	keratin 5 GN=ENSRNOG00000050420.2(Krt5)	44.015	31.6		14	1							0	0	0	0	0	1	0	0	0	0	0	0
ENSRNOP00000011648.2	neuronal calcium sensor 1 GN=ENSRNOG00000008761.6(Ncs1)	21.878	7.9		1	1							1	0	0	1	1	0	0	0	0	0	0	0
ENSRNOP00000011654.3	NSFL1 cofactor GN=ENSRNOG00000008604.7(Nsfl1c)	40.679	64.3	106	19	19	18	17	17	16	17	21	17	17	17	15	18	19	452100	531490	445670	543100	555780	612740	0.863643	1.0153	0.85136	1.03748	1.0617	1.17051	1.1976	0.0541679
ENSRNOP00000011662.5	zinc finger FYVE-type containing 1 GN=ENSRNOG00000008614.5(Zfyve1)	86.903	5.3	5	3	3	0	0	0	1	1	3	0	0	0	1	1	3	0	0	0	0	0	0
ENSRNOP00000011663.3	PDZ and LIM domain 2 GN=ENSRNOG00000008543.5(Pdlim2)	37.58	18.1	20	5	5	4	3	4	3	4	2	4	3	4	4	5	3	61305	64522	49646	93135	81594	103920	0.809981	0.852485	0.655938	1.23053	1.07804	1.37302	1.588	0.0120676
ENSRNOP00000011665.2	chromobox 1 GN=ENSRNOG00000008689.8(Cbx1)	21.403	30.8	25	6	5	3	4	4	6	3	5	3	3	3	5	2	4	210040	246100	225550	244600	227640	293000	0.870975	1.0205	0.935291	1.01429	0.943957	1.21499	1.1226	0.271876
ENSRNOP00000011670.5	coiled-coil and C2 domain containing 1B GN=ENSRNOG00000008634.7(Cc2d1b)	93.533	16.6	36	11	11	6	4	5	6	7	8	7	7	7	7	9	8	37010	36804	43787	37678	36016	43863	0.944301	0.939045	1.11722	0.961345	0.91894	1.11915	0.9996	0.993878
ENSRNOP00000073145.1	RNA binding motif, single stranded interacting protein 1 GN=ENSRNOG00000008482.7(Rbms1)	43.775	5.5		2	1							1	1	1	1	1	1	0	0	0	0	0	0
ENSRNOP00000011687.5	arginyl-tRNA synthetase 2, mitochondrial GN=ENSRNOG00000008643.6(Rars2)	65.228	18.2	29	9	9	5	5	3	6	7	3	8	7	7	7	9	6	40057	39831	40488	51026	44437	30806	0.974445	0.968947	0.98493	1.24128	1.08099	0.749401	1.049	0.871074
ENSRNOP00000011747.3	angiotensin II receptor-associated protein GN=ENSRNOG00000008619.6(Agtrap)	17.398	20		1	1							1	1	1	1	1	1	0	0	0	0	0	0
ENSRNOP00000011750.3	galectin 2 GN=ENSRNOG00000008539.4(Lgals2)	14.732	44.6	17	4	4	3	4	3	2	3	2	4	3	4	3	3	4	63285	103400	52234	35244	46834	41301	1.1093	1.81246	0.915588	0.617777	0.820934	0.723948	0.5636	0.0704393
ENSRNOP00000011765.7	Fas associated factor 1 GN=ENSRNOG00000008523.6(Faf1)	69.722	17.3	35	8	8	6	5	5	7	7	5	7	7	7	8	7	7	97979	100810	95122	95511	109560	99444	0.982367	1.01075	0.953722	0.957622	1.09848	0.997056	1.0361	0.482517
ENSRNOP00000011767.5	FGGY carbohydrate kinase domain containing GN=ENSRNOG00000008907.6(Fggy)	60.253	50.4	107	20	20	21	17	19	17	22	11	18	14	17	16	19	16	199900	208930	200500	147850	188580	107000	1.13929	1.19076	1.14271	0.842642	1.07478	0.609826	0.7277	0.105048
ENSRNOP00000011773.3	actin, alpha, cardiac muscle 1 GN=ENSRNOG00000008536.4(Actc1)	42.019	89.1		36	1							1	1	1	1	1	1	49710000	30864000	37065000	25838000	25548000	46956000
ENSRNOP00000011784.2	enoyl-CoA delta isomerase 1 GN=ENSRNOG00000008843.4(Eci1)	32.264	53.6	90	14	14	14	16	15	15	16	14	12	12	12	12	13	12	1182400	1719400	1730700	2258700	1885000	959630	0.72869	1.05963	1.0666	1.39199	1.16169	0.591401	1.1016	0.871639
ENSRNOP00000011797.6	family with sequence similarity 91, member A1 GN=ENSRNOG00000008271.7(Fam91a1)	93.573	22.8	68	14	14	11	10	11	10	14	12	12	12	12	12	12	13	80522	77097	66514	76024	82328	79269	1.0463	1.00179	0.864278	0.987851	1.06976	1.03002	1.0602	0.381177
ENSRNOP00000074237.1	polypeptide N-acetylgalactosaminyltransferase 11 GN=ENSRNOG00000008117.7(Galnt11)	69.17	19.9	27	8	8	6	5	5	6	3	2	7	8	8	6	5	2	44259	53603	44948	50015	42957	23771	1.02312	1.23912	1.03905	1.15618	0.993023	0.549506	0.8175	0.355438
ENSRNOP00000011823.4	paraoxonase 1 GN=ENSRNOG00000008902.6(Pon1)	39.358	15.2	25	5	5	4	3	4	5	4	5	4	5	4	5	4	4	221400	239540	232100	337740	191390	364520	0.837215	0.90581	0.877676	1.27715	0.723733	1.37842	1.2895	0.349607
ENSRNOP00000011838.5	transmembrane protein 214 GN=ENSRNOG00000008812.6(Tmem214)	76.565	10.8	24	5	5	5	4	3	3	4	5	5	4	5	4	5	5	81408	56796	63510	64073	61974	64509	1.24518	0.868728	0.971423	0.980034	0.947929	0.986703	0.9447	0.692633
ENSRNOP00000075252.1	nuclear respiratory factor 1 GN=ENSRNOG00000008752.7(Nrf1)	53.57	4.2	8	2	2	1	2	2	1	1	1	1	2	2	1	1	1	0	20966	17653	0	0	0		1.08579	0.914213
ENSRNOP00000011856.4	CWC15 spliceosome-associated protein GN=ENSRNOG00000008490.5(Cwc15)	26.638	18.3	12	3	3	2	2	3	1	2	2	2	3	3	2	2	3	32269	37963	40313	15141	36615	50074	0.911661	1.07253	1.13892	0.427762	1.03444	1.41469	0.9212	0.625966
ENSRNOP00000011864.6	pleckstrin homology domain interacting protein GN=ENSRNOG00000008652.6(Phip)	199.38	0.5		1	1							1	1	1	0	1	1	0	0	0	0	0	0
ENSRNOP00000011877.2	microtubule-associated protein, RP/EB family, member 3 GN=ENSRNOG00000008961.4(Mapre3)	31.966	33.5	19	8	5	4	5	4	2	1	3	3	4	4	2	2	4	71524	66008	72615	78990	92549	77424	0.93473	0.862643	0.948988	1.0323	1.2095	1.01184	1.1847	0.0586532
ENSRNOP00000011880.4	cytochrome P450, family 2, subfamily d, polypeptide 4 GN=ENSRNOG00000032261.4(Cyp2d4)	56.683	19.8	2	8	2	0	2	0	0	0	0	2	2	1	0	0	0	9925.9	16752	0	0	0	0	0.744129	1.25587
ENSRNOP00000011898.3	argonaute RISC catalytic component 2 GN=ENSRNOG00000008533.4(Ago2)	99.542	34.3	96	24	18	17	12	18	13	17	19	14	10	15	12	13	14	81625	66082	74373	72091	82405	85845	1.0591	0.857426	0.965004	0.935394	1.06922	1.11386	1.0822	0.377778
ENSRNOP00000011907.4	charged multivesicular body protein 5 GN=ENSRNOG00000008672.7(Chmp5)	24.575	16.9	8	2	2	1	2	2	1	1	1	1	2	2	1	1	1	0	283470	274820	0	0	0		1.01549	0.984506
ENSRNOP00000011930.5	phospholipase B domain containing 1 GN=ENSRNOG00000008933.6(Plbd1)	63.027	15.6	17	8	8	1	1	1	5	1	8	3	2	4	5	3	8	38856	31262	35921	51257	30047	87298	0.848875	0.682972	0.784755	1.1198	0.656428	1.90717	1.59	0.298733
ENSRNOP00000011937.4	actin related protein 2/3 complex, subunit 4 GN=ENSRNOG00000008994.5(Arpc4)	19.667	60.1	67	10	10	12	11	10	11	13	10	10	10	9	10	10	9	1007000	945780	928590	994680	1020500	1137700	1.00128	0.940412	0.923319	0.989034	1.01471	1.13124	1.0942	0.137139
ENSRNOP00000011941.4	myo-inositol oxygenase GN=ENSRNOG00000008694.5(Miox)	33.638	60.2	112	13	12	21	22	20	18	21	10	11	11	9	10	12	8	1247000	1329200	1230800	625970	856530	343470	1.32825	1.41581	1.311	0.666757	0.912339	0.36585	0.4796	0.0407918
ENSRNOP00000011945.3	glycoprotein nmb GN=ENSRNOG00000008816.4(Gpnmb)	63.731	3.5	12	2	2	2	1	0	3	2	4	1	1	1	1	2	2	16916	6820.3	0	10647	8197.9	33677	1.10913	0.447185		0.698089	0.537509	2.20809	1.4751	0.689842
ENSRNOP00000011950.5	aquarius intron-binding spliceosomal factor GN=ENSRNOG00000008912.7(Aqr)	170.76	9.3	24	9	9	3	1	3	6	7	4	5	2	3	6	8	6	15626	13927	21018	25206	21882	35485	0.70417	0.627606	0.947155	1.13588	0.98609	1.5991	1.6328	0.0621488
ENSRNOP00000011952.3	acireductone dioxygenase 1 GN=ENSRNOG00000008950.6(Adi1)	21.461	57.5	50	9	9	9	8	8	8	9	8	8	7	8	9	8	8	170880	201710	179270	220650	211330	229130	0.845264	0.997766	0.886766	1.09145	1.04535	1.1334	1.198	0.0286552
ENSRNOP00000011960.5	DnaJ heat shock protein family (Hsp40) member C11 GN=ENSRNOG00000008802.6(Dnajc11)	63.204	26.7	54	11	11	9	9	9	10	9	8	9	7	9	10	8	6	88711	78988	94121	79186	84445	59190	1.09827	0.977895	1.16525	0.980346	1.04545	0.73279	0.851	0.231744
ENSRNOP00000011978.4	hepatocyte nuclear factor 4, alpha GN=ENSRNOG00000008895.5(Hnf4a)	39.934	10.4	7	3	3	2	1	2	1	1	0	2	2	2	2	2	0	17266	15739	0	0	21686	0	0.947103	0.863341			1.18956		1.3141
ENSRNOP00000011991.3	cysteine and glycine-rich protein 1 GN=ENSRNOG00000008937.5(Csrp1)	20.613	67.4	109	14	14	18	19	17	21	16	18	13	13	14	14	12	13	1993900	1944400	2021600	2104300	1955800	2844900	0.929926	0.90684	0.942844	0.981415	0.912156	1.32682	1.1586	0.310213
ENSRNOP00000070368.1	membrane palmitoylated protein 5 GN=ENSRNOG00000008788.5(Mpp5)	77.152	50.8	70	22	22	9	13	15	12	12	9	17	15	17	17	17	14	86320	82741	92404	80513	85999	69827	1.04041	0.997272	1.11374	0.970418	1.03654	0.84162	0.9039	0.20924
ENSRNOP00000073084.1	structure specific recognition protein 1 GN=ENSRNOG00000008825.6(Ssrp1)	80.914	23.6	59	14	14	10	11	10	9	9	10	12	11	13	9	10	10	123480	106940	124580	87345	76722	97611	1.20141	1.04048	1.21211	0.849828	0.746471	0.949711	0.7371	0.0227483
ENSRNOP00000071110.1	glucosamine-phosphate N-acetyltransferase 1 GN=ENSRNOG00000008641.6(Gnpnat1)	20.821	37.5	34	6	6	5	7	5	6	6	5	6	6	6	6	5	4	186990	152760	168030	198000	201510	173970	1.03762	0.847678	0.932412	1.09872	1.1182	0.965374	1.1294	0.174368
ENSRNOP00000012050.4	paraoxonase 3 GN=ENSRNOG00000009096.4(Pon3)	39.458	10.5	9	3	3	1	1	1	2	2	2	2	2	1	3	2	2	70515	62183	0	80072	76827	64906	0.994561	0.877045		1.12936	1.08359	0.915451	1.1143	0.346128
ENSRNOP00000012056.4	sorbin and SH3 domain containing 3 GN=ENSRNOG00000008829.4(Sorbs3)	82.095	19	54	11	11	8	9	11	7	8	11	9	9	10	9	8	9	132330	126890	130470	132300	127030	155680	0.986678	0.946117	0.97281	0.986455	0.94716	1.16078	1.065	0.403098
ENSRNOP00000076301.1	argininosuccinate synthase 1 GN=ENSRNOG00000008837.6(Ass1)	46.496	73.8	246	33	33	49	40	43	39	41	34	31	27	29	28	27	28	5490200	5387300	5191800	3578500	4355800	2795300	1.2292	1.20616	1.16239	0.80119	0.975219	0.625839	0.6677	0.0315014
ENSRNOP00000012088.4	cyclin-dependent kinase inhibitor 2C GN=ENSRNOG00000008956.7(Cdkn2c)	18.165	25	11	4	4	2	2	2	2	1	2	3	4	3	3	3	2	32188	36164	36282	36510	30309	30437	0.9566	1.07476	1.07827	1.08505	0.900758	0.904562	0.9295	0.359294
ENSRNOP00000012092.4	amyloid P component, serum GN=ENSRNOG00000009086.6(Apcs)	31.619	21.8	10	3	3	2	2	2	1	2	1	2	2	2	3	2	1	286860	263420	235500	355490	326760	0	0.977024	0.897189	0.802095	1.21077	1.11292		1.3024	0.0448786
ENSRNOP00000012093.2	crystallin, lambda 1 GN=ENSRNOG00000008989.5(Cryl1)	35.341	68.7	122	19	19	20	22	20	20	21	19	19	18	19	18	16	16	1789100	2367600	2054200	2002300	2365200	1556000	0.884642	1.17069	1.01572	0.990061	1.1695	0.769383	0.9537	0.723891
ENSRNOP00000045189.2	N-acetyltransferase 10 GN=ENSRNOG00000008663.6(Nat10)	102.19	5.5	6	3	3	1	0	1	1	2	1	2	1	1	2	2	1	0	0	0	17206	19573	0				0.935643	1.06436
ENSRNOP00000012101.4	ATPase H+ transporting V1 subunit D GN=ENSRNOG00000009080.6(Atp6v1d)	28.309	54.3	68	12	12	11	12	11	13	11	10	11	12	11	11	10	9	602930	589940	592290	467430	538980	394560	1.13542	1.11095	1.11538	0.880247	1.01499	0.743021	0.7848	0.0503526
ENSRNOP00000012102.3	mitochondrial ribosomal protein L37 GN=ENSRNOG00000009078.5(Mrpl37)	48.365	49.4	68	15	15	8	12	12	12	14	10	13	13	13	14	14	11	220200	174680	240080	226360	238390	187750	1.02621	0.814068	1.11885	1.05491	1.11098	0.874979	1.0276	0.808712
ENSRNOP00000012109.3	carboxypeptidase Z GN=ENSRNOG00000008947.4(Cpz)	73.071	2.3		1	1							0	0	0	0	0	1	0	0	0	0	0	0
ENSRNOP00000012114.7	programmed cell death 6 interacting protein GN=ENSRNOG00000008981.7(Pdcd6ip)	95.881	53.1	216	42	42	35	35	37	33	40	36	35	35	37	37	41	32	531090	570620	543150	481500	489300	474740	1.03111	1.10786	1.05452	0.93483	0.949974	0.921706	0.8788	0.00493692
ENSRNOP00000012121.4	chromatin accessibility complex subunit 1 GN=ENSRNOG00000009103.7(Chrac1)	14.011	32	6	3	3	0	0	2	1	1	2	2	2	2	2	1	3	19722	26373	27472	23023	0	20731	0.840514	1.12397	1.17081	0.981197		0.883516	0.8921	0.508364
ENSRNOP00000012160.2	phosducin-like GN=ENSRNOG00000008484.5(Pdcl)	34.273	12.6	5	2	2	0	1	3	0	1	0	1	1	2	1	1	0	0	0	0	0	0	0
ENSRNOP00000012162.5	solute carrier organic anion transporter family, member 2a1 GN=ENSRNOG00000009005.7(Slco2a1)	59.746	5.9	5	3	3	2	0	0	2	1	0	2	1	1	2	2	1	0	0	0	0	0	0
ENSRNOP00000012174.4	small proline-rich protein 1A GN=ENSRNOG00000024028.5(Sprr1a)	16.732	60.5	9	4	4	3	1	1	0	0	4	3	1	1	1	1	4	718000	0	0	0	0	1013200	0.829482					1.17052	1.4111
ENSRNOP00000012209.4	tankyrase 1 binding protein 1 GN=ENSRNOG00000009195.7(Tnks1bp1)	180.01	33.5	137	33	33	22	19	24	24	21	27	23	22	27	28	27	32	126090	115710	127380	156410	151530	212060	0.850829	0.780787	0.859534	1.05542	1.02249	1.43094	1.4085	0.0408505
ENSRNOP00000046777.4	1-aminocyclopropane-1-carboxylate synthase homolog GN=ENSRNOG00000009199.8(Accs)	54.472	4.2	5	2	2	1	0	0	1	1	2	1	0	1	2	1	2	0	0	0	10821	0	20345				0.694411		1.30559
ENSRNOP00000012222.4	ATP binding cassette subfamily B member 8 GN=ENSRNOG00000008557.6(Abcb8)	77.506	31.7	61	16	16	10	10	12	11	11	7	13	14	13	13	13	9	140740	145270	146220	127940	121630	85950	1.09989	1.13529	1.14272	0.999857	0.950544	0.671703	0.7763	0.0996551
ENSRNOP00000012233.2	defender against cell death 1 GN=ENSRNOG00000009090.5(Dad1)	12.497	28.3	20	3	3	3	4	4	3	3	3	3	3	3	3	3	3	401200	410410	385890	358860	325440	390020	1.05959	1.08391	1.01916	0.947769	0.859505	1.03006	0.8971	0.115358
ENSRNOP00000012240.4	SEC62 homolog, preprotein translocation factor GN=ENSRNOG00000009057.4(Sec62)	67.93	6.3	13	4	4	3	1	3	1	3	2	4	2	4	3	3	2	93405	98363	101530	87874	91618	91354	0.993417	1.04615	1.07983	0.934591	0.974411	0.971603	0.9234	0.0463126
ENSRNOP00000012247.4	junctional adhesion molecule 3 GN=ENSRNOG00000009149.4(Jam3)	34.782	5.8		1	1							1	1	1	1	1	1	0	0	0	0	0	0
ENSRNOP00000055726.2	ribosomal protein L28 GN=ENSRNOG00000017127.6(Rpl28)	15.733	29.2	16	4	4	2	4	3	4	2	1	4	4	4	4	3	2	246630	215350	199890	136120	150170	147540	1.35053	1.17925	1.09459	0.745387	0.822324	0.807922	0.6555	0.00360806
ENSRNOP00000012260.4	N-acetylneuraminate synthase GN=ENSRNOG00000008945.6(Nans)	40.051	58.2	101	16	16	17	15	19	15	15	20	12	13	14	11	12	15	717770	737850	944250	696880	632840	765320	0.95811	0.984914	1.26043	0.930226	0.844742	1.02158	0.873	0.272227
ENSRNOP00000071021.1	SEC24 homolog C, COPII coat complex component GN=ENSRNOG00000009042.7(Sec24c)	114.7	35.7	126	27	27	20	20	20	22	21	23	24	21	24	25	22	25	250780	234170	253340	248630	255670	264220	0.998586	0.932447	1.00878	0.990025	1.01806	1.0521	1.0409	0.253331
ENSRNOP00000012270.5	translocase of inner mitochondrial membrane 29 GN=ENSRNOG00000009255.5(Timm29)	29.873	43.4	24	7	7	5	4	6	5	2	2	6	5	7	5	4	5	75934	75744	82277	56486	60554	42061	1.15913	1.15623	1.25596	0.862259	0.924357	0.642061	0.68	0.025995
ENSRNOP00000074573.1	abhydrolase domain containing 6 GN=ENSRNOG00000008167.5(Abhd6)	38.311	28.5	32	7	7	6	4	5	5	6	6	7	5	7	5	7	7	40420	31269	40225	36933	39589	40064	1.06136	0.821068	1.05624	0.969794	1.03954	1.05201	1.0417	0.621784
ENSRNOP00000012279.3	dynein light chain LC8-type 2 GN=ENSRNOG00000008921.4(Dynll2)	10.35	50.6		4	1							1	1	1	1	1	1	1200700	957420	1317100	988560	1076800	1045100
ENSRNOP00000075473.1	COP9 signalosome subunit 2 GN=ENSRNOG00000008744.6(Cops2)	51.596	41.5	78	17	17	13	14	13	14	11	13	13	14	13	16	13	13	206220	203300	204300	196820	209050	212920	1.00382	0.989607	0.994475	0.958065	1.0176	1.03643	1.0081	0.770691
ENSRNOP00000047327.3	alpha-2u globulin PGCL3 GN=ENSRNOG00000009273.7(LOC259244)	20.765	74		18	0							0	0	0	0	0	0	22550000	22491000	23768000	5228500	14944000	3146500
ENSRNOP00000012295.3	neuroplastin GN=ENSRNOG00000009029.7(Nptn)	31.292	25.6	44	6	6	8	6	6	9	9	6	6	6	6	6	6	5	195060	185590	189900	180950	177800	163200	1.07127	1.01926	1.04293	0.993776	0.976476	0.896293	0.9148	0.0621357
ENSRNOP00000012300.1	fucosyltransferase 11 GN=ENSRNOG00000009274.5(Fut11)	56	5.5	8	2	2	1	1	1	2	2	1	2	2	1	2	2	1	18572	14686	0	26380	29150	0	0.83669	0.661621		1.18845	1.31324		1.6697	0.0555762
ENSRNOP00000012301.2	F-box protein 6 GN=ENSRNOG00000009217.4(Fbxo6)	32.786	31	45	8	8	6	7	8	7	8	9	7	7	8	8	7	8	101360	103240	104140	94942	100500	99806	1.00691	1.02558	1.03452	0.943151	0.998364	0.99147	0.9563	0.0837673
ENSRNOP00000012306.4	tissue specific transplantation antigen P35B GN=ENSRNOG00000009020.7(Tsta3)	35.796	68.2	93	15	15	17	17	17	16	13	13	13	14	15	14	11	14	448930	481290	446140	444830	437840	452530	0.993369	1.06497	0.987196	0.984297	0.96883	1.00134	0.9701	0.316583
ENSRNOP00000012311.3	exosome component 2 GN=ENSRNOG00000009245.7(Exosc2)	32.689	13.3	8	3	3	2	2	1	0	0	3	2	2	1	1	1	3	26237	37965	0	0	0	32946	0.810217	1.17239				1.0174	1.0263
ENSRNOP00000012317.5	ring finger protein 126 GN=ENSRNOG00000009028.6(Rnf126)	34.089	11.8	6	2	2	1	0	1	1	2	1	2	0	1	2	2	1	18352	0	0	24832	30198	0	0.750266			1.01518	1.23455		1.4993
ENSRNOP00000012325.7	transformer 2 alpha homolog GN=ENSRNOG00000009156.7(Tra2a)	32.578	8.2	11	2	2	1	2	2	2	2	2	2	2	2	2	2	2	107100	103260	99949	100730	85103	113960	1.05327	1.0155	0.982941	0.990621	0.836939	1.12073	0.9661	0.66051
ENSRNOP00000012327.4	ergosterol biosynthesis 28 homolog GN=ENSRNOG00000008781.5(Erg28)	15.806	5.7		1	1							0	1	0	1	0	0	0	0	0	0	0	0
ENSRNOP00000012334.7	collagen type V alpha 1 chain GN=ENSRNOG00000008749.7(Col5a1)	184	2	3	3	3	0	0	0	1	0	2	1	3	1	2	2	2	0	51221	0	0	0	39774		1.1258				0.874202	0.7765
ENSRNOP00000075572.1	glutathione S-transferase alpha 4 GN=ENSRNOG00000030449.5(Gsta4)	25.51	38.3	55	10	8	6	9	9	11	10	10	6	7	8	8	8	8	1160400	1366400	1698200	1476800	1323200	1114600	0.855374	1.00722	1.25181	1.0886	0.97538	0.821613	0.9265	0.633925
ENSRNOP00000012363.3	nudix hydrolase 4 GN=ENSRNOG00000009094.4(Nudt4)	20.138	40.2	27	5	5	4	6	5	5	5	2	4	5	4	4	4	2	90412	80602	101770	71940	73302	94848	1.05771	0.942945	1.19059	0.84161	0.857544	1.10961	0.8801	0.30513
ENSRNOP00000012376.3	karyopherin subunit beta 1 GN=ENSRNOG00000009275.4(Kpnb1)	97.183	44.3	210	31	31	36	31	34	35	39	35	28	27	28	27	31	29	305870	311450	306810	293700	319960	353270	0.970472	0.988176	0.973454	0.931858	1.01518	1.12086	1.0463	0.473041
ENSRNOP00000012396.4	hook microtubule-tethering protein 1 GN=ENSRNOG00000026226.4(Hook1)	84.371	11.8	23	7	7	4	5	4	3	3	4	6	6	6	6	6	6	29318	43340	39396	39132	43642	37119	0.758397	1.12112	1.0191	1.01227	1.12893	0.960193	1.07	0.568792
ENSRNOP00000012400.5	fermitin family member 2 GN=ENSRNOG00000009102.7(Fermt2)	77.875	48.1	176	33	32	30	27	31	25	32	31	24	26	28	27	28	26	430250	392680	430520	352690	371490	390720	1.09	0.994819	1.09068	0.893508	0.941136	0.989854	0.8895	0.0511839
ENSRNOP00000012413.3	cytochrome P450, family 2, subfamily d, polypeptide 2 GN=ENSRNOG00000008988.4(Cyp2d2)	56.683	46	47	18	10	8	22	6	4	5	2	4	10	4	2	2	0	82950	450510	79322	54168	44904	28380	0.672355	3.65163	0.642948	0.439061	0.363971	0.230035	0.208	0.106227
ENSRNOP00000012415.6	protein kinase cAMP-dependent type II regulatory subunit beta GN=ENSRNOG00000009079.6(Prkar2b)	46.122	32.2	27	9	6	5	3	5	5	4	5	5	3	6	5	5	5	71210	49893	65332	79446	77023	105550	0.95274	0.667533	0.874096	1.06293	1.03051	1.41219	1.4054	0.0807296
ENSRNOP00000063236.3	NMD3 ribosome export adaptor GN=ENSRNOG00000009310.8(Nmd3)	57.746	8.3	6	3	3	2	1	0	1	1	1	2	2	2	2	3	2	424700	542250	526250	503720	553440	385680	0.867904	1.10813	1.07543	1.02939	1.13099	0.788164	0.9663	0.778695
ENSRNOP00000012425.4	NADH:ubiquinone oxidoreductase core subunit S3 GN=ENSRNOG00000009155.6(Ndufs3)	30.226	58.7	115	18	18	19	18	20	20	21	17	15	16	15	15	16	15	1645600	1825500	1819700	1540200	1557400	1131900	1.03711	1.15049	1.14683	0.970684	0.981524	0.71336	0.7994	0.101229
ENSRNOP00000012428.6	cell cycle associated protein 1 GN=ENSRNOG00000009152.7(Caprin1)	78.12	23.3	55	12	12	11	11	10	7	9	7	10	12	11	11	9	7	469330	505250	476850	469450	522030	481520	0.962916	1.03661	0.978344	0.963162	1.07104	0.987926	1.0149	0.734237
ENSRNOP00000012432.6	HCK proto-oncogene, Src family tyrosine kinase GN=ENSRNOG00000009331.6(Hck)	56.967	9.1	5	4	3	2	0	0	1	1	1	3	0	1	1	1	1	0	0	0	0	0	0
ENSRNOP00000012434.1	6-pyruvoyl-tetrahydropterin synthase GN=ENSRNOG00000009250.3(Pts)	16.24	39.6	17	5	5	4	4	2	2	2	3	5	4	4	3	4	3	173460	199680	180730	160520	137320	164440	1.02422	1.17904	1.06715	0.947813	0.810825	0.970959	0.8346	0.0605622
ENSRNOP00000028875.7	signal recognition particle 68 GN=ENSRNOG00000009351.6(Srp68)	70.491	38.1	89	20	20	15	17	14	15	12	16	16	17	17	16	15	17	139680	142350	140560	140370	144670	146700	0.980979	0.999731	0.98716	0.985825	1.01602	1.03028	1.0217	0.207214
ENSRNOP00000012440.6	tudor domain containing 3 GN=ENSRNOG00000009034.7(Tdrd3)	70.843	12.3	14	5	5	1	1	3	3	3	3	3	3	5	3	4	3	19374	12856	12622	25515	19217	27019	0.996921	0.661527	0.649486	1.31292	0.988842	1.39031	1.5997	0.0519982
ENSRNOP00000068802.1	galactokinase 2 GN=ENSRNOG00000009289.6(Galk2)	49.072	36.7	89	12	12	16	14	15	16	14	14	12	12	12	12	12	12	343970	454030	390430	381460	376300	318020	0.911497	1.20315	1.03461	1.01084	0.997169	0.842731	0.9052	0.386226
ENSRNOP00000012448.4	cytochrome P450, family 4, subfamily a, polypeptide 8 GN=ENSRNOG00000008842.4(Cyp4a8)	58.558	45.9	104	21	16	20	22	14	17	17	14	15	14	11	11	12	11	901480	917140	809290	913970	844280	575480	1.09014	1.10908	0.978656	1.10524	1.02097	0.695915	0.8881	0.40835
ENSRNOP00000012455.3	alpha-L-fucosidase 1 GN=ENSRNOG00000009325.5(Fuca1)	53.472	29.9	58	10	10	9	8	10	9	11	11	9	9	9	9	10	8	207790	224890	246900	217950	253690	218420	0.910268	0.985179	1.0816	0.954776	1.11134	0.956835	1.0154	0.840216
ENSRNOP00000012460.3	mitogen-activated protein kinase 15 GN=ENSRNOG00000009336.5(Mapk15)	60.723	3.3	7	2	2	1	2	1	1	1	1	2	2	2	1	2	2	181590	188560	208680	0	188180	168200	0.970851	1.00812	1.11569		1.00608	0.899263	0.9235	0.32738
ENSRNOP00000012469.4	amnion associated transmembrane protein GN=ENSRNOG00000009050.5(Amn)	48.848	45.3	53	14	14	11	7	8	10	11	6	12	9	9	10	10	10	222760	205080	218570	205720	229530	160710	1.07581	0.99043	1.05558	0.99352	1.10851	0.776146	0.922	0.445969
ENSRNOP00000012474.5	solute carrier family 17 member 5 GN=ENSRNOG00000009330.6(Slc17a5)	54.323	7.5	7	2	2	1	1	2	1	2	0	1	1	2	1	2	0	0	0	130900	0	106230	0			1.10404		0.895964		0.8115
ENSRNOP00000012478.4	acidic nuclear phosphoprotein 32 family member B GN=ENSRNOG00000009266.6(Anp32b)	30.973	18.1	22	4	3	4	3	4	4	3	4	3	2	3	3	2	3	572900	492210	546320	383830	344190	523160	1.20079	1.03167	1.14508	0.804504	0.721419	1.09654	0.7764	0.115307
ENSRNOP00000012480.3	SH3-domain binding protein 1 GN=ENSRNOG00000009360.6(Sh3bp1)	74.851	23.4	23	11	11	3	1	3	2	4	10	6	7	4	7	8	10	69999	75635	69247	108330	119090	185650	0.668832	0.722684	0.661647	1.03508	1.13789	1.77387	1.9223	0.0205443
ENSRNOP00000012495.4	presenilin 1 GN=ENSRNOG00000009110.7(Psen1)	52.789	13.7	13	4	4	1	1	4	3	2	2	3	3	4	3	2	2	49961	106810	104450	66942	61649	48625	0.683715	1.46169	1.4294	0.9161	0.843665	0.665432	0.6784	0.271808
ENSRNOP00000012500.4	serpin family A member 6 GN=ENSRNOG00000009438.7(Serpina6)	44.67	34.8	45	11	11	7	6	8	9	4	11	9	9	10	9	8	10	124370	187820	184580	261530	178190	397690	0.55931	0.844654	0.830083	1.17614	0.801346	1.78847	1.6857	0.144003
ENSRNOP00000061120.1	D-aminoacyl-tRNA deacylase 1 GN=ENSRNOG00000008746.7(Dtd1)	19.636	17.2	9	3	3	1	2	1	1	2	2	3	3	2	3	2	3	66743	65536	64754	63502	66544	57039	1.04254	1.02368	1.01147	0.991914	1.03943	0.890961	0.9495	0.3114
ENSRNOP00000012533.4	coiled-coil domain containing 47 GN=ENSRNOG00000009006.6(Ccdc47)	55.732	35.6	93	14	14	15	14	14	16	16	18	14	13	13	13	13	14	132100	135210	143390	116000	123650	117300	1.0325	1.05681	1.12075	0.906663	0.966456	0.916824	0.8691	0.0111046
ENSRNOP00000012577.3	serpin family A member 1 GN=ENSRNOG00000032669.5(Serpina1)	46.121	47.7	167	18	18	30	25	26	31	26	29	18	17	18	17	16	18	4368600	4568100	4635000	5024500	3712900	6176700	0.920164	0.962185	0.976276	1.05832	0.782053	1.30101	1.0989	0.648468
ENSRNOP00000012597.5	cyclin-dependent kinase 6 GN=ENSRNOG00000009258.6(Cdk6)	36.952	33.4	25	8	7	4	3	3	6	4	5	5	5	5	7	7	5	53298	56324	60623	62521	75375	85526	0.812331	0.858451	0.923974	0.952902	1.14881	1.30353	1.3124	0.0543961
ENSRNOP00000062670.3	TBC1 domain family, member 4 GN=ENSRNOG00000009431.8(Tbc1d4)	140.36	5	4	4	3	0	1	1	0	0	2	1	1	2	1	1	2	0	0	0	0	0	0
ENSRNOP00000012608.3	FKBP prolyl isomerase 1A GN=ENSRNOG00000008822.5(Fkbp1a)	11.922	41.7	56	6	6	10	9	10	9	8	10	6	6	6	5	6	6	976530	1006500	1033900	1274000	1325400	1707100	0.80006	0.824614	0.847062	1.04377	1.08588	1.39861	1.4274	0.0202721
ENSRNOP00000073386.1	opioid growth factor receptor GN=ENSRNOG00000009355.6(Ogfr)	63.769	11.7	12	5	5	2	2	2	3	2	1	3	3	3	4	3	2	37266	40203	34509	38199	40718	52311	0.919369	0.991826	0.851352	0.942386	1.00453	1.29054	1.1719	0.225547
ENSRNOP00000012616.4	NADH:ubiquinone oxidoreductase subunit B9 GN=ENSRNOG00000009364.7(Ndufb9)	21.892	67	77	12	12	13	13	11	14	14	12	12	11	11	12	12	10	1088300	935970	1151400	817200	933700	646760	1.17162	1.00762	1.23955	0.879761	1.00518	0.696273	0.755	0.0802686
ENSRNOP00000042940.1	ABL proto-oncogene 1, non-receptor tyrosine kinase GN=ENSRNOG00000009371.8(Abl1)	122.24	4.3	6	3	3	0	1	0	1	2	2	1	1	1	1	3	2	0	0	0	0	6236.4	9726.6					0.781357	1.21864
ENSRNOP00000068923.1	Pentatricopeptide repeat domain 3 GN=ENSRNOG00000009484.7(Ptcd3)	84.556	24.4	48	13	13	8	10	9	6	8	7	12	12	13	11	10	10	159300	156220	163240	153420	156460	107610	1.06644	1.04582	1.09282	1.02708	1.04743	0.720402	0.872	0.284678
ENSRNOP00000012628.4	nucleoporin 35 GN=ENSRNOG00000009290.6(Nup35)	34.801	36.6	23	8	8	5	3	2	4	4	5	7	3	5	6	5	7	89812	96533	102020	97062	104800	107760	0.901143	0.96858	1.02363	0.973887	1.05153	1.08123	1.0737	0.213301
ENSRNOP00000074472.1	RNA-binding protein EWS-like GN=ENSRNOG00000046950.2(LOC100912481)	67.94	16.1	50	8	8	10	7	8	7	8	10	8	8	8	8	7	8	657050	664600	735920	696250	703580	847300	0.915813	0.926336	1.02574	0.970451	0.980668	1.18099	1.0921	0.308976
ENSRNOP00000012635.5	pre-mRNA processing factor 38A GN=ENSRNOG00000009451.5(Prpf38a)	37.418	20.2	14	4	4	2	1	4	3	2	2	3	3	4	4	3	4	51424	51843	60093	55324	49858	55755	0.951424	0.959176	1.11181	1.02358	0.922451	1.03155	0.9852	0.837237
ENSRNOP00000012636.7	leucine rich repeat containing 57 GN=ENSRNOG00000048310.2(Lrrc57)	20.898	22.6	9	4	4	2	0	1	0	3	3	4	1	3	2	4	4	59288	0	54653	43691	38652	46686	1.22007		1.12469	0.899103	0.795407	0.960736	0.7549	0.0354561
ENSRNOP00000012645.5	Rho GTPase activating protein 25 GN=ENSRNOG00000009347.5(Arhgap25)	73.55	5.7	7	3	3	0	1	0	2	2	2	0	2	0	2	2	2	0	0	0	0	25414	42214					0.751582	1.24842
ENSRNOP00000012646.7	GRIP1 associated protein 1 GN=ENSRNOG00000009071.7(Gripap1)	96.073	27.1	54	17	17	8	9	8	10	12	7	9	12	12	14	16	10	116590	117790	117780	136690	135360	143510	0.911192	0.92057	0.920492	1.06828	1.05789	1.12158	1.18	0.000850829
ENSRNOP00000012655.3	chimerin 2 GN=ENSRNOG00000009411.7(Chn2)	33.823	6.8		1	1							0	0	0	1	1	1	0	0	0	0	0	0
ENSRNOP00000012661.6	tensin 3 GN=ENSRNOG00000025695.6(Tns3)	164.79	33.5	105	29	28	16	10	12	16	24	27	19	14	19	20	26	26	53992	50443	56759	63307	81599	99934	0.797845	0.745401	0.838733	0.935493	1.2058	1.47673	1.5189	0.0421151
ENSRNOP00000073636.1	Uncharacterized protein GN=ENSRNOG00000054614.1(AABR07002779.1)	19.718	14.1	13	2	2	2	2	2	2	2	3	2	2	2	2	2	2	93563	154570	109800	71674	116650	186080	0.766557	1.26638	0.899586	0.587221	0.955708	1.52454	1.046	0.983644
ENSRNOP00000012665.4	LDL receptor related protein associated protein 1 GN=ENSRNOG00000009313.5(Lrpap1)	42.031	58.6	170	25	25	30	28	29	28	30	25	25	25	22	23	23	20	803050	907020	729100	732860	764200	582580	1.06628	1.20433	0.968087	0.973079	1.01469	0.77354	0.8526	0.198191
ENSRNOP00000012668.4	proline rich 15 GN=ENSRNOG00000009564.5(Prr15)	14.163	16.7		1	1							0	0	1	1	1	1	0	0	0	0	0	0
ENSRNOP00000012670.1	F-box protein 2 GN=ENSRNOG00000009409.3(Fbxo2)	33.672	13.2	5	3	3	0	0	0	1	1	3	3	1	1	1	2	3	12738	0	0	0	13049	79979	0.361307				0.370128	2.26857	3.6516
ENSRNOP00000045567.4	cytochrome P450, family 4, subfamily a, polypeptide 3 GN=ENSRNOG00000009741.8(Cyp4a3)	57.832	59.3	42	26	7	13	10	5	6	5	3	7	7	4	5	4	4	1301900	1130000	345800	336010	331730	220080	2.13105	1.84967	0.566032	0.550007	0.543001	0.360244	0.3196	0.0845009
ENSRNOP00000012715.4	thymopoietin GN=ENSRNOG00000008797.7(Tmpo)	50.277	52	90	19	19	13	16	16	15	14	16	16	17	17	16	15	18	1269800	1156600	1223300	1108900	1126100	1143200	1.08408	0.987436	1.04438	0.946712	0.961397	0.975996	0.9256	0.0548317
ENSRNOP00000012720.5	phosphoglycolate phosphatase GN=ENSRNOG00000009536.7(Pgp)	34.6	24.6	23	6	6	6	3	3	4	4	3	6	5	6	6	4	5	173130	169280	161530	147730	139940	160600	1.09092	1.06665	1.01782	0.930866	0.88178	1.01196	0.8895	0.0581712
ENSRNOP00000012725.7	transferrin GN=ENSRNOG00000030625.6(Tf)	107.41	60	476	68	10	79	75	75	83	76	88	9	8	8	9	7	8	5761300	6432200	5665900	7381300	5526200	9004500	0.869162	0.970376	0.85477	1.11356	0.833695	1.35844	1.2269	0.274177
ENSRNOP00000012739.2	SRC proto-oncogene, non-receptor tyrosine kinase GN=ENSRNOG00000009495.6(Src)	59.972	30.2	53	12	7	10	10	10	9	6	8	7	6	6	6	6	6	186720	176420	190610	173980	179060	178230	1.03253	0.975576	1.05404	0.962084	0.990175	0.985586	0.9594	0.173581
ENSRNOP00000012751.5	copper metabolism domain containing 1 GN=ENSRNOG00000009281.7(Commd1)	21.037	41.5	23	6	6	5	3	3	4	4	4	5	4	5	4	5	5	46161	42878	41478	45837	54622	41650	1.01592	0.943666	0.912855	1.00879	1.20213	0.91664	1.0888	0.40363
ENSRNOP00000012757.5	papilin, proteoglycan-like sulfated glycoprotein GN=ENSRNOG00000009448.7(Papln)	138.6	13.9	33	10	10	5	4	2	9	5	8	5	4	4	9	6	7	42322	40982	29040	59478	38438	61767	0.933481	0.903925	0.640525	1.31188	0.847813	1.36237	1.4214	0.151457
ENSRNOP00000012775.5	poly(A) binding protein, cytoplasmic 1 GN=ENSRNOG00000008639.7(Pabpc1)	70.7	41.7	150	24	19	23	26	23	29	24	25	16	17	17	19	18	17	802900	856560	764030	863650	879160	956860	0.940318	1.00316	0.894795	1.01147	1.02963	1.12063	1.114	0.0776799
ENSRNOP00000012781.4	coiled-coil domain containing 90B GN=ENSRNOG00000009462.6(Ccdc90b)	29.8	36.7	31	8	8	4	5	6	6	7	3	6	5	6	7	7	5	66768	72140	67894	65239	68827	53170	1.01667	1.09847	1.03382	0.993392	1.04803	0.809617	0.9054	0.27047
ENSRNOP00000012789.4	O-sialoglycoprotein endopeptidase GN=ENSRNOG00000009333.7(Osgep)	36.356	41.2	42	9	9	8	8	6	7	7	6	9	8	7	7	7	6	110780	104530	112550	110900	105950	130310	0.984682	0.929128	1.00042	0.985749	0.94175	1.15828	1.0589	0.465739
ENSRNOP00000012801.5	ladinin 1 GN=ENSRNOG00000009144.5(Lad1)	57.396	50.1	136	25	25	21	21	20	27	24	23	23	24	23	25	23	23	297040	351980	275700	336580	317860	371530	0.913646	1.08263	0.848008	1.03526	0.977685	1.14277	1.1095	0.278257
ENSRNOP00000041197.4	hydroxysteroid (17-beta) dehydrogenase 12 GN=ENSRNOG00000009630.8(Hsd17b12)	32.129	36.2	45	9	9	9	5	7	8	7	9	8	5	7	8	7	8	155300	125100	131140	135470	144190	145270	1.11397	0.897342	0.940667	0.971726	1.03428	1.04202	1.0325	0.631568
ENSRNOP00000012826.7	dehydrogenase/reductase 13 GN=ENSRNOG00000009673.7(Dhrs13)	40.304	10.3	12	3	3	2	0	3	2	2	3	2	2	3	2	1	3	0	90385	89639	144210	98732	149260		0.789767	0.783248	1.26008	0.862701	1.30421	1.4524	0.128325
ENSRNOP00000029819.4	ubiquitin C-terminal hydrolase L3 GN=ENSRNOG00000046120.2(Uchl3)	26.109	51.7	62	10	10	9	8	10	13	11	11	9	9	9	10	9	8	309270	330750	332040	343820	315000	318610	0.951849	1.01796	1.02193	1.05818	0.969484	0.980595	1.0055	0.890214
ENSRNOP00000012847.3	chaperonin containing TCP1 subunit 4 GN=ENSRNOG00000009642.3(Cct4)	58.099	54.7	141	26	26	22	24	21	25	24	25	24	22	24	23	22	23	753310	792890	768360	762990	822920	863130	0.948833	0.998686	0.967789	0.961025	1.03651	1.08716	1.0581	0.227147
ENSRNOP00000012853.3	3-hydroxy-3-methylglutaryl-CoA lyase GN=ENSRNOG00000009422.6(Hmgcl)	34.191	49.5	80	12	12	15	13	15	14	13	10	10	9	11	11	11	9	604560	750990	717990	611560	656400	410130	0.966876	1.20106	1.14829	0.978071	1.04978	0.655923	0.8093	0.229304
ENSRNOP00000012854.5	histone deacetylase 1 GN=ENSRNOG00000009568.6(Hdac1)	55.092	41.1	78	14	9	15	10	12	14	14	13	9	7	9	9	8	9	327300	344800	374770	340370	365970	398030	0.912869	0.961678	1.04527	0.949322	1.02072	1.11014	1.0549	0.427078
ENSRNOP00000012879.2	aldo-keto reductase family 1 member B GN=ENSRNOG00000009513.3(Akr1b1)	35.797	64.9	121	21	20	23	18	23	16	17	24	18	17	19	14	15	18	1556400	837550	2374600	949990	974320	2016800	1.07219	0.57698	1.63584	0.654439	0.6712	1.38935	0.8265	0.688224
ENSRNOP00000012887.2	KRAS proto-oncogene, GTPase GN=ENSRNOG00000009338.6(Kras)	21.494	52.7	50	7	3	9	8	9	8	9	7	3	3	3	3	3	3	228380	217910	222190	186420	186350	168420	1.13277	1.08084	1.10207	0.924649	0.924302	0.835368	0.8096	0.00432582
ENSRNOP00000053925.3	cytochrome P450, family 4, subfamily a, polypeptide 1 GN=ENSRNOG00000009597.8(Cyp4a1)	51.668	19.5	11	7	4	0	0	2	4	5	0	2	1	3	4	4	3	4860.5	0	15660	23124	32247	6937.9	0.293404		0.945317	1.39588	1.94659	0.418807	2.0243	0.425373
ENSRNOP00000012892.3	retinoid X receptor alpha GN=ENSRNOG00000009446.4(Rxra)	51.193	8.1		3	1							1	0	1	0	1	1	0	0	0	0	0	0
ENSRNOP00000012904.7	SH3 domain binding glutamate-rich protein like 2 GN=ENSRNOG00000009613.7(Sh3bgrl2)	10.34	37.4		2	1							1	1	1	1	0	1	0	0	0	0	0	0
ENSRNOP00000012924.4	protein kinase C, iota GN=ENSRNOG00000009652.5(Prkci)	68.276	24.2	39	8	8	6	4	8	5	8	8	8	8	8	7	7	8	82174	77777	85823	96570	116160	97986	0.885989	0.838581	0.925332	1.0412	1.25242	1.05647	1.2642	0.0243951
ENSRNOP00000012940.2	MRE11 homolog, double strand break repair nuclease GN=ENSRNOG00000009506.6(Mre11)	80.063	4.4	12	3	3	1	2	2	3	2	2	1	2	2	3	2	2	0	22079	25818	35436	26226	35549		0.760778	0.889613	1.22102	0.903672	1.22491	1.3531	0.129986
ENSRNOP00000012978.5	negative elongation factor complex member B GN=ENSRNOG00000009377.6(Nelfb)	65.633	15.7	23	8	8	3	4	3	4	4	5	6	6	6	5	5	6	40494	29573	33542	40024	42079	40672	1.07324	0.783792	0.888985	1.06078	1.11525	1.07796	1.185	0.126792
ENSRNOP00000012996.4	dihydropyrimidinase-like 2 GN=ENSRNOG00000009625.6(Dpysl2)	62.277	71.5	177	27	23	30	27	27	35	25	33	21	22	20	23	20	22	740760	737490	665300	826980	811410	1001400	0.929175	0.925073	0.834521	1.03733	1.0178	1.25611	1.2315	0.0539553
ENSRNOP00000013005.5	ectonucleotide pyrophosphatase/phosphodiesterase 6 GN=ENSRNOG00000009660.8(Enpp6)	50.701	23.9	14	8	8	5	1	1	0	6	1	6	2	1	3	7	1	78371	22233	0	19072	111280	0	1.35733	0.38506		0.330314	1.92729		1.2957	0.935789
ENSRNOP00000013022.5	ADP-dependent glucokinase GN=ENSRNOG00000026178.5(Adpgk)	53.918	25.2	28	8	8	5	2	4	5	7	5	6	4	4	6	6	6	68472	66442	68365	78244	81748	94886	0.896706	0.870121	0.895304	1.02468	1.07057	1.24262	1.2538	0.0196806
ENSRNOP00000071458.1	nicotinamide phosphoribosyltransferase GN=ENSRNOG00000009754.6(Nampt)	54.091	52.9	136	22	22	23	18	21	25	24	25	21	17	19	20	20	20	329180	324720	338380	398380	353280	445470	0.902106	0.889884	0.927318	1.09175	0.968151	1.2208	1.2064	0.0543824
ENSRNOP00000013045.3	serpin family A member 4 GN=ENSRNOG00000009788.6(Serpina4)	48.046	33.8	73	13	13	13	13	13	10	12	12	12	13	11	11	11	12	271400	224530	287470	185470	168380	216250	1.2031	0.995331	1.27434	0.82218	0.74642	0.958626	0.7277	0.0381763
ENSRNOP00000013046.5	DEAD-box helicase 42 GN=ENSRNOG00000009474.5(Ddx42)	102.07	31.8	66	18	18	9	10	8	11	11	17	14	12	16	11	14	18	55335	64076	58174	68451	67524	79795	0.844047	0.977377	0.887351	1.04411	1.02997	1.21714	1.215	0.0478239
ENSRNOP00000072472.1	caspase-6 GN=ENSRNOG00000052613.1(LOC103689977)	31.574	49.1	50	10	10	8	8	9	8	9	8	8	7	9	7	8	8	87852	90228	98326	100580	114590	117620	0.865258	0.88866	0.968417	0.990617	1.1286	1.15844	1.204	0.0355477
ENSRNOP00000013050.5	upstream binding protein 1 GN=ENSRNOG00000009729.6(Ubp1)	60.162	11.1	8	4	3	0	1	2	2	1	2	2	1	2	2	2	3	10263000	0	1490200	665320	1399400	944770	3.47599		0.504718	0.225338	0.473965	0.319986	0.1707	0.165513
ENSRNOP00000013052.4	cysteine-rich with EGF-like domains 1 GN=ENSRNOG00000009414.6(Creld1)	45.696	11.2	10	4	4	1	3	0	3	1	2	2	3	0	4	2	3	42512	41087	0	51936	37170	49602	0.956155	0.924105		1.16811	0.836006	1.11562	1.1061	0.552892
ENSRNOP00000013073.2	aldo-keto reductase family 1, member B8 GN=ENSRNOG00000009734.4(Akr1b8)	36.16	66.5	117	18	4	12	13	19	24	26	23	1	1	3	4	4	4	247040	330330	642340	1156200	2357600	1345500	0.243829	0.326037	0.633991	1.14117	2.32696	1.32801	3.984	0.0164794
ENSRNOP00000013078.7	FSHD region gene 1 GN=ENSRNOG00000009846.7(Frg1)	29.041	16.3	8	3	3	0	1	1	2	3	1	2	2	3	3	3	3	40652	33049	42806	38624	35296	42257	1.04825	0.852203	1.1038	0.99596	0.910144	1.08964	0.9972	0.995517
ENSRNOP00000013088.3	secernin 1 GN=ENSRNOG00000009636.5(Scrn1)	46.396	11.4	16	4	4	3	2	2	2	3	4	3	3	3	2	3	4	35780	47130	45071	44891	52891	41313	0.803816	1.0588	1.01254	1.0085	1.18822	0.928118	1.0868	0.490196
ENSRNOP00000013092.5	nuclear factor I/B GN=ENSRNOG00000009795.8(Nfib)	47.498	11	5	4	2	2	0	0	2	0	1	2	2	1	2	1	2	19239	15529	0	18525	0	14935	1.12792	0.910418		1.08606		0.875594	0.9624	0.823993
ENSRNOP00000013100.7	DNA polymerase delta interacting protein 2 GN=ENSRNOG00000009252.7(Poldip2)	41.797	45.7	74	13	13	11	13	14	13	13	10	12	12	12	12	13	10	194560	203270	190500	187150	188160	130620	1.0668	1.11456	1.04454	1.02617	1.03171	0.71621	0.8599	0.249802
ENSRNOP00000013115.4	mitochondrial ribosomal protein L10 GN=ENSRNOG00000009567.8(Mrpl10)	29.465	34.7	28	5	5	5	3	5	5	6	4	4	4	4	4	5	5	126630	67568	92379	101490	125610	94104	1.25009	0.66703	0.911963	1.00191	1.24002	0.928993	1.1208	0.526822
ENSRNOP00000073111.1	cytochrome P450 family 7 subfamily B member 1 GN=ENSRNOG00000009730.6(Cyp7b1)	55.257	8.9	8	3	3	1	0	0	2	3	2	1	0	1	3	3	2	0	0	0	25885	21694	22514				1.10789	0.928509	0.963605
ENSRNOP00000013126.6	SET binding factor 2 GN=ENSRNOG00000009812.7(Sbf2)	205.57	1.5		2	1							1	0	1	1	1	1	0	0	0	0	0	0
ENSRNOP00000068651.1	WD repeat-containing protein 54 GN=ENSRNOG00000060514.1(LOC103692166)	35.594	7.2		1	1							0	0	0	0	0	1	0	0	0	0	0	0
ENSRNOP00000013133.5	aldose reductase-related protein 1-like GN=ENSRNOG00000027433.5(LOC100910708)	33.766	51.2		13	1							1	1	1	1	1	1	319900	541740	523240	560490	551840	214110
ENSRNOP00000013151.3	stomatin like 2 GN=ENSRNOG00000009535.6(Stoml2)	38.413	51	50	12	12	10	6	10	8	8	8	10	10	9	9	12	10	340110	389400	324740	308030	318620	273530	1.04412	1.19544	0.996935	0.945636	0.978147	0.839723	0.8539	0.0928739
ENSRNOP00000013154.6	proline-rich transmembrane protein 3 GN=ENSRNOG00000009863.8(Prrt3)	101.43	0.8		1	1							1	1	1	1	1	0	0	0	0	0	0	0
ENSRNOP00000013166.6	SWI/SNF related, matrix associated, actin dependent regulator of chromatin, subfamily a, member 4 GN=ENSRNOG00000009271.6(Smarca4)	181.4	8.7	13	11	4	1	2	3	3	2	2	3	3	4	3	3	3	48244	59477	56729	61134	67379	72293	0.792496	0.977019	0.931878	1.00424	1.10682	1.18755	1.2211	0.065309
ENSRNOP00000013175.5	serine (or cysteine) proteinase inhibitor, clade A, member 3M GN=ENSRNOG00000009921.6(Serpina3m)	46.84	32.7	37	11	8	0	9	8	7	6	7	1	8	6	6	4	5	0	252850	123120	290150	108590	150520		1.36642	0.665348	1.56799	0.586827	0.813419	0.9739	0.921878
ENSRNOP00000068673.1	apurinic/apyrimidinic endodeoxyribonuclease 1 GN=ENSRNOG00000009663.5(Apex1)	35.538	51.7	83	11	11	13	14	15	15	13	13	11	9	10	11	11	11	457540	427710	479920	433790	437460	460140	1.01805	0.951679	1.06785	0.965208	0.973373	1.02384	0.9753	0.559003
ENSRNOP00000013181.4	similar to RIKEN cDNA 3110043O21 GN=ENSRNOG00000009478.6(RGD1359108)	54.176	3.3		1	1							1	1	0	0	1	1	0	0	0	0	0	0
ENSRNOP00000013184.5	dynein cytoplasmic 1 intermediate chain 1 GN=ENSRNOG00000009700.5(Dync1i1)	72.677	8.6		2	1							1	0	0	1	1	1	0	0	0	0	386670	359160
ENSRNOP00000013188.2	translocase of inner mitochondrial membrane 8 homolog B GN=ENSRNOG00000009888.5(Timm8b)	9.2864	71.1	31	5	5	6	5	4	6	5	5	5	5	5	5	5	4	181650	196330	166510	164330	153370	156510	1.06989	1.15636	0.980721	0.967881	0.903328	0.921822	0.8709	0.0580476
ENSRNOP00000013189.6	death inducer-obliterator 1 GN=ENSRNOG00000009936.8(Dido1)	243.29	1.8	9	3	3	3	2	1	1	1	1	3	3	2	2	2	1	224960	104320	141400	46515	174570	0	1.62599	0.754013	1.02202	0.336205	1.26177		0.7046	0.442528
ENSRNOP00000013209.7	plastin 1 GN=ENSRNOG00000009945.7(Pls1)	70.389	62.9	192	33	29	33	31	32	32	32	32	28	27	24	24	25	25	804840	922720	906810	883080	919120	761540	0.928999	1.06506	1.0467	1.01931	1.06091	0.879019	0.9732	0.709964
ENSRNOP00000013213.4	phosphatidylinositol glycan anchor biosynthesis, class O GN=ENSRNOG00000009930.5(Pigo)	119.68	1.4		1	1							1	0	0	1	1	1	0	0	0	0	0	0
ENSRNOP00000013224.4	transmembrane protein 59 GN=ENSRNOG00000009778.6(Tmem59)	36.241	4.6		1	1							1	0	0	1	0	0	0	0	0	0	0	0
ENSRNOP00000013225.5	phosphatidylinositol-4,5-bisphosphate 4-phosphatase 1 GN=ENSRNOG00000009948.6(Pip4p1)	29.993	11.6	9	2	2	2	0	2	1	2	2	2	1	2	1	2	2	42590	0	24368	0	27010	17503	1.52829		0.874416		0.969221	0.628074	0.6648	0.381876
ENSRNOP00000013228.3	tropomodulin 1 GN=ENSRNOG00000009761.4(Tmod1)	40.454	9.2	4	3	2	0	2	1	0	0	1	0	2	1	0	0	1	0	0	0	0	0	0
ENSRNOP00000071737.1	peroxisome assembly protein 12 GN=ENSRNOG00000052864.1(LOC108348326)	40.681	14.5	9	4	4	3	1	2	1	2	0	3	2	4	2	3	1	43836	26371	25667	20826	21243	0	1.58892	0.955866	0.930348	0.754877	0.769992		0.6582	0.184113
ENSRNOP00000013238.1	acyl-CoA dehydrogenase medium chain GN=ENSRNOG00000009845.3(Acadm)	46.571	49.6	134	19	19	25	23	22	22	21	21	18	19	17	17	17	15	2586700	3025800	3000000	2261200	2381300	1396600	1.05928	1.2391	1.22853	0.925988	0.97517	0.571924	0.7012	0.0991029
ENSRNOP00000013246.4	OXA1L, mitochondrial inner membrane protein GN=ENSRNOG00000009713.7(Oxa1l)	48.023	15	27	6	6	3	5	6	4	5	4	4	5	5	5	5	4	151360	155110	161570	131240	139010	92466	1.09317	1.12026	1.16691	0.94786	1.00398	0.667821	0.775	0.104025
ENSRNOP00000013249.6	branched chain keto acid dehydrogenase E1 subunit beta GN=ENSRNOG00000009928.6(Bckdhb)	42.96	62.4	97	15	15	17	15	17	19	16	13	13	12	14	15	14	13	847300	932340	905090	810860	799350	503950	1.05937	1.16569	1.13162	1.01381	0.999419	0.630083	0.7875	0.175317
ENSRNOP00000013297.6	RNA binding motif protein 26 GN=ENSRNOG00000009836.8(Rbm26)	112.08	9.7	26	8	8	3	4	3	4	5	7	4	5	6	7	5	8	59456	42601	54228	55541	64329	61156	1.05759	0.757775	0.964594	0.987949	1.14427	1.08783	1.1583	0.226351
ENSRNOP00000013257.4	HGF activator GN=ENSRNOG00000009572.6(Hgfac)	70.736	8.3	13	4	4	2	1	2	4	2	2	3	1	3	4	3	3	15888	0	21465	37671	20814	36114	0.602037		0.813364	1.42745	0.788696	1.36845	1.6884	0.161593
ENSRNOP00000013262.4	electron transfer flavoprotein dehydrogenase GN=ENSRNOG00000009538.6(Etfdh)	68.163	55.5	177	25	25	29	29	30	30	31	28	24	23	23	24	25	22	683460	756700	820760	677530	634610	482070	1.01125	1.11962	1.2144	1.00248	0.938974	0.713274	0.7936	0.110557
ENSRNOP00000073987.1	gasdermin E GN=ENSRNOG00000009970.7(Gsdme)	44.08	28.8	33	9	9	8	6	6	5	6	2	8	6	8	7	7	3	410270	299050	342510	272090	277480	122910	1.4276	1.04059	1.19182	0.946779	0.965534	0.427684	0.6393	0.150324
ENSRNOP00000013265.7	DNA topoisomerase II binding protein 1 GN=ENSRNOG00000009789.7(Topbp1)	146.91	2.9	7	3	2	1	0	1	3	1	1	2	2	2	2	2	1	222680	209800	307440	392310	328870	0	0.762029	0.717952	1.05208	1.34252	1.12542		1.462	0.101062
ENSRNOP00000013272.5	NECAP endocytosis associated 1 GN=ENSRNOG00000009236.6(Necap1)	29.792	18.8	16	4	4	2	1	3	3	3	4	3	2	4	4	4	4	63499	54373	62756	80666	81637	66894	0.92965	0.796042	0.918773	1.18098	1.1952	0.979355	1.2689	0.0440631
ENSRNOP00000013276.5	switching B-cell complex subunit SWAP70 GN=ENSRNOG00000009910.6(Swap70)	68.773	50.1	145	27	27	26	22	22	24	24	27	24	23	24	24	24	22	167370	165120	155240	166790	175590	226230	0.95066	0.93788	0.881762	0.947365	0.997349	1.28498	1.1658	0.209685
ENSRNOP00000059717.2	exocyst complex component 7-like GN=ENSRNOG00000046594.2(LOC100911734)	75.045	39.5	86	21	21	17	13	15	13	16	12	19	16	19	18	16	17	1255000	1282300	1333400	1269600	1333000	1372600	0.959737	0.980614	1.01969	0.970902	1.01939	1.04967	1.027	0.411244
ENSRNOP00000013286.4	allograft inflammatory factor 1-like GN=ENSRNOG00000009951.5(Aif1l)	17.024	48	37	7	7	7	7	6	6	5	6	7	7	7	7	7	6	589080	657590	538850	502380	450270	442340	1.11129	1.24054	1.01653	0.947735	0.84943	0.83447	0.7813	0.0248705
ENSRNOP00000013299.4	RAB43, member RAS oncogene family GN=ENSRNOG00000037768.2(Rab43)	23.229	36.7	12	5	5	3	2	2	2	1	2	4	2	3	3	3	2	28547	34410	30269	34834	37717	38466	0.838619	1.01086	0.889206	1.02331	1.108	1.13001	1.1908	0.0483554
ENSRNOP00000013301.4	serine and arginine rich splicing factor 4 GN=ENSRNOG00000010007.5(Srsf4)	55.674	11.7	13	5	3	1	2	3	4	1	2	3	3	3	3	3	3	119860	109220	107000	129690	110210	135430	1.01089	0.921157	0.902433	1.0938	0.929506	1.14221	1.1168	0.207537
ENSRNOP00000013315.6	WASH complex subunit 5 GN=ENSRNOG00000009739.8(Washc5)	134.21	34.2	139	33	33	25	20	23	23	26	22	30	24	26	25	28	21	111630	113670	116980	99750	109090	100260	1.02825	1.04704	1.07753	0.918819	1.00485	0.923516	0.9031	0.0328752
ENSRNOP00000013321.4	cytochrome P450, family 4, subfamily b, polypeptide 1 GN=ENSRNOG00000055078.1(Cyp4b1)	58.936	5.3	2	2	2	0	0	2	0	0	0	2	0	2	1	0	1	22989	0	34126	0	0	0	0.805007		1.19499
ENSRNOP00000013322.6	UDP-galactose-4-epimerase GN=ENSRNOG00000009712.7(Gale)	38.353	33.9	22	7	7	2	5	3	3	4	5	5	6	5	4	5	5	35033	41592	35473	45713	58953	77592	0.714094	0.84779	0.723063	0.93179	1.20167	1.5816	1.6259	0.0455716
ENSRNOP00000068608.1	esterase D GN=ENSRNOG00000009512.6(Esd)	31.363	71.6	110	15	15	20	19	17	18	18	18	14	14	15	13	15	14	1549700	1505300	1571300	1344500	1456800	1272200	1.06878	1.03816	1.08368	0.927263	1.00471	0.877399	0.8805	0.0357438
ENSRNOP00000013353.4	poly-U binding splicing factor 60 GN=ENSRNOG00000009960.8(Puf60)	58.544	46.3	72	19	19	10	12	11	9	14	16	16	14	14	15	15	16	262730	264740	260970	308310	278150	317060	0.931689	0.938817	0.925447	1.09332	0.986371	1.12435	1.146	0.0281636
ENSRNOP00000013354.3	carbonic anhydrase 2 GN=ENSRNOG00000009629.6(Car2)	29.113	76.5	209	19	19	33	34	33	39	34	36	19	19	19	19	19	19	3917400	4928600	4622500	4012400	3937500	4568700	0.904464	1.13793	1.06726	0.926398	0.909105	1.05484	0.9295	0.441245
ENSRNOP00000072173.1	WNK lysine deficient protein kinase 1 GN=ENSRNOG00000009956.8(Wnk1)	225.11	8.7	36	14	10	3	3	3	7	7	13	5	5	5	6	8	10	32864	39936	32632	49630	46705	66472	0.735106	0.893293	0.729916	1.11013	1.0447	1.48685	1.5442	0.0286212
ENSRNOP00000013366.7	ATP binding cassette subfamily C member 4 GN=ENSRNOG00000010064.8(Abcc4)	144.54	14.5	76	16	16	15	13	12	13	10	13	14	13	11	13	13	13	198670	225780	195930	197490	145740	157750	1.06301	1.20807	1.04835	1.0567	0.779803	0.844064	0.8075	0.0961168
ENSRNOP00000013369.6	WD repeat domain 45 GN=ENSRNOG00000009749.7(Wdr45)	39.8	11.9	5	3	3	0	1	0	0	3	1	2	1	2	0	3	1	116190	0	39574	0	31918	0	1.85724		0.63257		0.510193		0.4098
ENSRNOP00000013375.2	eukaryotic translation initiation factor 2 subunit alpha GN=ENSRNOG00000009432.4(Eif2s1)	36.108	62.2	84	17	17	16	13	12	17	14	12	14	16	14	17	15	15	462120	510780	501370	489790	485870	495120	0.941485	1.04062	1.02145	0.997857	0.989871	1.00872	0.9976	0.964856
ENSRNOP00000013378.5	RAB GTPase activating protein 1 GN=ENSRNOG00000009402.6(Rabgap1)	120.96	24.7	78	19	19	14	12	12	11	15	14	16	16	16	14	15	17	143080	137910	137780	136000	136740	152780	1.01681	0.980066	0.979142	0.966493	0.971751	1.08574	1.0161	0.731353
ENSRNOP00000013384.5	coenzyme Q3 methyltransferase GN=ENSRNOG00000009974.7(Coq3)	38.708	21.4	27	5	5	5	4	3	6	4	5	5	5	4	5	5	5	80927	81030	82178	78576	81544	61947	1.04153	1.04285	1.05763	1.01127	1.04947	0.797255	0.9096	0.302776
ENSRNOP00000068212.1	solute carrier family 33 member 1 GN=ENSRNOG00000010023.6(Slc33a1)	61.101	6.2	12	3	3	2	2	3	1	2	2	3	3	3	2	2	2	64647	60535	61068	48954	41270	30805	1.26231	1.18202	1.19243	0.955887	0.805847	0.601505	0.6498	0.0305504
ENSRNOP00000013393.4	S100 calcium binding protein A11 GN=ENSRNOG00000010105.6(S100a11)	11.065	53.1	34	5	5	6	5	6	5	5	7	4	4	4	5	5	4	652880	499120	612900	642510	618620	1075600	0.955054	0.730129	0.89657	0.939885	0.904938	1.57342	1.324	0.265125
ENSRNOP00000072822.1	protein kinase C and casein kinase substrate in neurons 2 GN=ENSRNOG00000009756.8(Pacsin2)	55.733	37.7	81	16	16	14	13	15	11	14	14	15	13	14	12	14	15	430190	490580	483330	368450	374590	381880	1.02061	1.16388	1.14668	0.874133	0.8887	0.905995	0.8012	0.00677919
ENSRNOP00000013423.2	aldo-keto reductase family 1, member B7 GN=ENSRNOG00000009875.2(Akr1b7)	36.121	30.4		9	1							1	1	1	1	1	1	0	0	0	0	0	0
ENSRNOP00000013462.4	ribosomal protein L4 GN=ENSRNOG00000009378.7(Rpl4)	47.3	44.9	103	18	18	22	17	21	15	17	11	18	16	16	14	16	10	859960	517320	636960	377070	413600	340620	1.64035	0.986772	1.21498	0.719249	0.788929	0.649722	0.5616	0.0240936
ENSRNOP00000013463.4	N-acylsphingosine amidohydrolase 1 GN=ENSRNOG00000010034.5(Asah1)	44.443	45.4	81	16	16	12	13	14	12	14	16	13	13	15	14	15	15	341340	320130	372540	359450	308900	411610	0.968812	0.908613	1.05737	1.02021	0.876739	1.16826	1.0444	0.702087
ENSRNOP00000013468.5	C-x(9)-C motif containing 1 GN=ENSRNOG00000010149.6(Cmc1)	12.572	18.9	5	2	2	1	2	0	0	2	0	2	2	2	1	2	1	116040	132820	127800	0	37790	0	1.11994	1.28189	1.23344		0.364724		0.301
ENSRNOP00000013486.4	ubiquitin-conjugating enzyme E2G 1 GN=ENSRNOG00000010041.6(Ube2g1)	19.509	21.8	16	3	3	3	2	2	3	3	3	3	2	2	3	3	3	62616	59710	50958	62732	73252	72572	0.983909	0.938246	0.800723	0.985732	1.15104	1.14035	1.2036	0.0799991
ENSRNOP00000013488.2	ER membrane protein complex subunit 3 GN=ENSRNOG00000009934.4(Emc3)	29.98	31	39	8	8	6	6	8	6	6	7	7	7	7	8	7	6	94065	98741	99397	102610	101950	94612	0.954369	1.00181	1.00847	1.04106	1.03437	0.959919	1.0238	0.499869
ENSRNOP00000013496.2	low density lipoprotein receptor GN=ENSRNOG00000009946.7(Ldlr)	96.648	4.2	4	3	3	0	0	0	1	2	1	0	0	1	2	3	2	0	0	0	53056	304070	91785				0.354565	2.03205	0.613384
ENSRNOP00000071705.1	transmembrane protein 144 GN=ENSRNOG00000010081.6(Tmem144)	37.84	3.7		1	1							1	1	1	1	0	0	0	0	0	0	0	0
ENSRNOP00000013515.4	acyl-CoA thioesterase 2 GN=ENSRNOG00000010134.5(Acot2)	49.628	47.7	116	18	7	17	21	18	20	23	17	5	5	5	6	7	6	929400	1220300	1152200	1027500	1178300	647920	0.905904	1.18945	1.12307	1.00152	1.14851	0.63154	0.8643	0.440778
ENSRNOP00000013520.2	claudin 10 GN=ENSRNOG00000010085.7(Cldn10)	30.374	7.7	7	2	2	1	1	2	1	1	1	2	2	2	2	1	1	62392	60154	49751	55354	0	0	1.09628	1.05695	0.874163	0.972612			0.9638
ENSRNOP00000075432.1	ATP synthase mitochondrial F1 complex assembly factor 1 GN=ENSRNOG00000010169.6(Atpaf1)	38.649	24.1	20	6	6	6	3	4	3	3	1	6	4	6	4	4	2	98707	100580	88407	107920	84830	79730	1.05725	1.07731	0.946924	1.15593	0.908611	0.853985	0.9471	0.574697
ENSRNOP00000013535.4	nucleolar protein 9 GN=ENSRNOG00000010109.5(Nol9)	80.856	2		1	1							1	1	1	1	1	0	0	0	0	0	0	0
ENSRNOP00000013538.5	galectin 1 GN=ENSRNOG00000009884.6(Lgals1)	14.857	64.4	77	9	9	15	10	14	15	11	12	9	8	9	9	9	9	7427900	5473300	7455700	7455400	7165100	10070000	0.989345	0.729005	0.993047	0.993007	0.954341	1.34125	1.2129	0.267156
ENSRNOP00000071014.1	mitochondrial ribosomal protein S2 GN=ENSRNOG00000010164.6(Mrps2)	32.175	37.1	35	7	6	6	6	5	5	6	7	5	6	5	6	6	6	74995	79724	79869	86759	84311	57689	0.97113	1.03237	1.03424	1.12346	1.09177	0.74703	0.9752	0.772296
ENSRNOP00000013550.2	chloride voltage-gated channel Kb GN=ENSRNOG00000009897.7(Clcnkb)	75.201	8	18	6	4	6	2	5	1	3	1	4	4	4	2	2	2	54487	36787	51464	26310	26363	20243	1.51596	1.0235	1.43185	0.732006	0.73348	0.563208	0.5108	0.0115901
ENSRNOP00000013552.5	PCF11 cleavage and polyadenylation factor subunit GN=ENSRNOG00000009891.7(Pcf11)	172.66	1.6	3	2	2	1	0	0	0	2	0	2	1	1	1	2	1	57544	0	0	0	83996	0	0.813113				1.18689		1.4597
ENSRNOP00000013563.4	syndecan binding protein GN=ENSRNOG00000009683.7(Sdcbp)	32.423	10.7	13	3	3	3	2	2	2	2	2	3	3	3	3	3	3	160710	168620	117860	195280	171860	189350	0.960725	1.00801	0.704567	1.16738	1.02738	1.13193	1.2444	0.125423
ENSRNOP00000013566.4	bisphosphoglycerate mutase GN=ENSRNOG00000010133.7(Bpgm)	30.076	47.7	68	11	11	10	14	11	12	9	12	8	9	10	10	8	9	113550	248240	132100	128770	88307	132330	0.8079	1.76621	0.939882	0.91619	0.628298	0.941519	0.7075	0.330295
ENSRNOP00000013570.5	thyroid hormone receptor associated protein 3 GN=ENSRNOG00000009977.6(Thrap3)	108.25	23.4	98	19	18	15	17	23	14	14	15	13	15	17	14	16	17	350300	378190	440700	282780	271060	286420	1.04596	1.12923	1.31588	0.84435	0.809356	0.855219	0.7187	0.00937437
ENSRNOP00000013571.4	ISY1 splicing factor homolog GN=ENSRNOG00000010021.5(Isy1)	32.861	16.2	10	3	3	2	2	1	1	2	2	2	2	2	3	2	2	43719	131470	128190	130280	145110	114770	0.378225	1.13738	1.10901	1.12709	1.25539	0.992907	1.286	0.384649
ENSRNOP00000013573.4	phosphoribosyl pyrophosphate synthetase-associated protein 1 GN=ENSRNOG00000010083.5(Prpsap1)	42.502	29.1	31	7	6	5	5	7	4	5	5	6	5	6	6	5	5	78004	56121	77490	80902	85538	88545	1.00305	0.721659	0.996442	1.04032	1.09993	1.1386	1.2049	0.152696
ENSRNOP00000013580.4	secernin 2 GN=ENSRNOG00000010214.6(Scrn2)	46.501	49.9	65	14	14	14	17	10	13	5	6	11	13	9	11	7	6	131140	182580	121040	61158	47760	29740	1.37219	1.91044	1.26651	0.639931	0.49974	0.311187	0.3189	0.00896719
ENSRNOP00000013581.5	ariadne RBR E3 ubiquitin protein ligase 1 GN=ENSRNOG00000009887.7(Arih1)	64.016	38.6	60	16	16	9	8	12	9	11	11	12	10	12	8	12	12	59029	44423	60403	50496	60383	65658	1.04049	0.783033	1.06471	0.89008	1.06435	1.15734	1.0774	0.567679
ENSRNOP00000013582.6	purine nucleoside phosphorylase GN=ENSRNOG00000009982.6(Pnp)	32.302	80.3	157	16	16	28	28	26	27	24	24	15	16	15	14	16	16	1832400	2099900	1891900	1963900	1972600	2243200	0.915902	1.04961	0.945643	0.981631	0.98598	1.12124	1.061	0.380549
ENSRNOP00000013584.4	protein tyrosine phosphatase, mitochondrial 1 GN=ENSRNOG00000009723.5(Ptpmt1)	27.529	41	48	9	9	9	7	8	9	8	7	8	8	8	8	8	8	66543	50067	62009	50904	50314	31348	1.28303	0.965349	1.1956	0.981487	0.970111	0.604425	0.7422	0.157005
ENSRNOP00000013585.3	programmed cell death 10 GN=ENSRNOG00000010147.4(Pdcd10)	24.355	49	40	9	9	5	6	7	7	6	9	7	8	7	6	8	8	192340	182620	209330	196870	203050	209790	0.966533	0.917688	1.05191	0.989296	1.02035	1.05422	1.0435	0.373629
ENSRNOP00000059382.3	ribosomal protein S24 GN=ENSRNOG00000010189.8(Rps24)	15.197	29.8	27	4	4	5	6	5	4	4	3	4	4	4	3	4	3	382960	311930	316350	224730	226770	207910	1.37537	1.12027	1.13614	0.807099	0.814426	0.746691	0.6521	0.00409365
ENSRNOP00000013600.3	BRICK1 subunit of SCAR/WAVE actin nucleating complex GN=ENSRNOG00000010184.4(Brk1)	8.7608	54.7	16	4	4	3	2	3	3	2	3	4	3	4	4	3	4	108610	120900	106950	109310	118840	124450	0.945723	1.05274	0.931269	0.951818	1.0348	1.08365	1.048	0.434735
ENSRNOP00000013606.7	zinc finger, C3HC-type containing 1 GN=ENSRNOG00000010154.7(Zc3hc1)	55.43	7.2	13	3	3	2	1	3	2	2	3	3	2	3	2	2	3	24499	5441.6	22613	20183	37857	21199	1.11534	0.247735	1.02948	0.918853	1.72348	0.965107	1.5078	0.348964
ENSRNOP00000059771.3	solute carrier family 27 member 2 GN=ENSRNOG00000010128.7(Slc27a2)	70.476	46	175	31	31	28	34	33	29	30	21	28	29	28	30	28	21	458980	752770	612870	381260	446120	210000	0.962222	1.57813	1.28484	0.799287	0.935262	0.440252	0.5685	0.0935081
ENSRNOP00000013608.4	eukaryotic translation elongation factor 1 alpha 1 GN=ENSRNOG00000009439.6(Eef1a1)	50.113	64.3	280	27	27	42	44	46	51	47	50	24	26	25	24	24	27	8136200	9207100	8638800	8307700	8567200	9172100	0.938267	1.06176	0.996227	0.958045	0.98797	1.05773	1.0025	0.952761
ENSRNOP00000013609.4	GID complex subunit 8 homolog GN=ENSRNOG00000010180.6(Gid8)	26.778	27.2	22	4	4	4	3	3	4	4	4	4	3	4	4	4	4	51550	55098	41200	58280	55512	66821	0.941664	1.00648	0.752601	1.0646	1.01404	1.22062	1.2216	0.120492
ENSRNOP00000013612.7	thioredoxin reductase 1 GN=ENSRNOG00000009088.7(Txnrd1)	54.506	45	124	17	16	21	19	19	23	22	20	16	16	15	16	16	16	467600	505270	441270	505650	478990	431990	0.991108	1.07095	0.9353	1.07176	1.01525	0.915631	1.0018	0.985293
ENSRNOP00000013620.5	maturin, neural progenitor differentiation regulator homolog GN=ENSRNOG00000010205.4(Mturn)	14.832	13		1	1							1	1	1	0	0	0	0	0	0	0	0	0
ENSRNOP00000072424.1	endoplasmic reticulum aminopeptidase 1 GN=ENSRNOG00000009997.5(Erap1)	100.74	41.3	149	30	30	25	21	23	24	28	28	28	29	25	28	28	29	254290	262990	218070	309750	354740	433890	0.832042	0.860508	0.713529	1.01351	1.16072	1.4197	1.4937	0.0254637
ENSRNOP00000013632.5	galactosidase, beta 1 GN=ENSRNOG00000010196.5(Glb1)	73.227	25	84	13	13	14	10	16	15	16	13	11	12	13	13	11	10	871310	736850	922320	850230	793590	750040	1.06164	0.897806	1.12379	1.03595	0.96694	0.913877	0.946	0.531404
ENSRNOP00000013645.3	espin GN=ENSRNOG00000010270.8(Espn)	28.24	30.8	18	6	6	4	5	4	2	1	2	5	6	5	2	5	2	112050	154900	104640	68308	93526	56378	1.13987	1.57578	1.06449	0.694891	0.951431	0.573528	0.5872	0.0475018
ENSRNOP00000013675.3	tripartite motif-containing 32 GN=ENSRNOG00000010303.5(Trim32)	72.153	16.5	30	9	9	4	3	4	7	4	8	8	7	7	8	7	9	187300	189630	175410	270400	243690	314230	0.813959	0.824084	0.762288	1.17509	1.05902	1.36556	1.4997	0.00671977
ENSRNOP00000070871.1	CDP-diacylglycerol--inositol 3-phosphatidyltransferase GN=ENSRNOG00000024144.4(Cdipt)	23.613	27.2	30	5	5	5	4	4	7	5	5	5	4	5	5	5	5	177410	147550	177420	172090	166860	122190	1.10476	0.918818	1.10482	1.07163	1.03906	0.760898	0.9179	0.497615
ENSRNOP00000013695.6	eukaryotic translation initiation factor 5 GN=ENSRNOG00000010218.7(Eif5)	48.954	36.8	58	14	14	11	11	8	10	9	9	13	12	11	12	11	11	199270	200000	199210	197060	212300	214810	0.977892	0.981475	0.977598	0.967047	1.04184	1.05415	1.0429	0.201225
ENSRNOP00000013703.4	ectonucleotide pyrophosphatase/phosphodiesterase family member 5 GN=ENSRNOG00000010232.7(Enpp5)	54.289	31	47	10	10	7	7	7	7	11	8	7	8	8	7	9	8	90168	78058	87036	115170	104660	64370	1.00287	0.868176	0.968031	1.28094	1.16405	0.715936	1.1134	0.692554
ENSRNOP00000013727.1	von Hippel-Lindau tumor suppressor GN=ENSRNOG00000010258.3(Vhl)	21.215	26.5	11	4	4	1	1	2	2	2	3	1	2	3	3	2	3	0	42046	36809	38075	34150	41985		1.08891	0.95328	0.986067	0.884417	1.08733	0.9656	0.717818
ENSRNOP00000013730.1	protein O-fucosyltransferase 1 GN=ENSRNOG00000010104.3(Pofut1)	44.982	29.6	44	9	9	8	5	6	8	9	8	7	5	6	8	8	8	95275	99292	109870	128740	121820	145220	0.81639	0.850811	0.941451	1.10314	1.04385	1.24436	1.3	0.0174648
ENSRNOP00000069052.1	transmembrane protein 9 GN=ENSRNOG00000010204.6(Tmem9)	20.589	17.5	5	2	2	1	0	1	1	2	0	1	2	2	2	2	0	0	37136	43364	28542	32253	0		1.0513	1.22762	0.808012	0.913068		0.7552	0.105315
ENSRNOP00000013745.4	TIMP metallopeptidase inhibitor 1 GN=ENSRNOG00000010208.7(Timp1)	23.793	29	8	4	4	0	0	0	2	2	4	1	0	0	2	2	4	0	0	0	16444	17001	26829				0.818462	0.846186	1.33535
ENSRNOP00000013747.4	hexosaminidase subunit alpha GN=ENSRNOG00000010252.4(Hexa)	60.537	40.3	111	18	18	18	20	21	17	20	15	15	17	16	17	15	12	649560	677650	665750	605560	652800	554830	1.02396	1.06824	1.04949	0.954602	1.02907	0.874632	0.9098	0.117605
ENSRNOP00000013754.2	acyl-CoA thioesterase 4 GN=ENSRNOG00000046864.2(Acot4)	46.355	32.5	26	10	7	4	4	7	4	5	2	5	5	7	4	6	3	66637	60420	76033	67387	89630	40869	0.997122	0.904094	1.13772	1.00835	1.34118	0.611543	0.9744	0.778971
ENSRNOP00000013759.3	nipsnap homolog 3B GN=ENSRNOG00000010332.6(Nipsnap3b)	28.34	17	12	3	3	1	1	1	3	2	4	1	1	1	3	2	3	0	0	0	79734	62802	128720				0.881831	0.694569	1.4236
ENSRNOP00000013761.4	erythrocyte membrane protein band 4.1 GN=ENSRNOG00000010037.8(Epb41)	95.667	29.2	87	23	2	16	14	16	14	15	12	2	2	2	1	1	1	268840	336770	321910	259860	245340	216950	0.977796	1.22486	1.17082	0.945134	0.892324	0.789067	0.7786	0.0461318
ENSRNOP00000013762.5	paralemmin GN=ENSRNOG00000009760.8(Palm)	41.926	37.9	50	11	11	9	9	10	8	7	7	10	11	11	9	8	7	368660	370700	421220	290360	283370	270810	1.10316	1.10926	1.26043	0.868856	0.847939	0.810355	0.7277	0.00276314
ENSRNOP00000013763.5	decapping enzyme, scavenger GN=ENSRNOG00000009993.6(Dcps)	38.593	37.6	58	9	9	9	10	12	10	9	8	7	9	8	7	8	8	130870	111150	125410	135640	119660	159920	1.00328	0.852105	0.961426	1.03985	0.917345	1.22599	1.1301	0.293029
ENSRNOP00000013768.4	CD180 molecule GN=ENSRNOG00000010266.5(Cd180)	74.384	25.7	31	12	12	3	4	1	6	6	11	6	4	4	7	7	11	23566	27752	16380	40100	43451	60345	0.668242	0.786941	0.464474	1.13708	1.23211	1.71115	2.1256	0.0189272
ENSRNOP00000013771.4	mitochondrial ribosomal protein S23 GN=ENSRNOG00000010363.6(Mrps23)	20.321	40.1	31	6	6	6	6	5	5	5	4	6	6	5	6	6	5	107240	120100	114850	115550	118270	101790	0.949307	1.06315	1.01667	1.02287	1.04695	0.901062	0.9808	0.737928
ENSRNOP00000013785.4	phosphoglucomutase 1 GN=ENSRNOG00000009889.6(Pgm1)	61.389	46.6	131	23	23	20	21	22	23	23	22	21	21	21	21	20	20	522220	551330	566360	492070	493400	424270	1.02744	1.08471	1.11428	0.968118	0.970734	0.834725	0.8596	0.0503623
ENSRNOP00000064421.1	histone H2A.J GN=ENSRNOG00000045819.1(LOC103690002)	14.045	41.1		7	0							0	0	0	0	0	0	12633000	9080000	10080000	7635600	8022400	9813700
ENSRNOP00000072820.1	kinesin family member 3B GN=ENSRNOG00000010361.7(Kif3b)	85.256	19	37	11	10	5	5	5	7	6	9	9	8	8	8	9	9	37689	40489	39701	44426	43933	52797	0.872986	0.937842	0.91959	1.02903	1.01761	1.22293	1.1975	0.0487682
ENSRNOP00000013816.6	solute carrier family 25 member 13 GN=ENSRNOG00000009957.7(Slc25a13)	54.099	61.8	184	27	22	31	29	34	31	31	28	21	20	21	21	20	20	892990	917530	929950	735830	752130	415880	1.15366	1.18536	1.20141	0.950621	0.971679	0.537277	0.6947	0.109262
ENSRNOP00000013828.5	oxysterol binding protein-like 3 GN=ENSRNOG00000010011.8(Osbpl3)	100.57	33.5	78	19	19	14	9	12	12	17	14	13	11	15	14	17	15	52200	53413	48188	48501	50565	62317	0.993705	1.0168	0.917331	0.923289	0.962581	1.1863	1.0493	0.634484
ENSRNOP00000013829.3	isovaleryl-CoA dehydrogenase GN=ENSRNOG00000009421.5(Ivd)	46.435	54.5	97	20	20	14	16	16	18	17	16	16	17	17	18	17	14	1071700	1191700	1161700	1029900	990540	663910	1.0525	1.17035	1.14089	1.01145	0.972795	0.652016	0.7837	0.143496
ENSRNOP00000013831.5	Raf-1 proto-oncogene, serine/threonine kinase GN=ENSRNOG00000010153.6(Raf1)	72.927	10		5	1							0	0	0	0	1	0	0	0	0	0	0	0
ENSRNOP00000013845.7	DENN domain containing 10 GN=ENSRNOG00000010230.7(Dennd10)	40.366	17.4	30	6	6	4	5	6	6	4	5	4	5	5	6	4	5	55410	58189	55406	64525	61996	67143	0.916704	0.962679	0.916637	1.0675	1.02566	1.11082	1.1459	0.00854514
ENSRNOP00000013852.4	tropomodulin 3 GN=ENSRNOG00000032436.2(Tmod3)	39.471	50.6	68	17	16	12	12	7	11	13	13	14	15	13	12	14	14	343680	370370	360330	318060	329810	383570	0.979229	1.05527	1.02667	0.906231	0.93971	1.09289	0.96	0.516149
ENSRNOP00000013854.6	DExH-box helicase 29 GN=ENSRNOG00000010369.8(Dhx29)	154.12	8	20	9	9	3	3	2	2	6	4	3	5	3	3	6	4	23359	22735	23360	21471	27146	19063	1.02202	0.99472	1.02207	0.939417	1.18771	0.83406	0.9745	0.742249
ENSRNOP00000013863.4	tubulin, beta 4B class IVb GN=ENSRNOG00000010170.5(Tubb4b)	61.186	63.7	404	27	5	68	64	62	73	69	68	5	5	5	5	5	5	5544500	6195100	5818400	5670100	5532600	5955600	0.958253	1.0707	1.00559	0.97996	0.956196	1.0293	0.9772	0.593088
ENSRNOP00000069987.1	estrogen related receptor, alpha GN=ENSRNOG00000021139.5(Esrra)	45.307	2.1		1	1							1	1	1	1	1	1	0	0	0	0	0	0
ENSRNOP00000013884.5	CCHC-type zinc finger, nucleic acid binding protein GN=ENSRNOG00000010239.6(Cnbp)	19.463	60.5	60	11	11	12	10	10	8	11	9	10	9	9	9	10	7	450260	487660	452060	446170	470080	528950	0.952871	1.03202	0.95668	0.944215	0.994815	1.1194	1.0397	0.548416
ENSRNOP00000013896.2	serine (or cysteine) proteinase inhibitor, clade A, member 3C GN=ENSRNOG00000010410.6(Serpina3c)	46.477	50	148	20	15	21	22	29	25	22	29	11	10	13	12	13	13	3228100	3943500	3393500	4586300	3678000	6325900	0.769961	0.940597	0.809412	1.09392	0.87727	1.50884	1.381	0.148226
ENSRNOP00000013899.4	CTP synthase 1 GN=ENSRNOG00000009963.5(Ctps1)	66.64	33.2	47	14	13	5	5	4	9	10	14	7	7	7	10	9	12	43453	40546	38486	49831	57027	93885	0.806607	0.752645	0.714406	0.925	1.05858	1.74276	1.6389	0.0800982
ENSRNOP00000013900.4	ADP-ribosylation factor GTPase activating protein 1 GN=ENSRNOG00000043150.4(Arfgap1)	45.442	41.7	55	10	10	10	6	7	10	11	11	9	8	8	9	9	10	95360	110110	97292	110460	119140	124300	0.871316	1.00609	0.888969	1.00929	1.0886	1.13574	1.1689	0.050435
ENSRNOP00000013902.5	exportin 4 GN=ENSRNOG00000010137.6(Xpo4)	129.66	6.1	14	5	5	3	1	2	2	4	2	5	2	2	4	4	2	57723	39542	73062	60087	82984	78242	0.884327	0.605791	1.11932	0.920544	1.27133	1.19868	1.2993	0.238239
ENSRNOP00000013904.2	zinc finger AN1-type containing 1 GN=ENSRNOG00000010342.5(Zfand1)	30.227	16.8	16	3	3	2	2	3	3	3	3	2	2	3	3	3	3	33268	29836	30801	40027	41485	48382	0.891907	0.799896	0.825768	1.07312	1.1122	1.29711	1.3832	0.00839644
ENSRNOP00000013909.4	cytochrome b5 reductase 4 GN=ENSRNOG00000010024.8(Cyb5r4)	58.8	7.9	7	3	3	1	1	0	1	1	3	2	2	1	2	3	3	20033	18529	0	21961	21622	29286	0.898897	0.831411		0.985408	0.970197	1.31409	1.2598	0.188265
ENSRNOP00000013913.5	glutathione peroxidase 7 GN=ENSRNOG00000009751.7(Gpx7)	21.089	30.1	24	5	5	4	3	4	4	3	6	4	3	4	3	4	5	149830	151660	118270	204140	152240	328110	0.814109	0.824053	0.642626	1.1092	0.827204	1.7828	1.6307	0.13509
ENSRNOP00000013914.4	apoptosis inhibitor 5 GN=ENSRNOG00000009689.4(Api5)	56.784	36.5	71	16	16	12	13	10	10	13	13	12	14	13	13	14	14	309730	336500	337670	314270	319320	345370	0.946772	1.0286	1.03218	0.960649	0.976086	1.05571	0.995	0.90603
ENSRNOP00000013919.6	H2A.Z variant histone 1 GN=ENSRNOG00000010306.6(H2az1)	13.421	31.5	13	4	2	3	2	2	2	2	2	2	1	1	1	1	1	1024400	647460	959280	906630	808730	1307300	1.08713	0.687106	1.01802	0.962146	0.858251	1.38735	1.1488	0.539226
ENSRNOP00000013931.5	structural maintenance of chromosomes 4 GN=ENSRNOG00000010274.5(Smc4)	146.8	3.9	3	3	3	0	0	0	1	1	1	1	1	0	2	1	1	0	0	0	0	0	0
ENSRNOP00000013933.4	mitogen activated protein kinase kinase 1 GN=ENSRNOG00000010176.6(Map2k1)	40.96	41.8	58	15	9	11	8	10	9	9	11	7	8	8	8	8	9	120450	118360	120940	129050	138700	167110	0.909503	0.893721	0.913203	0.97444	1.04731	1.26183	1.2088	0.0763099
ENSRNOP00000070684.1	Serine protease inhibitor GN=ENSRNOG00000010478.7(LOC299282)	67.982	40.6		19	0							0	0	0	0	0	0	1349100	1436000	1500200	1685200	1402700	2525200
ENSRNOP00000013985.2	carnitine palmitoyltransferase 1B GN=ENSRNOG00000010438.7(Cpt1b)	88.216	4.7	6	3	2	1	1	2	0	0	2	1	1	2	0	0	2	0	0	20057	0	0	18185			1.04895			0.951049	0.9067
ENSRNOP00000013994.4	malonyl-CoA-acyl carrier protein transacylase GN=ENSRNOG00000010539.5(Mcat)	41.832	41.3	45	10	10	11	8	8	4	9	5	10	9	10	8	9	6	83184	91846	92194	84164	83407	46862	1.03622	1.14413	1.14846	1.04843	1.039	0.58376	0.8024	0.266309
ENSRNOP00000013997.3	proteasome 26S subunit, ATPase 5 GN=ENSRNOG00000010038.6(Psmc5)	45.626	62.8	148	25	25	23	26	24	24	28	23	22	23	23	23	24	21	299280	336680	285190	329510	346450	332610	0.930539	1.04682	0.88673	1.02453	1.0772	1.03417	1.0949	0.146473
ENSRNOP00000014003.5	zinc finger, MIZ-type containing 1 GN=ENSRNOG00000010488.7(Zmiz1)	115.89	2.1	4	2	2	0	0	1	1	1	1	1	0	2	1	2	2	0	0	6855.6	0	18278	18928			0.466774		1.24449	1.28874	2.7135
ENSRNOP00000014004.4	importin 7 GN=ENSRNOG00000010427.5(Ipo7)	119.49	24.2	85	20	20	13	12	12	14	17	17	17	16	13	18	17	15	158360	146420	155700	171160	175770	224920	0.920403	0.851007	0.904943	0.994798	1.02159	1.30726	1.2419	0.0808987
ENSRNOP00000014010.5	WD repeat domain 91 GN=ENSRNOG00000010421.6(Wdr91)	83.145	34	84	19	19	16	17	16	15	10	10	17	17	18	17	13	13	166970	168280	168420	143760	154070	144220	1.05932	1.06763	1.06852	0.912067	0.977477	0.914985	0.8777	0.00450477
ENSRNOP00000072584.1	family with sequence similarity 126, member A GN=ENSRNOG00000010517.6(Fam126a)	41.502	7.6		2	1							1	0	1	1	1	1	0	0	0	0	0	0
ENSRNOP00000014027.4	late endosomal/lysosomal adaptor, MAPK and MTOR activator 3 GN=ENSRNOG00000010552.5(Lamtor3)	13.58	62.9	25	5	5	3	5	5	4	4	4	3	5	5	5	4	5	302080	292600	301490	271880	261630	272860	1.06457	1.03117	1.06249	0.958145	0.922022	0.961599	0.8998	0.00337501
ENSRNOP00000014028.4	peroxisomal targeting signal 1 receptor-like GN=ENSRNOG00000010407.6(LOC103690024)	62.173	21.1	26	8	8	3	5	5	6	3	4	6	7	8	8	5	5	41693	34254	42013	32713	31933	33590	1.15709	0.950637	1.16597	0.907871	0.886224	0.93221	0.8328	0.0591445
ENSRNOP00000014033.4	eukaryotic translation initiation factor 4B GN=ENSRNOG00000010103.6(Eif4b)	69.063	30.6	50	13	13	9	7	9	6	9	10	11	8	9	12	12	12	193670	265780	240120	235920	213200	255060	0.827797	1.13601	1.02634	1.00839	0.911273	1.09019	1.0066	0.913002
ENSRNOP00000014038.4	COMM domain containing 7 GN=ENSRNOG00000010538.7(Commd7)	22.595	23	18	4	4	2	1	3	4	5	3	4	3	3	4	4	4	228020	120430	189590	215800	227770	183030	1.17471	0.620432	0.976731	1.11176	1.17343	0.942935	1.1646	0.415123
ENSRNOP00000014047.4	N(alpha)-acetyltransferase 20, NatB catalytic subunit GN=ENSRNOG00000010523.6(Naa20)	21.47	9		1	1							1	1	1	1	1	1	0	0	0	0	0	0
ENSRNOP00000014053.5	actin binding transcription modulator GN=ENSRNOG00000010532.7(Abitram)	21.509	18.1	8	2	2	1	1	1	1	2	2	2	1	1	1	2	2	12176	0	0	0	28348	24359	0.562983				1.31073	1.12629	2.1644
ENSRNOP00000047596.1	Uncharacterized protein GN=ENSRNOG00000033559.1(AC128290.1)	11.635	56.2	78	8	8	15	11	14	13	14	11	8	8	7	7	8	7	7804200	5575500	7530100	3653500	5410900	4356900	1.36393	0.974423	1.31603	0.638517	0.945656	0.76145	0.6419	0.045986
ENSRNOP00000014060.3	solute carrier family 34 member 3 GN=ENSRNOG00000010451.6(Slc34a3)	63.872	13.8	19	4	4	3	4	4	2	3	3	3	4	4	2	3	3	308780	274560	244790	135750	168420	108490	1.49314	1.32767	1.18371	0.656437	0.814417	0.524617	0.4983	0.00786355
ENSRNOP00000014062.3	exportin 1 GN=ENSRNOG00000009935.5(Xpo1)	123.04	37.6	145	30	30	25	19	26	27	23	25	26	25	26	25	23	25	322410	283400	343650	314550	344350	360300	0.982628	0.863735	1.04736	0.958672	1.0495	1.09811	1.0735	0.354912
ENSRNOP00000014063.6	pseudouridine synthase 7 GN=ENSRNOG00000010572.6(Pus7)	74.64	7.7	3	3	3	0	0	0	0	1	2	0	0	0	0	1	3	0	0	0	0	0	0
ENSRNOP00000014073.3	Serine protease inhibitor GN=ENSRNOG00000010478.7(LOC299282)	45.481	55.1	133	22	10	20	21	19	27	22	24	9	9	9	10	9	9	1046000	2225300	1123800	3121700	1787600	2496400	0.531828	1.13143	0.571385	1.5872	0.908888	1.26927	1.685	0.126942
ENSRNOP00000014089.1	translocator protein GN=ENSRNOG00000010549.4(Tspo)	18.94	8.3	6	2	2	0	2	1	1	0	2	0	1	1	1	1	2	0	0	0	0	0	0
ENSRNOP00000014096.3	caspase 3 GN=ENSRNOG00000010475.5(Casp3)	31.491	30	28	6	6	3	3	5	6	6	5	4	3	4	5	5	4	139320	132570	128790	208890	225180	364380	0.697105	0.663331	0.644417	1.04521	1.12672	1.82322	1.9927	0.0200448
ENSRNOP00000014104.5	flotillin 2 GN=ENSRNOG00000009681.8(Flot2)	47.037	51.9	104	21	21	19	17	14	22	14	18	21	19	18	21	18	18	355590	355500	358070	436820	373540	442860	0.918687	0.918454	0.925094	1.12855	0.965062	1.14415	1.1722	0.0462477
ENSRNOP00000014124.2	tropomodulin 2 GN=ENSRNOG00000010447.4(Tmod2)	39.491	6.3		2	1							1	1	1	0	1	1	0	0	0	0	0	0
ENSRNOP00000071912.1	hydroxymethylbilane synthase GN=ENSRNOG00000010390.7(Hmbs)	37.794	35.8	38	8	8	7	5	6	5	7	8	6	6	6	7	7	7	63158	70247	65426	70481	73380	69250	0.919906	1.02316	0.95294	1.02657	1.06879	1.00864	1.0718	0.121062
ENSRNOP00000014135.5	KN motif and ankyrin repeat domains 2 GN=ENSRNOG00000010643.7(Kank2)	90.221	27.3	51	15	14	8	4	9	10	6	14	10	6	8	10	8	13	105300	77790	101790	96905	93203	138950	1.02909	0.76024	0.994791	0.94705	0.91087	1.35796	1.1551	0.440092
ENSRNOP00000014151.3	adenosine deaminase GN=ENSRNOG00000010265.6(Ada)	39.899	64.5	83	17	17	16	12	12	16	15	12	16	13	12	15	14	15	178190	176730	175430	205990	160930	174040	0.997974	0.989798	0.982517	1.15367	0.901308	0.974732	1.02	0.852619
ENSRNOP00000014152.1	nuclear receptor subfamily 2, group F, member 2 GN=ENSRNOG00000010308.5(Nr2f2)	45.601	19.8	21	7	7	5	5	3	3	3	2	7	6	7	5	4	5	203690	162180	235310	122080	151650	150300	1.19209	0.949152	1.37714	0.714468	0.887525	0.879625	0.7053	0.0572663
ENSRNOP00000014153.5	insulin-like growth factor binding protein 4 GN=ENSRNOG00000010635.7(Igfbp4)	27.745	15.7	11	3	3	2	2	2	2	2	1	2	2	3	3	2	2	34894	22079	36321	34777	35826	29228	1.08408	0.68595	1.12842	1.08045	1.11304	0.908054	1.0701	0.636237
ENSRNOP00000070162.1	mechanistic target of rapamycin kinase GN=ENSRNOG00000009615.7(Mtor)	288.26	21.5	135	39	39	22	18	23	22	25	25	33	30	28	25	25	30	65902	54514	67070	68391	65509	70636	1.00865	0.834351	1.02652	1.04674	1.00263	1.0811	1.0909	0.263204
ENSRNOP00000014171.5	TBC1 domain family, member 5 GN=ENSRNOG00000010637.7(Tbc1d5)	90.881	5.7	7	3	3	1	1	1	1	1	2	2	1	2	1	1	2	28310	0	21281	0	0	23474	1.16239		0.873784			0.963827	0.9467
ENSRNOP00000014177.3	carbonic anhydrase 3 GN=ENSRNOG00000010079.6(Ca3)	29.431	74.6	96	13	13	20	10	16	14	13	23	12	10	12	11	11	13	1566400	117720	834460	150180	218780	1759300	2.02254	0.152	1.07746	0.193912	0.282489	2.27161	0.845	0.77998
ENSRNOP00000014178.4	cathepsin B GN=ENSRNOG00000010331.5(Ctsb)	37.544	46.6	157	17	17	26	27	26	27	27	24	16	16	16	16	17	16	1781600	1895900	1896200	1624500	1849200	1358800	1.02723	1.09314	1.09331	0.936653	1.06621	0.783456	0.867	0.176884
ENSRNOP00000014182.2	DnaJ heat shock protein family (Hsp40) member C3 GN=ENSRNOG00000010352.5(Dnajc3)	57.56	18.8	39	8	8	5	7	5	7	8	7	8	7	5	8	7	8	123620	131330	126730	114460	132780	129420	0.978084	1.03909	1.00269	0.90561	1.05056	1.02397	0.9868	0.775072
ENSRNOP00000014202.4	pericentriolar material 1 GN=ENSRNOG00000010155.7(Pcm1)	228.73	3.9	10	6	6	2	3	1	0	3	1	4	4	5	4	4	3	23302	32058	44998	21907	43886	23768	0.736166	1.01279	1.4216	0.692095	1.38647	0.750889	0.8924	0.68039
ENSRNOP00000068503.1	nucleolar protein 6 GN=ENSRNOG00000010409.8(Nol6)	127.8	2.5	4	2	2	0	0	0	1	2	1	1	0	0	1	2	2	0	0	0	0	0	0
ENSRNOP00000070203.1	galectin 3 GN=ENSRNOG00000010645.5(Lgals3)	26.335	33.3	60	8	8	10	11	8	10	10	11	7	7	6	7	8	8	455420	346930	291210	388090	411940	845750	0.99751	0.759884	0.63784	0.850037	0.902276	1.85245	1.505	0.271747
ENSRNOP00000014217.2	cullin-associated and neddylation-dissociated 2 (putative) GN=ENSRNOG00000010473.6(Cand2)	135.64	9.5	18	9	7	2	1	1	3	5	6	4	2	5	6	7	7	10842	15246	17265	20026	21992	32142	0.553573	0.778433	0.881519	1.02249	1.12287	1.64111	1.7106	0.0563731
ENSRNOP00000014229.4	15-hydroxyprostaglandin dehydrogenase GN=ENSRNOG00000010610.4(Hpgd)	28.939	29.7	22	6	6	5	3	2	5	2	5	5	5	3	5	2	5	311150	110710	120950	214010	163110	217290	1.64163	0.584109	0.638135	1.12912	0.860572	1.14643	1.0951	0.592245
ENSRNOP00000074941.1	SWI/SNF related, matrix associated, actin dependent regulator of chromatin, subfamily e, member 1 GN=ENSRNOG00000010676.7(Smarce1)	35.236	39.4	40	9	9	7	6	5	8	6	8	8	7	7	9	7	8	73195	77206	70256	84797	79934	96235	0.911854	0.961823	0.875241	1.05639	0.995808	1.19888	1.1827	0.0537984
ENSRNOP00000014234.5	CKLF-like MARVEL transmembrane domain containing 3 GN=ENSRNOG00000010691.7(Cmtm3)	20.35	8.2		1	1							1	1	1	1	1	1	0	0	0	0	0	0
ENSRNOP00000072677.1	acyl-CoA synthetase long-chain family member 1 GN=ENSRNOG00000010633.3(Acsl1)	78.178	50.6	187	30	28	30	31	32	31	31	32	24	24	24	23	22	24	804110	674510	852270	603330	800280	684730	1.09174	0.915784	1.15713	0.819143	1.08654	0.92966	0.8959	0.358503
ENSRNOP00000014236.4	ADP-ribosylation factor interacting protein 1 GN=ENSRNOG00000010533.6(Arfip1)	40.779	53		14	1							1	1	1	1	1	1	0	0	0	0	0	0
ENSRNOP00000075300.1	fibrinogen-like 1 GN=ENSRNOG00000010714.7(Fgl1)	30.91	10.1	3	2	2	0	0	0	1	2	0	1	0	0	1	2	0	0	0	0	0	0	0
ENSRNOP00000014267.4	carbonic anhydrase 1 GN=ENSRNOG00000010698.5(Car1)	28.299	67.4	104	12	12	17	17	16	17	17	20	12	11	12	11	11	12	871680	1844600	1084800	1114000	693270	1243900	0.763265	1.61518	0.949878	0.975446	0.607044	1.08919	0.8027	0.524966
ENSRNOP00000014269.3	MTOR associated protein, LST8 homolog GN=ENSRNOG00000009667.4(Mlst8)	35.909	24.2	19	5	5	2	2	3	4	4	4	4	2	3	4	5	4	39258	69657	69270	52636	43983	55197	0.71378	1.26649	1.25945	0.957015	0.799688	1.00358	0.852	0.55214
ENSRNOP00000014271.4	prolylcarboxypeptidase GN=ENSRNOG00000010630.6(Prcp)	55.562	16.4	27	6	6	5	1	3	6	7	5	5	3	4	6	6	5	48843	46078	30083	67399	68593	69454	0.886845	0.836641	0.546219	1.22377	1.24545	1.26108	1.6435	0.0275069
ENSRNOP00000014273.3	plasminogen activator, urokinase GN=ENSRNOG00000010516.5(Plau)	47.908	25.5	16	7	7	3	0	1	5	1	6	3	1	4	5	3	6	30165	0	22234	57792	27444	86874	0.671799		0.495169	1.28707	0.6112	1.93476	2.1897	0.222655
ENSRNOP00000014274.3	inositol monophosphatase 1 GN=ENSRNOG00000010482.4(Impa1)	30.495	46.2	67	11	11	11	11	11	11	12	11	11	11	11	11	11	9	366240	433850	400830	402380	382460	483640	0.889868	1.05414	0.973913	0.977679	0.929278	1.17512	1.0563	0.580439
ENSRNOP00000014275.6	NDC1 transmembrane nucleoporin GN=ENSRNOG00000010620.7(Ndc1)	89.491	11.8	14	5	5	2	3	3	2	2	2	3	3	5	3	2	3	0	121690	197970	184790	0	185300		0.705705	1.14807	1.07163		1.07459	1.1578	0.545047
ENSRNOP00000014300.7	muscleblind-like splicing regulator 2 GN=ENSRNOG00000010737.7(Mbnl2)	40.156	26.5	29	7	3	5	4	5	5	3	7	2	2	2	2	1	3	145320	147900	155970	145350	161770	160200	0.951348	0.968238	1.02107	0.951544	1.05904	1.04876	1.0404	0.388799
ENSRNOP00000014309.2	protein tyrosine phosphatase, non-receptor type 1 GN=ENSRNOG00000010574.4(Ptpn1)	49.674	26.4	30	9	9	5	3	5	5	6	6	9	6	8	9	7	8	83441	88683	74618	104750	104870	130380	0.853264	0.906869	0.763041	1.07117	1.0724	1.33326	1.378	0.023054
ENSRNOP00000075966.1	glycoprotein m6a GN=ENSRNOG00000010731.7(Gpm6a)	24.429	16.7	22	3	3	4	3	4	4	5	2	3	3	3	3	3	1	135690	157070	177490	119180	130260	80902	1.01692	1.17715	1.33019	0.893189	0.976228	0.606316	0.7025	0.0906049
ENSRNOP00000075124.1	trophoblast glycoprotein GN=ENSRNOG00000010694.5(Tpbg)	46.508	3.3		1	1							1	1	0	1	0	1	0	0	0	0	0	0
ENSRNOP00000014373.2	TWIST neighbor GN=ENSRNOG00000010750.4(Twistnb)	35.657	8.4	4	2	2	0	1	0	1	2	0	1	2	1	1	2	0	0	16925	0	0	16539	0		1.01154			0.988465		0.9772
ENSRNOP00000014377.3	SEC13 homolog, nuclear pore and COPII coat complex component GN=ENSRNOG00000010628.4(Sec13)	35.547	64.3	86	14	14	13	14	14	14	14	17	14	12	13	13	13	14	683530	746430	708310	623700	707740	708210	0.981632	1.07196	1.01722	0.895709	1.0164	1.01707	0.9539	0.3832
ENSRNOP00000014382.3	peptidylprolyl isomerase F GN=ENSRNOG00000010558.7(Ppif)	21.81	23.8	17	4	4	3	3	2	3	3	3	4	3	2	3	3	4	265480	268460	274850	247640	233660	160660	1.09797	1.1103	1.13672	1.02419	0.966369	0.664456	0.7937	0.141687
ENSRNOP00000014383.3	trafficking protein particle complex 3 GN=ENSRNOG00000010550.6(Trappc3)	20.302	38.3	29	6	6	5	5	5	4	5	5	6	6	6	6	6	5	140340	142140	150920	128410	135950	142210	1.00246	1.01532	1.07804	0.917247	0.971106	1.01582	0.9381	0.158016
ENSRNOP00000014384.4	karyopherin subunit alpha 4 GN=ENSRNOG00000010768.6(Kpna4)	57.922	40.3	63	11	8	8	11	11	9	12	12	6	7	7	6	8	8	147670	165330	167420	164720	164860	196270	0.880499	0.985799	0.998261	0.982162	0.982997	1.17028	1.0946	0.278608
ENSRNOP00000014391.3	solute carrier family 7 member 7 GN=ENSRNOG00000010296.6(Slc7a7)	55.641	8.6	14	2	2	3	2	3	3	2	1	2	1	2	2	1	2	276490	158510	280910	205810	205260	60764	1.39671	0.800728	1.41904	1.03967	1.03689	0.306955	0.6591	0.307897
ENSRNOP00000073297.1	microtubule affinity regulating kinase 3 GN=ENSRNOG00000010330.8(Mark3)	88.72	11	6	7	3	2	0	1	0	2	1	2	1	2	0	2	1	0	0	9700.6	0	9055.2	0			1.03441		0.965589		0.9335
ENSRNOP00000028179.3	Sin3A associated protein 18 GN=ENSRNOG00000020771.4(Sap18)	19.586	34.9	17	5	5	3	1	3	4	3	3	3	3	4	5	4	4	92897	93075	81097	66480	58317	109340	1.11208	1.11421	0.970822	0.79584	0.69812	1.30892	0.8767	0.442034
ENSRNOP00000014401.4	cytochrome c oxidase assembly factor 7 GN=ENSRNOG00000010636.7(Coa7)	25.711	32.5	20	5	4	5	3	4	3	3	2	4	4	4	2	3	3	104210	122610	111920	85722	109320	69164	1.03701	1.22011	1.11373	0.853032	1.08786	0.688261	0.78	0.133397
ENSRNOP00000014407.2	cytochrome c oxidase subunit 6C GN=ENSRNOG00000010807.5(Cox6c)	8.4548	77.6	51	6	6	8	10	9	9	8	7	6	5	5	5	6	6	2026300	2107100	2228800	1800200	1680700	1361400	1.08508	1.12835	1.19352	0.964006	0.900013	0.729029	0.7611	0.0343623
ENSRNOP00000014415.3	lysophospholipase 2 GN=ENSRNOG00000010067.5(Lypla2)	24.807	48.1	42	7	7	7	7	7	7	6	8	6	6	6	6	7	6	212460	215490	208930	207530	187550	219960	1.01824	1.03277	1.00133	0.994616	0.898859	1.05419	0.9657	0.479201
ENSRNOP00000014436.6	zyg-11 family member B, cell cycle regulator GN=ENSRNOG00000010859.7(Zyg11b)	85.517	1.5		1	1							1	0	0	1	1	1	0	0	0	0	0	0
ENSRNOP00000014445.3	NADPH dependent diflavin oxidoreductase 1 GN=ENSRNOG00000010616.6(Ndor1)	67.181	7.7	8	3	3	2	0	2	2	1	1	2	2	2	3	2	3	18740	14865	16787	19232	0	18450	1.06388	0.843893	0.953005	1.09181		1.04741	1.1217	0.267865
ENSRNOP00000014457.1	lactalbumin, alpha GN=ENSRNOG00000010811.3(Lalba)	17.867	26.4	6	3	3	0	2	1	1	2	0	2	3	1	2	3	0	0	67269	0	0	40490	0		1.24851			0.751492		0.6019
ENSRNOP00000014458.6	PITH domain containing 1 GN=ENSRNOG00000010873.7(Pithd1)	13.748	71.2	27	7	7	5	4	5	4	5	4	6	5	6	6	6	6	50517	61511	64034	74361	48863	54555	0.856605	1.04303	1.08581	1.26092	0.828559	0.925077	1.0098	0.993508
ENSRNOP00000014464.6	annexin A6 GN=ENSRNOG00000010668.7(Anxa6)	75.755	53.8	243	33	33	38	41	42	40	39	43	31	30	32	31	31	31	965800	923850	969190	969280	890220	1244700	0.971786	0.929576	0.975197	0.975288	0.895738	1.25242	1.0858	0.517005
ENSRNOP00000014478.2	F-box protein 3 GN=ENSRNOG00000009549.4(Fbxo3)	55.355	14.2	11	4	4	3	1	1	2	2	2	3	2	2	2	2	2	30665	5925.1	9198.1	10247	0	12657	2.23206	0.431279	0.669516	0.745863		0.921284	0.7503	0.952692
ENSRNOP00000014479.7	YTH N(6)-methyladenosine RNA binding protein 2 GN=ENSRNOG00000010892.7(Ythdf2)	62.627	10.3	13	5	3	2	2	1	3	2	3	2	2	2	3	3	3	25638	28223	31537	31976	32793	41086	0.804317	0.885414	0.989381	1.00315	1.02878	1.28895	1.2395	0.10069
ENSRNOP00000014481.6	5'-3' exoribonuclease 1 GN=ENSRNOG00000042951.4(Xrn1)	195.15	4.1	7	5	5	1	0	1	1	4	0	3	2	1	2	4	1	13330	0	0	19172	25216	0	0.692851			0.9965	1.31065		1.665
ENSRNOP00000014484.5	CUGBP, Elav-like family member 1 GN=ENSRNOG00000010379.7(Celf1)	52.205	19.9	58	9	8	8	10	11	11	8	10	7	8	8	8	7	8	121020	122410	139040	145230	153180	166660	0.856738	0.866579	0.984308	1.02813	1.08441	1.17984	1.216	0.0307161
ENSRNOP00000014489.4	taperin GN=ENSRNOG00000010896.5(Tprn)	80.271	5.2	7	2	2	1	1	2	1	1	1	1	2	2	1	1	1	0	32443	44037	0	0	0		0.848405	1.15159
ENSRNOP00000075034.1	neuropilin 1 GN=ENSRNOG00000010744.5(Nrp1)	103.08	27.8	52	15	15	5	7	8	10	13	9	9	9	10	11	14	13	70605	59203	66727	95635	94272	115130	0.844605	0.708209	0.798214	1.14402	1.12772	1.37723	1.5521	0.00610049
ENSRNOP00000041638.1	ribosomal protein L32 GN=ENSRNOG00000032605.2(Rpl32)	15.86	46.7	35	8	8	7	5	7	6	5	5	8	6	7	6	7	6	728790	575050	620820	398270	456980	305750	1.41712	1.11817	1.20717	0.774428	0.888588	0.594524	0.6032	0.0199171
ENSRNOP00000014496.5	similar to RIKEN cDNA 4931406C07 GN=ENSRNOG00000010887.6(RGD1309534)	34.993	48.9	124	14	14	23	22	22	20	19	18	13	13	14	12	12	13	2592100	3002700	3183900	2227900	2471400	1432200	1.04309	1.20831	1.28123	0.896527	0.994514	0.57633	0.6985	0.0987548
ENSRNOP00000014502.3	lymphocyte cytosolic protein 1 GN=ENSRNOG00000010319.6(Lcp1)	70.121	65.2	226	35	31	36	34	38	37	38	43	26	27	27	29	29	31	1137400	1292800	1159000	1528700	1559300	2129500	0.77491	0.880784	0.789626	1.0415	1.06235	1.45083	1.4537	0.0336406
ENSRNOP00000014508.2	SWI/SNF related, matrix associated, actin dependent regulator of chromatin, subfamily d, member 2 GN=ENSRNOG00000010557.3(Smarcd2)	59.128	31.8	39	11	9	6	4	9	7	7	6	7	5	8	7	8	7	62765	68572	61250	74137	67071	88829	0.891076	0.973518	0.869567	1.05252	0.952208	1.26111	1.1945	0.125624
ENSRNOP00000014532.2	dynein cytoplasmic 1 light intermediate chain 1 GN=ENSRNOG00000010434.4(Dync1li1)	56.67	44.7	118	19	19	21	18	18	21	20	20	18	19	17	19	18	18	383710	398200	367430	382330	395910	430220	0.976444	1.01332	0.935016	0.972932	1.00749	1.0948	1.0514	0.304335
ENSRNOP00000014542.5	DENN domain containing 3 GN=ENSRNOG00000010794.6(Dennd3)	143.68	2.5	8	3	3	1	2	0	1	3	1	2	2	1	2	3	2	20676	29159	0	20601	28048	16682	0.897661	1.26595		0.894405	1.21772	0.724259	0.874	0.582985
ENSRNOP00000014546.4	serine palmitoyltransferase, long chain base subunit 1 GN=ENSRNOG00000010882.4(Sptlc1)	52.548	20.7	21	6	6	4	3	2	6	4	2	3	4	3	5	4	3	100980	49542	46778	75493	116050	87670	1.27149	0.623807	0.589004	0.950568	1.46124	1.10389	1.4152	0.226901
ENSRNOP00000014562.4	NHL repeat containing 3 GN=ENSRNOG00000010843.5(Nhlrc3)	42.636	18.1	31	6	6	6	3	6	5	5	6	5	4	4	6	6	5	91927	94413	86421	142220	136500	132670	0.806199	0.828001	0.757912	1.24727	1.1971	1.16352	1.5082	0.000240279
ENSRNOP00000014568.3	par-6 family cell polarity regulator beta GN=ENSRNOG00000010883.4(Pard6b)	40.95	23.7	47	8	8	8	7	7	9	9	7	7	6	6	7	8	7	93187	103590	94041	99140	92750	101260	0.957453	1.06434	0.966228	1.01862	0.952963	1.0404	1.008	0.853669
ENSRNOP00000076104.1	MYC binding protein 2 GN=ENSRNOG00000010479.8(Mycbp2)	248.4	1.2	8	2	2	1	0	1	2	2	2	2	2	1	2	2	2	36343	24844	0	39016	57528	62077	0.826699	0.56513		0.887502	1.3086	1.41207	1.7283	0.101695
ENSRNOP00000014586.4	ADP-ribosylhydrolase like 2 GN=ENSRNOG00000010849.5(Adprhl2)	39.375	20.5	36	6	6	7	6	6	5	6	6	6	6	6	6	6	5	108100	126810	115520	110170	104650	119000	0.947899	1.11196	1.01296	0.96605	0.917647	1.04348	0.9526	0.466598
ENSRNOP00000014595.3	activity-dependent neuroprotector homeobox GN=ENSRNOG00000010975.6(Adnp)	123.62	14.7	28	13	12	3	4	5	4	5	7	7	7	9	7	8	10	112350	104520	115860	128190	119250	139520	0.936653	0.871375	0.965916	1.06871	0.994178	1.16317	1.163	0.0518755
ENSRNOP00000014604.7	B-Raf proto-oncogene, serine/threonine kinase GN=ENSRNOG00000010957.7(Braf)	79.652	8.6	3	5	2	1	1	0	1	0	0	2	1	2	1	1	0	0	0	0	0	0	0
ENSRNOP00000014621.4	centrosomal protein 41 GN=ENSRNOG00000010950.8(Cep41)	36.992	5.3		1	1							1	0	1	0	1	1	0	0	0	0	0	0
ENSRNOP00000014629.3	exosome component 10 GN=ENSRNOG00000010719.5(Exosc10)	100.72	13.2	13	7	7	0	1	2	1	5	4	2	1	2	2	6	4	41405	0	32532	0	42098	36987	1.08233		0.850388		1.10044	0.966841	1.0696	0.649341
ENSRNOP00000073513.1	crooked neck pre-mRNA splicing factor 1 GN=ENSRNOG00000040045.2(Crnkl1)	83.51	4.9	8	3	3	2	2	2	1	1	0	3	3	2	3	1	1	691770	781140	718000	694670	0	0	0.958934	1.08282	0.995294	0.962954			0.9512
ENSRNOP00000014637.5	hydroxyacyl-CoA dehydrogenase trifunctional multienzyme complex subunit beta GN=ENSRNOG00000010800.6(Hadhb)	51.414	58.5	156	23	23	27	28	27	25	26	23	22	21	20	19	22	20	1621500	1752000	1814500	1489800	1578500	1213900	1.02733	1.11001	1.14961	0.943887	1.00008	0.769086	0.8254	0.084604
ENSRNOP00000072053.1	MOB kinase activator 1A GN=ENSRNOG00000059474.1(Mob1a)	25.079	22.7	27	5	5	6	4	3	4	5	5	5	5	5	5	5	5	175820	197730	179850	194880	187920	217430	0.914435	1.02839	0.935395	1.01357	0.977367	1.13085	1.0846	0.228262
ENSRNOP00000014658.1	hydroxyacyl-CoA dehydrogenase GN=ENSRNOG00000010697.2(Hadh)	34.447	78.7	144	20	20	28	25	23	20	26	22	19	19	18	17	19	18	1767000	2075000	2046800	1532300	1613500	1094000	1.04674	1.22919	1.21249	0.907707	0.955808	0.648066	0.72	0.0618267
ENSRNOP00000014660.4	TERF2 interacting protein GN=ENSRNOG00000010712.7(Terf2ip)	43.418	5.3	3	2	2	1	0	0	0	1	1	2	0	0	1	1	1	0	0	0	0	0	0
ENSRNOP00000014684.5	ATPase family, AAA domain containing 1 GN=ENSRNOG00000010861.7(Atad1)	45.091	34.7	67	12	5	8	11	14	12	11	11	5	4	4	5	3	4	199190	207900	209950	200390	189720	162340	1.02193	1.06662	1.07714	1.02809	0.973347	0.832876	0.8953	0.154258
ENSRNOP00000014694.5	tRNA methyltransferase 10A GN=ENSRNOG00000011025.6(Trmt10a)	38.424	7.8	4	2	2	1	0	0	1	0	2	1	1	0	1	1	2	0	0	0	0	0	0
ENSRNOP00000014699.4	ubiquitin-conjugating enzyme E2O GN=ENSRNOG00000011007.7(Ube2o)	125.27	5.9	5	5	5	0	1	0	0	1	3	1	2	1	2	3	5	0	29769	0	0	20796	29869		1.11031			0.775642	1.11404	0.851
ENSRNOP00000014701.5	fatty acid binding protein 4 GN=ENSRNOG00000010805.7(Fabp4)	14.736	59.1	35	8	8	8	5	8	2	3	9	7	7	8	5	5	7	958920	278180	753250	291860	188260	1322800	1.51677	0.440011	1.19145	0.461649	0.29778	2.09234	0.9058	0.654246
ENSRNOP00000014704.2	solute carrier family 25 member 4 GN=ENSRNOG00000010830.4(Slc25a4)	32.904	61.4	75	22	10	12	12	13	12	13	13	10	9	9	9	10	9	2696900	2409300	2447100	1928700	1952700	1431500	1.25767	1.12355	1.14118	0.899426	0.910619	0.667563	0.7034	0.0284349
ENSRNOP00000069824.1	Stam binding protein GN=ENSRNOG00000012227.7(Stambp)	48.511	16.5	26	5	5	4	5	4	5	5	3	5	4	3	4	5	2	49298	45108	50097	44929	47204	47959	1.03933	0.950994	1.05618	0.94722	0.995183	1.0111	0.9695	0.470336
ENSRNOP00000014725.6	phosphatidylinositol glycan anchor biosynthesis, class K GN=ENSRNOG00000042359.2(Pigk)	44.893	9.4	13	3	3	2	2	2	2	3	2	2	2	3	3	3	3	64655	63550	55135	72627	67360	70398	0.985282	0.968442	0.840206	1.10677	1.0265	1.0728	1.1475	0.0640401
ENSRNOP00000014749.3	CKLF-like MARVEL transmembrane domain containing 4 GN=ENSRNOG00000011009.5(Cmtm4)	22.816	26	10	3	3	2	1	1	3	1	2	3	2	1	3	2	2	97654	113430	0	78211	75719	60104	1.14855	1.3341		0.919874	0.890565	0.70691	0.676	0.0465614
ENSRNOP00000014752.4	mitochondrial ribosomal protein L45 GN=ENSRNOG00000010540.6(Mrpl45)	35.439	38.2	42	8	8	7	7	8	8	6	6	8	7	7	7	7	8	70834	73716	72323	74441	74561	60327	0.997189	1.03776	1.01815	1.04797	1.04966	0.849273	0.9652	0.603781
ENSRNOP00000014761.6	ADP-ribosylation factor like GTPase 15 GN=ENSRNOG00000011105.8(Arl15)	22.906	25.5	19	4	4	5	4	3	2	4	1	4	4	3	2	4	3	94552	93362	82388	55605	68799	52103	1.2697	1.25372	1.10635	0.746695	0.923871	0.699668	0.653	0.0103878
ENSRNOP00000014772.4	tetraspanin 14 GN=ENSRNOG00000010813.6(Tspan14)	30.701	10.4	10	2	2	2	2	1	2	2	1	2	2	1	2	2	2	45262	45315	0	43601	42577	41149	1.03858	1.03979		1.00046	0.976967	0.9442	0.9372	0.0574188
ENSRNOP00000014780.5	glycyl-tRNA synthetase GN=ENSRNOG00000011052.6(Gars)	81.792	36.5	133	25	25	22	18	26	22	20	25	22	18	22	22	24	22	344030	365300	365160	393410	374100	423910	0.910972	0.967293	0.966923	1.04173	0.990595	1.12249	1.1088	0.0688445
ENSRNOP00000014785.5	integrin subunit beta 1 GN=ENSRNOG00000010966.6(Itgb1)	88.344	39.8	167	30	30	28	27	27	32	29	24	27	27	26	27	26	23	828900	850700	760860	826290	813090	824110	1.01416	1.04083	0.930915	1.01097	0.994818	1.0083	1.0094	0.773545
ENSRNOP00000014791.5	meprin A subunit alpha GN=ENSRNOG00000011022.7(Mep1a)	85.122	26.9	120	17	17	20	19	22	21	19	19	15	15	16	16	13	14	414790	345280	628000	483660	376120	236820	1.00164	0.833785	1.5165	1.16795	0.908257	0.571875	0.79	0.42104
ENSRNOP00000014798.4	BCL2 interacting protein 3 like GN=ENSRNOG00000009820.5(Bnip3l)	23.646	6.9		1	1							1	1	1	1	1	1	0	0	0	0	0	0
ENSRNOP00000014800.6	vacuolar protein sorting 13 homolog A GN=ENSRNOG00000025539.6(Vps13a)	266.49	18.2	101	30	30	12	21	16	20	19	13	23	21	21	23	23	19	83950	81619	82208	88679	95621	77019	0.989401	0.961929	0.96887	1.04513	1.12695	0.907715	1.0547	0.483757
ENSRNOP00000014802.6	A-kinase anchoring protein 13 GN=ENSRNOG00000010964.6(Akap13)	301.4	6.6	36	11	11	5	2	4	8	8	9	7	6	4	9	8	10	25173	23999	24286	33048	36932	40045	0.823172	0.784781	0.794166	1.08069	1.2077	1.3095	1.4978	0.00221864
ENSRNOP00000014807.3	insulin-like growth factor binding protein 6 GN=ENSRNOG00000010977.6(Igfbp6)	24.193	6.6		1	1							1	0	1	1	1	1	0	0	0	0	0	0
ENSRNOP00000014810.4	Bet1 golgi vesicular membrane trafficking protein GN=ENSRNOG00000011008.6(Bet1)	13.23	24.6	9	2	2	2	2	2	1	1	1	2	2	2	2	2	1	70983	55620	67744	75690	73179	0	1.03409	0.810277	0.9869	1.10266	1.06608		1.149	0.234957
ENSRNOP00000014817.5	eukaryotic translation initiation factor 3, subunit L GN=ENSRNOG00000011020.6(Eif3l)	45.082	56.3	114	19	19	20	15	20	20	19	20	18	18	18	19	17	17	356470	317550	348760	324920	363910	380050	1.02255	0.910903	1.00043	0.932044	1.04389	1.09019	1.0451	0.502517
ENSRNOP00000014819.4	peroxiredoxin like 2A GN=ENSRNOG00000011140.6(Prxl2a)	25.763	15.7	13	3	3	2	2	3	2	2	2	2	2	3	2	2	3	113260	78628	122560	99732	81981	109270	1.12244	0.779227	1.21461	0.988374	0.812456	1.0829	0.9254	0.699507
ENSRNOP00000014833.4	nucleoporin 205 GN=ENSRNOG00000010852.6(Nup205)	227.23	24.7	136	37	37	25	14	22	24	23	28	26	23	27	28	29	28	370300	338610	377240	403870	391680	414260	0.9677	0.884885	0.985836	1.05543	1.02357	1.08258	1.1139	0.042785
ENSRNOP00000014859.4	importin 5 GN=ENSRNOG00000010989.8(Ipo5)	123.7	43.9	173	36	35	28	25	25	30	33	32	28	26	29	29	32	28	181560	163500	163790	202510	220790	249270	0.922077	0.830357	0.831829	1.02847	1.12131	1.26595	1.3217	0.0164171
ENSRNOP00000014860.5	arylsulfatase B GN=ENSRNOG00000011150.6(Arsb)	58.958	31.1	84	15	15	12	15	14	17	13	13	12	13	11	14	10	12	347650	373260	350270	462490	361670	423350	0.899603	0.965873	0.906382	1.19677	0.935882	1.09549	1.1646	0.121397
ENSRNOP00000014866.1	sperm autoantigenic protein 17 GN=ENSRNOG00000010934.3(Spa17)	17.096	9.5		1	1							1	1	1	1	1	1	0	0	0	0	0	0
ENSRNOP00000014887.3	deoxyribonuclease 2, lysosomal GN=ENSRNOG00000023830.4(Dnase2)	38.175	17.7	20	5	5	3	2	4	3	4	4	3	2	5	3	5	4	46454	41695	36374	57605	43354	64495	0.961193	0.862724	0.752625	1.19192	0.89705	1.33448	1.3287	0.115951
ENSRNOP00000014888.4	catenin alpha-like 1 GN=ENSRNOG00000010593.6(Ctnnal1)	81.633	4.4	4	2	2	1	0	1	0	0	2	1	0	1	0	0	2	0	0	0	0	0	0
ENSRNOP00000014905.6	ribosomal protein L22-like GN=ENSRNOG00000011104.7(LOC100360057)	14.759	30.5	18	3	3	3	3	3	3	3	3	3	3	3	3	3	3	353910	388700	317880	275080	299490	265970	1.11701	1.22681	1.00329	0.868203	0.945245	0.83945	0.7926	0.0275969
ENSRNOP00000014909.4	carboxypeptidase B2 GN=ENSRNOG00000010935.7(Cpb2)	48.826	22.7	24	7	5	4	4	3	5	4	4	3	5	3	4	4	3	86868	68317	74885	134500	103970	149910	0.842765	0.662789	0.72651	1.30488	1.00868	1.45438	1.6881	0.0160724
ENSRNOP00000014914.5	coenzyme Q6 monooxygenase GN=ENSRNOG00000011164.6(Coq6)	51.495	23.1	41	9	9	6	7	6	9	7	6	7	7	6	8	7	7	126960	105760	97920	105150	98929	99158	1.20175	1.00108	0.926868	0.995304	0.936418	0.938586	0.9171	0.366743
ENSRNOP00000070049.1	laminin subunit alpha 2 GN=ENSRNOG00000011134.7(Lama2)	343.86	8	40	18	17	7	4	5	9	6	9	11	7	7	11	9	12	62254	53249	52531	84106	58942	94268	0.921485	0.788193	0.777565	1.24494	0.872461	1.39536	1.4123	0.0956576
ENSRNOP00000014933.4	mitochondrial ribosomal protein S25 GN=ENSRNOG00000010912.5(Mrps25)	19.775	52.6	32	9	9	7	4	4	5	7	5	8	7	5	8	7	7	69338	73834	73575	73101	79522	59785	0.969412	1.03227	1.02865	1.02202	1.11179	0.835852	0.98	0.773302
ENSRNOP00000067465.1	spermidine synthase GN=ENSRNOG00000046379.2(Srm)	33.997	55	51	11	11	6	6	5	14	10	10	8	8	8	11	10	7	116360	128380	113120	166450	149130	187280	0.811135	0.894925	0.788549	1.16031	1.03957	1.30551	1.4052	0.011416
ENSRNOP00000014940.4	annexin A11 GN=ENSRNOG00000010984.6(Anxa11)	54.16	36.4	113	17	17	19	19	20	19	18	18	17	16	16	15	15	15	749400	788200	820250	752780	720310	829250	0.964853	1.01481	1.05607	0.969205	0.9274	1.06766	0.9765	0.639092
ENSRNOP00000014981.4	elastase, neutrophil expressed GN=ENSRNOG00000033685.3(Elane)	29.557	5.5		1	1							0	0	0	0	0	1	0	0	0	0	0	0
ENSRNOP00000014997.2	C-x(9)-C motif containing 2 GN=ENSRNOG00000011279.5(Cmc2)	9.4086	25.3	7	2	2	1	2	0	1	1	2	2	2	1	2	2	2	35604	36834	0	33141	32917	29859	1.05741	1.09394		0.984259	0.977607	0.886787	0.8828	0.0692851
ENSRNOP00000069128.1	cytochrome b5 type B GN=ENSRNOG00000011142.7(Cyb5b)	16.265	56.8	51	6	6	10	8	10	8	9	6	6	5	5	4	5	3	1073500	964820	967690	998600	997990	646230	1.14024	1.0248	1.02785	1.06068	1.06003	0.686404	0.8792	0.378897
ENSRNOP00000015017.5	multiple inositol-polyphosphate phosphatase 1 GN=ENSRNOG00000011287.6(Minpp1)	54.599	31.4	62	12	12	8	11	10	11	11	11	9	11	10	11	11	11	72546	84853	67390	79108	87431	102950	0.88063	1.03002	0.818042	0.960286	1.06132	1.2497	1.1989	0.153819
ENSRNOP00000015019.4	protein phosphatase 2 scaffold subunit A alpha GN=ENSRNOG00000011282.6(Ppp2r1a)	65.322	59.9	211	30	23	34	35	34	37	35	36	19	19	21	21	20	20	685820	748740	711020	752540	798650	852590	0.904505	0.987488	0.937741	0.9925	1.05331	1.12445	1.1203	0.0626564
ENSRNOP00000015029.1	complement factor D GN=ENSRNOG00000033564.3(Cfd)	28.541	47.9	44	7	7	7	8	7	7	7	8	6	7	6	5	6	6	125680	115850	148670	179820	154310	212990	0.804506	0.741582	0.951671	1.15107	0.987774	1.3634	1.4022	0.0476354
ENSRNOP00000015033.5	general transcription factor IIB GN=ENSRNOG00000011135.5(Gtf2b)	31.081	16	15	3	3	1	3	4	1	3	3	2	3	3	1	3	3	66294	54390	56166	0	71945	79569	1.00946	0.828197	0.85524		1.09551	1.2116	1.2851	0.0629027
ENSRNOP00000015043.6	translocase of inner mitochondrial membrane 8A1 GN=ENSRNOG00000011226.7(Timm8a1)	10.888	69.5	30	4	4	6	4	5	5	5	5	4	3	4	3	3	3	608860	688540	589400	553480	523670	525710	1.04685	1.18385	1.01339	0.951634	0.90038	0.903887	0.8495	0.0333801
ENSRNOP00000070959.1	similar to High mobility group protein 4 (HMG-4) (High mobility group protein 2a) (HMG-2a) GN=ENSRNOG00000050910.2(LOC688583)	22.985	21.5	13	4	4	3	3	3	3	1	0	3	3	4	3	1	2	129400	183350	100860	132050	0	109610	0.987379	1.39904	0.769606	1.0076		0.836373	0.8764	0.681772
ENSRNOP00000015057.3	5' nucleotidase, ecto GN=ENSRNOG00000011071.6(Nt5e)	63.95	28.8	46	11	11	6	8	8	8	10	6	10	10	10	10	9	9	252510	325920	252570	222020	285400	166930	1.00645	1.29905	1.00669	0.884924	1.13754	0.665347	0.8115	0.271583
ENSRNOP00000015068.4	general transcription factor IIIC subunit 5 GN=ENSRNOG00000010981.6(Gtf3c5)	59.91	6	8	2	2	2	1	1	2	1	1	2	2	2	2	1	2	26099	19789	17188	26760	0	22457	1.16209	0.881132	0.765319	1.19153		0.999929	1.1704	0.397043
ENSRNOP00000015086.6	ubiquitin protein ligase E3 component n-recognin 1 GN=ENSRNOG00000037207.4(Ubr1)	150.9	8.9	18	8	8	2	0	2	4	5	5	4	4	5	6	6	5	24985	16499	19020	24804	28815	30698	1.03514	0.683561	0.788007	1.02764	1.19382	1.27183	1.3936	0.0667428
ENSRNOP00000015090.5	haloacid dehalogenase like hydrolase domain containing 5 GN=ENSRNOG00000011338.5(Hdhd5)	46.476	25.5	41	9	9	7	5	8	8	7	6	9	7	8	9	8	9	51124	59955	52033	53476	46642	41227	1.00751	1.18155	1.02543	1.05386	0.919184	0.812469	0.8666	0.181226
ENSRNOP00000015099.5	anaphase promoting complex subunit 2 GN=ENSRNOG00000011295.7(Anapc2)	95.372	6.2	13	4	4	2	2	3	2	3	1	3	3	3	4	3	3	908300	811940	727020	831350	830320	832220	1.10294	0.985932	0.882815	1.0095	1.00825	1.01056	1.0191	0.738514
ENSRNOP00000015102.3	isocitrate dehydrogenase (NAD(+)) 3 catalytic subunit alpha GN=ENSRNOG00000010277.4(Idh3a)	41.176	42.7	117	15	15	21	22	18	20	18	18	14	15	15	13	13	15	1474600	1626100	1568300	1282600	1327600	1097600	1.0562	1.16472	1.12332	0.91868	0.950912	0.786171	0.7941	0.0231823
ENSRNOP00000050159.5	kidney specific organic anion transporter GN=ENSRNOG00000010388.8(Slc21a4)	56.972	26.8	41	10	6	9	12	8	5	5	2	6	6	5	4	3	2	153430	291690	120800	60096	59471	18659	1.30737	2.48548	1.02933	0.512076	0.50675	0.158993	0.2443	0.0353868
ENSRNOP00000015113.7	integrin subunit alpha 9 GN=ENSRNOG00000043167.3(Itga9)	114.6	4.6	8	4	4	1	1	1	2	1	2	2	2	2	2	2	3	0	185650	186140	166580	170230	263650		0.954744	0.957264	0.856673	0.875444	1.35588	1.0767	0.810359
ENSRNOP00000015122.2	creatine kinase B GN=ENSRNOG00000010872.5(Ckb)	42.725	69.8	211	22	22	32	33	32	34	37	43	20	21	19	18	20	22	1718100	1769700	1704700	1889600	1858300	3010900	0.862551	0.888456	0.855823	0.94865	0.932936	1.51158	1.3016	0.208345
ENSRNOP00000015124.6	ubiquitin specific peptidase 8 GN=ENSRNOG00000010729.6(Usp8)	122.55	8.9	24	8	8	4	3	3	4	5	5	7	5	6	6	5	7	81593	85650	76691	80441	81131	85712	0.996621	1.04618	0.936745	0.982549	0.990978	1.04693	1.0137	0.72411
ENSRNOP00000015152.3	heterogeneous nuclear ribonucleoprotein A2/B1 GN=ENSRNOG00000011175.8(Hnrnpa2b1)	37.297	69	231	23	22	40	41	40	36	37	37	21	22	21	21	21	22	3667900	4007100	3884100	3506300	3487100	4045000	0.973886	1.06395	1.03129	0.930979	0.925881	1.07401	0.955	0.434065
ENSRNOP00000015177.4	SRP receptor subunit alpha GN=ENSRNOG00000010543.6(Srpra)	69.656	26.3	59	14	14	7	10	11	12	9	10	9	9	11	12	9	9	63866	60956	53700	71095	80412	77706	0.939816	0.896994	0.790219	1.04619	1.1833	1.14348	1.2839	0.0167072
ENSRNOP00000073559.1	casein kinase 1, epsilon GN=ENSRNOG00000013076.6(Csnk1e)	42.15	10.1	9	3	3	2	1	2	1	2	1	3	1	3	2	3	1	61733	0	41412	35402	37534	0	1.40238		0.940749	0.804221	0.852653		0.7071	0.246322
ENSRNOP00000015179.5	vinculin GN=ENSRNOG00000010765.7(Vcl)	116.57	59.4	322	56	56	54	54	56	53	51	54	53	52	53	46	51	52	1047900	1066000	1096700	1037900	1051300	1274900	0.956302	0.97282	1.00084	0.947176	0.959405	1.16346	1.0478	0.566146
ENSRNOP00000015186.2	peroxiredoxin 3 GN=ENSRNOG00000010958.5(Prdx3)	28.299	49	71	10	10	12	13	13	12	11	10	9	9	8	9	7	7	2549400	2696200	2565100	2657800	2648400	1795300	1.02576	1.08483	1.03208	1.06938	1.0656	0.722348	0.9092	0.445693
ENSRNOP00000015207.4	phosphatidylinositol glycan anchor biosynthesis, class S GN=ENSRNOG00000011366.7(Pigs)	61.724	29.7	51	10	10	9	8	8	9	9	8	10	9	9	10	10	9	78940	67668	67510	88366	96503	93318	0.962087	0.824708	0.822783	1.07697	1.17614	1.13732	1.2992	0.0102832
ENSRNOP00000015210.5	raftlin lipid raft linker 1 GN=ENSRNOG00000011321.7(Rftn1)	61.283	13.2	13	4	4	2	1	2	2	4	2	3	2	3	2	3	2	73012	42264	43698	91467	90359	112810	0.965746	0.559035	0.578003	1.20985	1.1952	1.49216	1.8534	0.0279395
ENSRNOP00000015213.4	aminoacyl tRNA synthetase complex-interacting multifunctional protein 1 GN=ENSRNOG00000011384.6(Aimp1)	34.574	60.6	93	13	13	17	15	13	18	16	14	12	12	12	12	12	10	272960	298540	302540	291050	308250	295520	0.925884	1.01265	1.02622	0.987246	1.04559	1.00241	1.0238	0.54396
ENSRNOP00000073262.1	protein-O-mannosyltransferase 1 GN=ENSRNOG00000010477.6(Pomt1)	80.262	2.4		1	1							1	0	1	0	0	0	0	0	0	0	0	0
ENSRNOP00000015217.3	NADH:ubiquinone oxidoreductase subunit S4 GN=ENSRNOG00000011383.5(Ndufs4)	19.74	31.4	35	5	5	6	5	6	6	6	6	5	5	5	4	5	5	1389200	1296500	1193900	1294500	1330300	767360	1.14624	1.06976	0.985099	1.06811	1.09764	0.633156	0.8744	0.428271
ENSRNOP00000015218.5	SEC11 homolog A, signal peptidase complex subunit GN=ENSRNOG00000011029.6(Sec11a)	20.626	38.5	24	6	6	5	3	4	4	5	3	5	5	5	5	6	4	178350	182130	174020	181860	173900	191210	0.989487	1.01046	0.965464	1.00896	0.964798	1.06083	1.0233	0.500665
ENSRNOP00000015223.1	adhesion G protein-coupled receptor F5 GN=ENSRNOG00000011154.6(Adgrf5)	149.44	7	18	7	7	3	0	5	3	3	4	4	4	7	3	6	7	29053	23086	34044	26672	23197	28434	1.05977	0.842114	1.24183	0.972922	0.846163	1.0372	0.9086	0.53365
ENSRNOP00000015232.7	ubiquitin protein ligase E3C GN=ENSRNOG00000010702.8(Ube3c)	106.61	13.6	24	9	2	7	2	3	5	4	3	2	1	1	1	2	2	34724	25726	36065	35007	35841	38758	1.01079	0.748861	1.04982	1.01902	1.0433	1.12821	1.1356	0.284667
ENSRNOP00000074918.1	mitochondrial calcium uptake 2 GN=ENSRNOG00000011168.5(Micu2)	49.214	6.3	2	2	2	0	0	1	0	1	0	0	0	1	0	2	0	0	0	0	0	0	0
ENSRNOP00000015240.3	ubiquitin-like modifier activating enzyme 5 GN=ENSRNOG00000011027.5(Uba5)	44.895	26.8	30	7	7	6	4	5	7	4	4	6	5	4	6	6	5	76073	71872	82818	87202	83957	71539	0.964046	0.910808	1.04952	1.10508	1.06396	0.906588	1.0517	0.544395
ENSRNOP00000015247.3	ATPase 13A1 GN=ENSRNOG00000010776.7(Atp13a1)	131.91	16.9	52	14	14	12	7	7	7	11	8	11	8	10	9	11	9	46333	37266	49529	51471	51592	52671	0.96239	0.774058	1.02877	1.06911	1.07163	1.09404	1.1698	0.129901
ENSRNOP00000015250.5	small ArfGAP2 GN=ENSRNOG00000011421.7(Smap2)	46.493	20.1	26	6	5	5	3	4	4	4	6	5	2	5	5	4	5	99580	90967	98520	106730	112060	123920	0.945713	0.863916	0.935647	1.01362	1.06424	1.17687	1.1856	0.0321051
ENSRNOP00000015271.5	FERM, ARH/RhoGEF and pleckstrin domain protein 1 GN=ENSRNOG00000011203.6(Farp1)	118.84	29.6	95	23	23	15	9	12	20	18	21	19	16	17	18	20	20	129490	100320	144070	158660	131350	180450	0.920174	0.712888	1.02378	1.12746	0.933392	1.2823	1.2583	0.175661
ENSRNOP00000015282.3	aldehyde dehydrogenase 1 family, member B1 GN=ENSRNOG00000011497.4(Aldh1b1)	57.658	27.4	43	12	10	6	12	4	11	4	6	10	9	4	10	4	9	61953	121900	31872	92772	45406	49478	0.921506	1.81317	0.474073	1.37992	0.675381	0.735949	0.8699	0.919838
ENSRNOP00000072725.1	tRNA (adenine(58)-N(1))-methyltransferase catalytic subunit TRMT61A GN=ENSRNOG00000011398.4(LOC103692719)	31.618	25.9	15	5	4	3	1	2	3	2	4	3	1	3	3	4	4	17913	0	18399	32254	31023	31971	0.680792		0.699263	1.22583	1.17904	1.21507	1.7487	7.57519e-05
ENSRNOP00000015316.4	indolethylamine N-methyltransferase GN=ENSRNOG00000011250.6(Inmt)	29.494	46.2	59	11	11	12	12	12	7	8	8	11	10	10	8	7	8	719700	703250	809870	320420	218690	348280	1.38394	1.35231	1.55734	0.616151	0.420529	0.669724	0.3974	0.00328585
ENSRNOP00000015318.5	protein phosphatase 2, regulatory subunit B, alpha GN=ENSRNOG00000011158.6(Ppp2r2a)	51.677	52.6	84	15	10	15	14	12	14	16	13	9	8	7	6	7	8	160840	179180	155340	179170	174610	185420	0.932802	1.03917	0.900905	1.03911	1.01266	1.07536	1.0885	0.136003
ENSRNOP00000015320.3	StAR-related lipid transfer domain containing 5 GN=ENSRNOG00000025052.4(Stard5)	23.955	32.9	14	4	4	3	1	2	2	2	4	4	3	2	4	3	4	56737	46553	50536	63483	72197	83574	0.912464	0.748681	0.812737	1.02096	1.1611	1.34407	1.4253	0.0230422
ENSRNOP00000015327.5	tumor protein D52 GN=ENSRNOG00000011441.7(Tpd52)	24.269	29.9	33	7	7	5	5	6	6	6	5	5	6	6	5	5	5	271540	283840	257150	319990	297690	401850	0.889294	0.929577	0.842167	1.04797	0.974935	1.31606	1.2548	0.0816512
ENSRNOP00000015331.6	pyruvate kinase M1/2 GN=ENSRNOG00000011329.7(Pkm)	57.817	76.5	272	40	6	45	40	46	45	44	52	5	3	5	5	5	4	2372700	2190300	2652200	2172300	2092800	3310500	0.962504	0.888512	1.07588	0.88121	0.84896	1.34293	1.0499	0.861134
ENSRNOP00000071757.1	BCL2-associated athanogene 5-like 1 GN=ENSRNOG00000058841.1(Bag5l1)	51.03	34	44	10	10	6	7	8	7	6	10	6	6	8	7	7	10	118440	96142	98950	122030	88475	131840	1.0835	0.879512	0.9052	1.11634	0.809374	1.20608	1.0919	0.603713
ENSRNOP00000015336.3	betaine-homocysteine S-methyltransferase GN=ENSRNOG00000011200.3(Bhmt)	44.993	61.7	113	18	16	19	15	15	22	22	20	14	13	14	15	14	15	240830	150520	130900	374600	307350	274220	0.977381	0.610868	0.531243	1.52027	1.24734	1.11289	1.8309	0.0372482
ENSRNOP00000015344.6	DnaJ heat shock protein family (Hsp40) member C13 GN=ENSRNOG00000011491.8(Dnajc13)	254.51	43.4	428	77	77	74	74	73	65	73	69	72	73	70	69	71	67	327690	324300	310490	249960	295120	213320	1.14252	1.1307	1.08255	0.871508	1.02896	0.743759	0.788	0.0604442
ENSRNOP00000015351.3	S100 calcium binding protein A9 GN=ENSRNOG00000011483.5(S100a9)	15.22	33.8	14	5	5	1	1	1	3	1	7	1	2	3	4	2	5	0	144410	168800	410430	198170	980840		0.379497	0.443592	1.07858	0.520774	2.57756	3.3831	0.18934
ENSRNOP00000015352.5	secretion regulating guanine nucleotide exchange factor GN=ENSRNOG00000011488.7(Sergef)	47.59	3.1		1	1							1	1	1	1	1	0	0	0	0	0	0	0
ENSRNOP00000015374.1	choline kinase beta GN=ENSRNOG00000011404.2(Chkb)	45.1	29.7	43	11	11	6	6	7	8	9	7	9	7	10	10	9	10	86076	100870	94293	87464	88903	96018	0.932864	1.0932	1.02192	0.947907	0.963502	1.04061	0.9685	0.601265
ENSRNOP00000070916.1	ankyrin 2 GN=ENSRNOG00000011076.8(Ank2)	202.65	4.1		6	1							1	0	0	0	0	1	0	0	0	0	0	0
ENSRNOP00000074556.1	tripeptidyl peptidase 2 GN=ENSRNOG00000011194.6(Tpp2)	138.29	44.4	204	45	44	35	33	34	40	35	27	40	35	36	41	36	33	259770	281310	256300	266890	296730	254210	0.964964	1.04498	0.952074	0.991413	1.10226	0.944311	1.0256	0.679462
ENSRNOP00000015406.3	ubiquitin like with PHD and ring finger domains 2 GN=ENSRNOG00000011308.6(Uhrf2)	90.198	4	10	2	2	1	2	2	1	2	2	1	2	2	1	2	2	0	1824700	1633200	0	1607000	1569200		1.10019	0.98473		0.968933	0.946142	0.9185	0.278682
ENSRNOP00000015420.5	sterol carrier protein 2 GN=ENSRNOG00000011413.7(Scp2)	58.787	50.5	141	24	24	25	27	25	20	28	16	21	21	21	19	22	16	739580	747830	721330	607160	1242400	541440	0.964724	0.975486	0.940918	0.791993	1.62061	0.706266	1.0825	0.977445
ENSRNOP00000015434.6	leucine rich repeat containing 40 GN=ENSRNOG00000011555.6(Lrrc40)	67.94	30.7	50	14	14	7	6	7	9	10	11	12	9	7	11	12	10	42743	39754	35411	40374	43218	49126	1.02327	0.951713	0.847741	0.966556	1.03464	1.17608	1.1256	0.211742
ENSRNOP00000015440.3	ethylmalonyl-CoA decarboxylase 1 GN=ENSRNOG00000011622.5(Echdc1)	32.63	37.1	37	8	8	4	8	7	6	6	6	6	6	6	6	5	6	129830	130440	140370	113090	138890	192580	0.921652	0.925982	0.996474	0.802816	0.985968	1.36711	1.1096	0.635975
ENSRNOP00000015448.4	carboxymethylenebutenolidase homolog GN=ENSRNOG00000011260.7(Cmbl)	27.903	46.5	109	11	11	18	19	19	19	18	16	11	11	11	11	11	11	1224700	1249900	1288900	996470	1198600	705640	1.10264	1.12532	1.16044	0.897154	1.07914	0.63531	0.7707	0.143237
ENSRNOP00000015452.4	myotubularin related protein 9 GN=ENSRNOG00000011560.5(Mtmr9)	63.404	22.8	26	9	9	5	1	5	4	4	7	8	3	7	5	6	9	42624	35918	33516	39482	40847	48400	1.06212	0.895015	0.835161	0.983824	1.01784	1.20605	1.1488	0.215993
ENSRNOP00000015460.6	actin-like 6A GN=ENSRNOG00000011553.7(Actl6a)	47.42	36.8	53	11	11	9	8	8	12	6	10	9	9	7	10	6	8	192770	191270	205080	223720	210250	279460	0.887966	0.881056	0.94467	1.03053	0.968485	1.28729	1.211	0.107541
ENSRNOP00000015473.1	S100 calcium binding protein A8 GN=ENSRNOG00000011557.3(S100a8)	10.238	41.6	20	4	4	3	3	3	3	2	6	2	2	2	2	2	4	159270	209660	519900	983670	517920	2101400	0.212747	0.280056	0.694462	1.31395	0.691818	2.80697	4.0536	0.0636942
ENSRNOP00000015474.6	heat shock protein family A (Hsp70) member 4 like GN=ENSRNOG00000010819.6(Hspa4l)	114.31	22.4	51	16	14	9	10	8	7	10	7	12	11	10	11	10	9	67841	63334	75601	66631	68720	81976	0.959781	0.896018	1.06957	0.942663	0.972217	1.15976	1.051	0.590922
ENSRNOP00000015475.5	ATPase Na+/K+ transporting subunit beta 3 GN=ENSRNOG00000011501.5(Atp1b3)	31.829	39.4	30	7	7	3	5	6	4	5	7	7	5	6	5	6	7	220350	217180	233550	207840	156990	271320	1.01137	0.996825	1.07196	0.953956	0.720562	1.24532	0.9479	0.651678
ENSRNOP00000015494.5	galactosidase, alpha GN=ENSRNOG00000011513.7(Gla)	47.573	36	63	13	13	9	8	13	10	12	11	10	10	12	10	12	10	155670	143770	169270	190570	154040	167370	0.952411	0.879605	1.03562	1.16593	0.942438	1.02399	1.0923	0.327877
ENSRNOP00000015496.4	STE20-like kinase GN=ENSRNOG00000011339.6(Slk)	137.64	27.5	96	22	21	15	15	15	14	18	19	15	14	17	15	18	18	164420	171250	177880	191830	197530	217760	0.880295	0.916862	0.952359	1.02705	1.05756	1.16587	1.1822	0.0202059
ENSRNOP00000015508.4	metabolism of cobalamin associated A GN=ENSRNOG00000011618.5(Mmaa)	46.329	16.6	11	5	5	2	1	2	3	2	1	4	3	4	4	4	3	371800	301450	329650	161840	308410	332640	1.23536	1.00161	1.09531	0.537737	1.02474	1.10525	0.8006	0.322676
ENSRNOP00000015511.5	mitogen-activated protein kinase 1 interacting protein 1-like GN=ENSRNOG00000011611.8(Mapk1ip1l)	23.617	7.1		1	1							1	1	1	1	1	1	0	0	0	0	0	0
ENSRNOP00000015518.3	heterogeneous nuclear ribonucleoprotein H2 GN=ENSRNOG00000011661.5(Hnrnph2)	49.293	47.4	46	16	6	7	8	7	8	8	8	6	6	6	6	6	6	374920	430500	432710	435300	397690	453330	0.891093	1.02319	1.02845	1.0346	0.945212	1.07745	1.0389	0.557725
[truncated: 4,345 more rows]
