# Supplementary material for: Proteomics and transcriptomics profiling reveals distinct aspects of kidney stone related genes in calculi rats
Source: BMC Genomics. 2023 Mar 17;24:127. doi: 10.1186/s12864-023-09222-7 (PMC10024419; doi:10.1186/s12864-023-09222-7)
Supplement: Supplementary file 3 — Additional file 3: Supplementary Table 3. Details of DEGs in the kidney of calculi rats compared to normal control. [file 12864_2023_9222_MOESM3_ESM.xls]

## Sheet: Supplementary table3.DEG.final
Supplementary table3. Details of DEGs in the kidney of calculi rats compared to normal control
#ID	gene_name	pValue	FDR	log2FC	regulated
ENSRNOG00000007740	Tacstd2	0.000583715	0.00891753	-1.04711	down
ENSRNOG00000023657	Gprin3	1.65e-11	5.59e-09	2.06275	up
ENSRNOG00000007092	Fgb	1.05e-32	4.07e-29	1.94714	up
Trans_newGene_4515	-	0.000545614	0.00847183	-1.02734	down
ENSRNOG00000054284	AABR07072639.2	0.00053179	0.00833709	-1.02903	down
ENSRNOG00000025571	Il19	4.53e-16	5.04e-13	1.79873	up
ENSRNOG00000020164	Ifitm10	2.41e-17	3.9e-14	1.72093	up
Trans_newGene_4552	-	0.000455718	0.00740733	-1.07389	down
ENSRNOG00000003704	Fam184b	0.000452379	0.00737241	-1.07379	down
ENSRNOG00000026607	Tnfsf18	1.24e-07	1.2e-05	1.60695	up
ENSRNOG00000053260	Lilrb3a	3.58e-08	4.11e-06	1.58762	up
ENSRNOG00000013973	Lcn2	4.61e-16	5.04e-13	1.57926	up
ENSRNOG00000014532	Lbp	3.63e-13	2.3e-10	1.57505	up
ENSRNOG00000038960	RGD1309362	4.07e-13	2.42e-10	1.51919	up
Trans_newGene_101	-	0.000354366	0.0061671	-1.02253	down
Trans_newGene_84	-	0.000344061	0.00602935	-1.08249	down
ENSRNOG00000052205	Fgf23	6.73e-07	4.65e-05	1.50948	up
Trans_newGene_1012	-	0.000298039	0.00537134	-1.10622	down
ENSRNOG00000056219	Olr1	1.69e-09	3.11e-07	1.49588	up
ENSRNOG00000008337	Gjd2	0.000251038	0.00468646	-1.06093	down
ENSRNOG00000047686	Pou3f1	0.000247239	0.00464529	-1.12301	down
ENSRNOG00000049642	Smim5	0.000238095	0.00452009	-1.11309	down
ENSRNOG00000047191	Myo1h	0.000204849	0.00402847	-1.10833	down
ENSRNOG00000025074	Fgg	2.7e-08	3.26e-06	1.49561	up
Trans_newGene_1298	-	0.00019737	0.00391517	-1.09653	down
ENSRNOG00000019176	Kcne5	3.72e-10	8.74e-08	1.46393	up
ENSRNOG00000014603	Sgcg	9.22e-07	6.11e-05	1.4561	up
ENSRNOG00000057904	LOC102554608	0.000149468	0.00319451	-1.08601	down
ENSRNOG00000021234	Slc4a11	0.000133535	0.00291895	-1.11809	down
ENSRNOG00000055672	Gpx2	3.74e-11	1.16e-08	1.45031	up
ENSRNOG00000050860	Abcb11	9.82e-05	0.00229639	-1.11837	down
Trans_newGene_3061	-	9.76e-05	0.00228925	-1.13085	down
ENSRNOG00000023465	LOC500300	9.04e-05	0.00216065	-1.18384	down
ENSRNOG00000007243	Havcr1	3.01e-11	9.74e-09	1.40348	up
ENSRNOG00000008082	Rgs6	8.83e-05	0.00213398	-1.06932	down
ENSRNOG00000019830	Hsd17b1	8.81e-05	0.0021339	-1.072	down
ENSRNOG00000036802	Snhg11	7.82e-05	0.00192939	-1.16709	down
ENSRNOG00000050243	Akr1c12l1	7.61e-05	0.00188628	-1.01912	down
ENSRNOG00000001333	Azgp1	7.54e-05	0.00188282	-1.18281	down
ENSRNOG00000006030	Ptprz1	4.84e-16	5.04e-13	1.38571	up
Trans_newGene_111	-	6.89e-05	0.00175324	-1.15262	down
ENSRNOG00000043451	Spp1	1.31e-30	3.83e-27	1.38509	up
ENSRNOG00000024848	Fga	1.52e-09	2.84e-07	1.37763	up
ENSRNOG00000004470	Il24	2.39e-10	6.02e-08	1.3653	up
Trans_newGene_1286	-	4.92e-05	0.00136088	-1.22247	down
ENSRNOG00000036692	Gcgr	4.61e-05	0.00129777	-1.04106	down
ENSRNOG00000016245	Neto2	4.51e-05	0.00127076	-1.04335	down
ENSRNOG00000058006	Sncg	4.29e-05	0.00122409	-1.07951	down
ENSRNOG00000017283	Kcnt1	4.29e-05	0.00122409	-1.08402	down
ENSRNOG00000013280	Olfm4	1.45e-09	2.77e-07	1.35996	up
ENSRNOG00000000017	Steap1	2.25e-12	1.09e-09	1.35617	up
Trans_newGene_2616	-	3.66e-05	0.00107919	-1.19064	down
Trans_newGene_4245	-	3.52e-05	0.00104458	-1.24896	down
ENSRNOG00000016325	F2	3.44e-05	0.00103682	-1.23349	down
ENSRNOG00000015562	Cdh17	7.26e-07	4.95e-05	1.34857	up
Trans_newGene_5246	-	2.79e-05	0.00087696	-1.24759	down
ENSRNOG00000012531	Ephb2	2.41e-05	0.000788697	-1.07123	down
ENSRNOG00000012876	Slc6a13	2.29e-05	0.00075921	-1.17192	down
ENSRNOG00000016543	Trim63	2.05e-05	0.000700107	-1.2798	down
ENSRNOG00000020202	Asrgl1	1.8e-05	0.000628179	-1.02254	down
ENSRNOG00000058611	AABR07027137.1	1.76e-05	0.000619547	-1.22725	down
ENSRNOG00000059500	Cdkn1c	1.71e-05	0.000607083	-1.05952	down
Trans_newGene_4520	-	1.6e-05	0.000579921	-1.25733	down
ENSRNOG00000003119	Gc	1.53e-05	0.000561318	-1.19187	down
ENSRNOG00000020998	Oosp1	1.52e-05	0.000558126	-1.14378	down
ENSRNOG00000016760	Kctd19	3.13e-07	2.61e-05	1.33649	up
ENSRNOG00000046403	RGD1564999	1.25e-05	0.000480134	-1.33105	down
Trans_newGene_3196	-	1.17e-05	0.000454003	-1.10584	down
ENSRNOG00000000064	Atp5i	1.09e-05	0.000436107	-1.11945	down
ENSRNOG00000000886	Caln1	1.02e-05	0.000415172	-1.04962	down
ENSRNOG00000022767	Elfn1	9.97e-06	0.000409178	-1.24874	down
ENSRNOG00000023008	Fam131c	9.69e-06	0.000401724	-1.14108	down
ENSRNOG00000004067	Nrcam	4.39e-06	0.000214996	1.27232	up
ENSRNOG00000046834	C3	3.32e-12	1.51e-09	1.26644	up
ENSRNOG00000017244	Rnf186	8.5e-06	0.000361244	-1.2611	down
ENSRNOG00000018950	Fa2h	7.75e-06	0.000334483	-1.02262	down
ENSRNOG00000015703	Hypk	5.91e-06	0.000269134	-1.06578	down
ENSRNOG00000007002	Lif	5.05e-09	7.59e-07	1.25306	up
ENSRNOG00000018899	C5	7.21e-09	1.04e-06	1.24684	up
ENSRNOG00000022764	Evi2a	2.5e-09	4.24e-07	1.24009	up
ENSRNOG00000019424	Aspdh	4.14e-06	0.000203762	-1.03902	down
ENSRNOG00000013547	Slc6a12	3.87e-06	0.000196578	-1.23479	down
ENSRNOG00000006681	Rdh10	1.12e-32	4.07e-29	1.22952	up
ENSRNOG00000029106	Usp26	3.28e-06	0.000173888	-1.39391	down
ENSRNOG00000037845	Cysltr1	8.49e-06	0.000361244	1.20566	up
ENSRNOG00000010834	Mpped1	3e-06	0.000164078	-1.21777	down
ENSRNOG00000052688	Dnah2	2.99e-06	0.000163717	-1.38493	down
ENSRNOG00000029861	Gsta2	2.24e-06	0.000127178	-1.24919	down
ENSRNOG00000042041	Gal3st1	2.16e-06	0.000124658	-1.09823	down
ENSRNOG00000045840	Hist1h4m	1.56e-06	9.46e-05	-1.47257	down
ENSRNOG00000003395	Cby3	1.46e-06	8.97e-05	-1.11477	down
Trans_newGene_1705	-	1.38e-06	8.56e-05	-1.47139	down
ENSRNOG00000011936	Abhd14a	1.33e-06	8.37e-05	-1.099	down
Trans_newGene_1013	-	1.26e-06	7.96e-05	-1.09251	down
ENSRNOG00000021966	Il17rd	1.15e-06	7.39e-05	-1.01076	down
ENSRNOG00000019700	Proz	1.03e-06	6.74e-05	-1.00079	down
ENSRNOG00000036827	Ppp1r1a	9.45e-07	6.24e-05	-1.24171	down
Trans_newGene_1685	-	5.71e-05	0.00153955	1.19849	up
ENSRNOG00000019689	Vwf	8.91e-07	5.96e-05	-1.17168	down
Trans_newGene_45	-	7.74e-07	5.23e-05	-1.49892	down
Trans_newGene_2039	-	8.94e-05	0.00215377	1.1956	up
ENSRNOG00000003959	Rgs18	1.65e-08	2.09e-06	1.1798	up
ENSRNOG00000039668	Col8a1	3.24e-06	0.000172924	1.17948	up
ENSRNOG00000031263	Haao	4.61e-07	3.36e-05	-1.10535	down
ENSRNOG00000010085	Cldn10	4.47e-07	3.29e-05	-1.20917	down
ENSRNOG00000017686	Pi15	4.16e-05	0.0011983	1.16861	up
ENSRNOG00000033609	Irx1	4.44e-07	3.29e-05	-1.23558	down
ENSRNOG00000001739	Meltf	9.62e-06	0.000400896	1.16289	up
ENSRNOG00000016217	Gtpbp4	3.92e-07	3.02e-05	-1.32326	down
ENSRNOG00000001128	Tesc	3.85e-07	2.99e-05	-1.43822	down
ENSRNOG00000055408	Gcat	3.24e-07	2.64e-05	-1.077	down
ENSRNOG00000007591	Slc45a3	3.24e-07	2.64e-05	-1.20156	down
ENSRNOG00000010663	Col6a5	5.75e-06	0.000265238	1.15619	up
ENSRNOG00000055586	LOC100910650	2.73e-07	2.3e-05	-1.34958	down
ENSRNOG00000012424	Adam23	3.8e-06	0.000194933	1.13803	up
ENSRNOG00000058847	AABR07044001.4	2.09e-07	1.84e-05	-1.47808	down
ENSRNOG00000018268	Hhip	1.9e-07	1.73e-05	-1.5915	down
ENSRNOG00000048321	Tnfsf8	6.16e-07	4.29e-05	1.12536	up
Trans_newGene_3040	-	8.84e-08	8.77e-06	-1.43023	down
ENSRNOG00000057369	AABR07027240.1	7.78e-08	7.88e-06	-1.64428	down
ENSRNOG00000019260	Ceacam20	7.42e-08	7.62e-06	-1.56918	down
ENSRNOG00000014509	Sacs	7.84e-11	2.21e-08	1.12005	up
ENSRNOG00000008915	Prima1	5.27e-08	5.82e-06	-1.44756	down
ENSRNOG00000032311	AABR07058658.1	5.14e-08	5.72e-06	-1.62594	down
ENSRNOG00000018371	Tubb6	8.46e-14	5.87e-11	1.11359	up
ENSRNOG00000059494	AABR07068046.1	5.05e-08	5.71e-06	-1.59471	down
ENSRNOG00000028774	Vgll3	4.43e-07	3.29e-05	1.11147	up
ENSRNOG00000020669	Ovol1	3.4e-08	3.97e-06	-1.16777	down
ENSRNOG00000016952	Uqcr11	2.83e-08	3.39e-06	-1.0025	down
ENSRNOG00000054251	Clec7a	6.37e-09	9.38e-07	1.10358	up
ENSRNOG00000039725	Ces1a	0.000170209	0.003466	1.10269	up
ENSRNOG00000012440	Msra	1.4e-08	1.82e-06	-1.04361	down
Trans_newGene_2618	-	1.22e-08	1.62e-06	-1.69306	down
ENSRNOG00000017780	Akr7a2	1.21e-08	1.61e-06	-1.03483	down
ENSRNOG00000015851	LOC103690139	1.13e-08	1.55e-06	-1.74368	down
ENSRNOG00000010079	Car3	7.29e-05	0.0018332	1.10255	up
Trans_newGene_2045	-	7.27e-09	1.04e-06	-1.58038	down
ENSRNOG00000003244	Ltc4s	0.000326474	0.00580487	1.09967	up
ENSRNOG00000039759	Gpr34	1.34e-05	0.000505609	1.09685	up
ENSRNOG00000007810	Gdf6	0.00035691	0.00619847	1.09413	up
ENSRNOG00000008694	Miox	3.99e-09	6.06e-07	-1.18707	down
ENSRNOG00000053979	Egf	3.79e-09	5.94e-07	-1.52532	down
ENSRNOG00000010805	Fabp4	3.55e-09	5.66e-07	-1.22925	down
ENSRNOG00000033736	Diras3	3.57e-09	5.66e-07	-1.61349	down
ENSRNOG00000059251	1700020N01Rik	0.000371828	0.00637044	1.08892	up
ENSRNOG00000033266	Prss30	2.45e-09	4.2e-07	-1.52332	down
ENSRNOG00000003694	Prox1	2e-09	3.55e-07	-1.37716	down
ENSRNOG00000007663	Rps6	0.000386984	0.00656073	1.08787	up
ENSRNOG00000017386	Il11	0.000113294	0.00256494	1.08187	up
ENSRNOG00000020951	Slc4a1	1.52e-09	2.84e-07	-1.10094	down
Trans_newGene_4557	-	0.000202508	0.00399534	1.07101	up
Trans_newGene_1038	-	1.19e-09	2.31e-07	-1.54808	down
ENSRNOG00000015159	Slc9a3	1.13e-09	2.24e-07	-1.2132	down
ENSRNOG00000023340	Tmem72	1.05e-09	2.09e-07	-1.23461	down
ENSRNOG00000015799	Nat8f1	1.03e-09	2.08e-07	-1.47619	down
ENSRNOG00000010259	Esrrb	5.88e-10	1.32e-07	-1.41441	down
ENSRNOG00000013954	Alpl	5.37e-10	1.22e-07	-1.09369	down
ENSRNOG00000009734	Akr1b10	0.000458065	0.00742065	1.07063	up
ENSRNOG00000052500	AABR07034679.1	2.68e-10	6.52e-08	-1.3452	down
ENSRNOG00000025608	Lrat	0.000276299	0.00504817	1.06969	up
ENSRNOG00000008336	Tnfrsf11b	1e-10	2.65e-08	-1.42675	down
ENSRNOG00000039183	RGD1310335	0.000153624	0.00324614	1.06648	up
ENSRNOG00000039350	Gng13	7.54e-11	2.2e-08	-1.73255	down
ENSRNOG00000058436	LOC108348215	2.98e-05	0.000929837	1.06555	up
ENSRNOG00000032508	Acot5	3.63e-11	1.15e-08	-2.02259	down
ENSRNOG00000008121	Slc13a1	5.2e-09	7.74e-07	1.06172	up
ENSRNOG00000003486	Mnda	2.7e-07	2.29e-05	1.04818	up
ENSRNOG00000007258	Sbspon	6.75e-12	2.81e-09	-1.31844	down
ENSRNOG00000008656	Snca	4.53e-12	1.97e-09	-2.119	down
ENSRNOG00000058422	Lilrb3l	0.000581325	0.00890307	1.04449	up
ENSRNOG00000014700	Ttc36	2.33e-12	1.09e-09	-1.13484	down
ENSRNOG00000004516	Itgbl1	0.000389939	0.00658022	1.03985	up
ENSRNOG00000011573	Csad	7.15e-13	3.72e-10	-1.21378	down
ENSRNOG00000013916	Nefm	6e-13	3.24e-10	-1.50611	down
ENSRNOG00000001414	Serpine1	6.08e-05	0.0015992	1.03818	up
ENSRNOG00000060241	LOC497796	0.000367476	0.00632996	1.03395	up
ENSRNOG00000027350	Tns4	4.08e-05	0.00117895	1.03088	up
ENSRNOG00000011250	Inmt	4.06e-15	3.11e-12	-1.51825	down
ENSRNOG00000031168	Arhgap15	5.12e-06	0.00024216	1.03028	up
ENSRNOG00000018282	Gda	1.01e-15	9.21e-13	1.02455	up
ENSRNOG00000019022	Fam89a	0.00046415	0.00749425	1.02019	up
ENSRNOG00000021256	Adra1d	5.1e-08	5.72e-06	1.01042	up
ENSRNOG00000007869	Wscd1	4.98e-17	7.25e-14	-1.82711	down
ENSRNOG00000053239	Clmp	6.24e-08	6.73e-06	1.00953	up
ENSRNOG00000011446	Vill	5.99e-18	1.09e-14	-1.13761	down
ENSRNOG00000021231	Lzts3	1.82e-28	4.41e-25	-1.16881	down
ENSRNOG00000002418	Tgfb2	6.77e-05	0.00173047	1.00267	up
ENSRNOG00000031163	Nfkbiz	3.95e-07	3.03e-05	1.00247	up
ENSRNOG00000021586	Gpr39	0.000565751	0.0087103	1.00233	up
ENSRNOG00000062245	Ndufa10l1	9.87e-51	7.2e-47	-4.31165	down
ENSRNOG00000052810	Cyp2c11	1.24e-57	1.81e-53	-4.49499	down
