# Supplementary material for: Proteomics and transcriptomics profiling reveals distinct aspects of kidney stone related genes in calculi rats
Source: BMC Genomics. 2023 Mar 17;24:127. doi: 10.1186/s12864-023-09222-7 (PMC10024419; doi:10.1186/s12864-023-09222-7)
Supplement: Supplementary file 4 — Additional file 4: Supplementary Table 4. Details of DEPs in the kidney of calculi rats compared to normal control. [file 12864_2023_9222_MOESM4_ESM.xlsx]

## Sheet: Supplementary table4. DEP final
Supplementary table4. Details of DEPs in the kidney of calculi rats compared to normal control
Protein accession	Protein description	stone/control Ratio	stone/control P value	Regulated Type
ENSRNOP00000068511.1	secreted phosphoprotein 1 GN=ENSRNOG00000043451.4(Spp1)	5.6841	4.34136e-05	Up
ENSRNOP00000010627.5	angiotensin I converting enzyme GN=ENSRNOG00000062101.1(Ace)	4.4182	0.0204319	Up
ENSRNOP00000020379.3	smoothelin-like 2 GN=ENSRNOG00000015157.6(Smtnl2)	4.1482	0.00123764	Up
ENSRNOP00000030913.4	phosphoenolpyruvate carboxykinase 1 GN=ENSRNOG00000028616.6(Pck1)	4.1056	0.000330796	Up
ENSRNOP00000013073.2	aldo-keto reductase family 1, member B8 GN=ENSRNOG00000009734.4(Akr1b8)	3.984	0.0164794	Up
ENSRNOP00000050889.2	solute carrier family 34 member 2 GN=ENSRNOG00000004626.5(Slc34a2)	3.6187	0.0126584	Up
ENSRNOP00000051843.2	MAPK regulated co-repressor interacting protein 1 GN=ENSRNOG00000036691.3(Mcrip1)	3.2548	0.0309729	Up
ENSRNOP00000022231.5	minichromosome maintenance complex component 2 GN=ENSRNOG00000016316.6(Mcm2)	3.2088	0.0160288	Up
ENSRNOP00000017081.7	minichromosome maintenance complex component 3 GN=ENSRNOG00000012543.7(Mcm3)	3.1368	0.00506305	Up
ENSRNOP00000073812.1	kininogen 1 GN=ENSRNOG00000030387.5(Kng1)	3.0476	0.00295177	Up
ENSRNOP00000009573.3	hepatitis A virus cellular receptor 1 GN=ENSRNOG00000007243.7(Havcr1)	2.9946	0.0184617	Up
ENSRNOP00000004969.4	minichromosome maintenance complex component 6 GN=ENSRNOG00000003703.6(Mcm6)	2.9614	0.00747199	Up
ENSRNOP00000051866.4	integrin subunit alpha X GN=ENSRNOG00000036703.4(Itgax)	2.9573	0.010048	Up
ENSRNOP00000071246.1	ABR activator of RhoGEF and GTPase GN=ENSRNOG00000056837.1(Abr)	2.9549	0.044582	Up
ENSRNOP00000016690.1	ciliary neurotrophic factor GN=ENSRNOG00000012460.2(Cntf)	2.9532	0.047865	Up
ENSRNOP00000059783.1	integrin subunit beta 4 GN=ENSRNOG00000005580.6(Itgb4)	2.9088	0.00645293	Up
ENSRNOP00000016883.3	cytochrome P450, family 2, subfamily e, polypeptide 1 GN=ENSRNOG00000012458.7(Cyp2e1)	2.8769	0.0231391	Up
ENSRNOP00000066490.1	UBX domain protein 6 GN=ENSRNOG00000048509.2(Ubxn6)	2.8633	0.0267689	Up
ENSRNOP00000023452.3	tubulin, beta 3 class III GN=ENSRNOG00000017209.6(Tubb3)	2.8587	0.0454171	Up
ENSRNOP00000009749.4	perilipin 2 GN=ENSRNOG00000007060.5(Plin2)	2.6905	0.000590468	Up
ENSRNOP00000017060.3	complement C1q B chain GN=ENSRNOG00000012749.6(C1qb)	2.6233	0.00743879	Up
ENSRNOP00000053546.1	procollagen lysine, 2-oxoglutarate 5-dioxygenase 2 GN=ENSRNOG00000030183.5(Plod2)	2.6152	0.0415949	Up
ENSRNOP00000056557.4	Uncharacterized protein GN=ENSRNOG00000006932.7(AABR07029272.1)	2.5669	0.000758174	Up
ENSRNOP00000010454.2	orosomucoid 1 GN=ENSRNOG00000007886.4(Orm1)	2.559	0.0298097	Up
ENSRNOP00000072257.1	serpin family E member 2 GN=ENSRNOG00000015461.7(Serpine2)	2.4998	0.0308152	Up
ENSRNOP00000010887.5	tripartite motif-containing 47 GN=ENSRNOG00000008215.5(Trim47)	2.4246	0.0226892	Up
ENSRNOP00000025534.7	complement C5 GN=ENSRNOG00000018899.8(C5)	2.4086	0.0107181	Up
ENSRNOP00000022095.4	clusterin GN=ENSRNOG00000016460.7(Clu)	2.3991	0.0349289	Up
ENSRNOP00000004320.1	galectin 3 binding protein GN=ENSRNOG00000003217.3(Lgals3bp)	2.321	0.00912544	Up
ENSRNOP00000069699.1	complement C4-like GN=ENSRNOG00000000443.7(LOC103689965)	2.308	0.00313757	Up
ENSRNOP00000025394.5	stabilin 1 GN=ENSRNOG00000018434.7(Stab1)	2.3006	0.0259863	Up
ENSRNOP00000072237.1	ankyrin repeat and sterile alpha motif domain containing 1A GN=ENSRNOG00000000498.7(Anks1a)	2.2697	0.00205906	Up
ENSRNOP00000070486.1	MET proto-oncogene, receptor tyrosine kinase GN=ENSRNOG00000052745.1(Met)	2.2409	0.00834162	Up
ENSRNOP00000040868.2	filamin binding LIM protein 1 GN=ENSRNOG00000011774.6(Fblim1)	2.2355	0.00925617	Up
ENSRNOP00000026925.4	folate receptor beta GN=ENSRNOG00000019890.6(Folr2)	2.2157	0.0104028	Up
ENSRNOP00000020196.4	haptoglobin GN=ENSRNOG00000014964.8(Hp)	2.1968	0.0370288	Up
ENSRNOP00000005478.5	SH3 and PX domains 2B GN=ENSRNOG00000004063.7(Sh3pxd2b)	2.1909	0.0215589	Up
ENSRNOP00000000058.3	C-reactive protein GN=ENSRNOG00000000053.7(Crp)	2.1618	0.00184865	Up
ENSRNOP00000002883.5	family with sequence similarity 114, member A1 GN=ENSRNOG00000026504.5(Fam114a1)	2.1604	0.0118824	Up
ENSRNOP00000009073.6	CD44 molecule (Indian blood group) GN=ENSRNOG00000006094.8(Cd44)	2.153	0.0059243	Up
ENSRNOP00000003320.4	niban apoptosis regulator 1 GN=ENSRNOG00000002403.6(Niban1)	2.1468	0.00403666	Up
ENSRNOP00000027407.2	cathepsin D GN=ENSRNOG00000020206.7(Ctsd)	2.1399	0.000817875	Up
ENSRNOP00000038431.4	uracil phosphoribosyltransferase homolog GN=ENSRNOG00000021552.6(Uprt)	2.1298	0.00506679	Up
ENSRNOP00000072136.1	glutathione peroxidase 2 GN=ENSRNOG00000055672.1(Gpx2)	2.1264	0.00856331	Up
ENSRNOP00000013768.4	CD180 molecule GN=ENSRNOG00000010266.5(Cd180)	2.1256	0.0189272	Up
ENSRNOP00000074935.1	transmembrane protein 176B GN=ENSRNOG00000008465.6(Tmem176b)	2.1143	0.00253403	Up
ENSRNOP00000023460.5	microtubule-associated protein 1B GN=ENSRNOG00000017428.5(Map1b)	2.1078	0.0150481	Up
ENSRNOP00000070415.1	toll-like receptor 3 GN=ENSRNOG00000021726.5(Tlr3)	2.1062	0.0293292	Up
ENSRNOP00000072043.1	Rho GTPase activating protein 12 GN=ENSRNOG00000017791.6(Arhgap12)	2.1057	0.0191668	Up
ENSRNOP00000057340.3	complement C2 GN=ENSRNOG00000051235.1(C2)	2.0996	0.00198581	Up
ENSRNOP00000004884.5	pirin GN=ENSRNOG00000003674.5(Pir)	2.0708	0.00117291	Up
ENSRNOP00000003971.6	shroom family member 4 GN=ENSRNOG00000002959.7(Shroom4)	2.0545	0.00141732	Up
ENSRNOP00000024947.3	tubulin, beta 6 class V GN=ENSRNOG00000018371.4(Tubb6)	2.0463	0.0189161	Up
ENSRNOP00000063486.1	RAB31, member RAS oncogene family GN=ENSRNOG00000042189.2(Rab31)	2.0445	0.0253113	Up
ENSRNOP00000063876.2	leucine rich repeats and calponin homology domain containing 3 GN=ENSRNOG00000001774.8(Lrch3)	2.0269	0.0115402	Up
ENSRNOP00000060434.1	SWI/SNF related, matrix associated, actin dependent regulator of chromatin, subfamily c, member 1 GN=ENSRNOG00000020804.7(Smarcc1)	2.0227	0.0134142	Up
ENSRNOP00000058936.1	NCK associated protein 1 like GN=ENSRNOG00000036829.4(Nckap1l)	2.0199	0.000753193	Up
ENSRNOP00000014096.3	caspase 3 GN=ENSRNOG00000010475.5(Casp3)	1.9927	0.0200448	Up
ENSRNOP00000022270.5	desmoglein 2 GN=ENSRNOG00000016526.7(Dsg2)	1.9746	0.0188571	Up
ENSRNOP00000064261.1	PDZ and LIM domain 4 GN=ENSRNOG00000050794.1(Pdlim4)	1.9561	0.0366296	Up
ENSRNOP00000006768.2	eukaryotic translation initiation factor 2D GN=ENSRNOG00000004910.6(Eif2d)	1.9555	0.000991311	Up
ENSRNOP00000023447.3	ATP citrate lyase GN=ENSRNOG00000016924.8(Acly)	1.9488	0.0432382	Up
ENSRNOP00000048673.4	inter-alpha-trypsin inhibitor heavy chain 4 GN=ENSRNOG00000017381.8(Itih4)	1.9426	0.0208304	Up
ENSRNOP00000029891.4	complement C6 GN=ENSRNOG00000024115.4(C6)	1.9384	0.0381502	Up
ENSRNOP00000025314.2	nestin GN=ENSRNOG00000018681.7(Nes)	1.9358	0.00399615	Up
ENSRNOP00000071242.1	selenoprotein M GN=ENSRNOG00000061231.1(Selenom)	1.9287	0.0405265	Up
ENSRNOP00000024736.7	mannose receptor, C type 1 GN=ENSRNOG00000018251.7(Mrc1)	1.9262	0.0221378	Up
ENSRNOP00000062762.1	sphingomyelin phosphodiesterase, acid-like 3B GN=ENSRNOG00000042326.2(Smpdl3b)	1.9237	0.00871903	Up
ENSRNOP00000012480.3	SH3-domain binding protein 1 GN=ENSRNOG00000009360.6(Sh3bp1)	1.9223	0.0205443	Up
ENSRNOP00000030758.5	HIV-1 Tat interactive protein 2 GN=ENSRNOG00000022189.6(Htatip2)	1.9212	0.00183753	Up
ENSRNOP00000069982.1	caspase 8 GN=ENSRNOG00000012331.6(Casp8)	1.91	0.0030006	Up
ENSRNOP00000071685.1	complement factor I GN=ENSRNOG00000053400.1(Cfi)	1.9087	0.0192717	Up
ENSRNOP00000021433.4	mitochondrial ribosomal protein L32 GN=ENSRNOG00000015989.5(Mrpl32)	1.9044	0.0431858	Up
ENSRNOP00000024891.5	RAN binding protein 10 GN=ENSRNOG00000018000.6(Ranbp10)	1.9005	0.0197789	Up
ENSRNOP00000073008.1	C-type lectin domain containing 10A GN=ENSRNOG00000018715.5(Clec10a)	1.8888	0.0413393	Up
ENSRNOP00000034974.4	deltex E3 ubiquitin ligase 3L GN=ENSRNOG00000023400.6(Dtx3l)	1.8752	0.00243491	Up
ENSRNOP00000020265.4	interferon induced transmembrane protein 3 GN=ENSRNOG00000015078.7(Ifitm3)	1.8633	0.0134184	Up
ENSRNOP00000015210.5	raftlin lipid raft linker 1 GN=ENSRNOG00000011321.7(Rftn1)	1.8534	0.0279395	Up
ENSRNOP00000057381.2	Rho GTPase activating protein 45 GN=ENSRNOG00000013220.7(Arhgap45)	1.8496	0.00781089	Up
ENSRNOP00000006376.5	poly (ADP-ribose) polymerase family, member 10 GN=ENSRNOG00000004361.7(Parp10)	1.8408	0.0293077	Up
ENSRNOP00000074387.1	complement C7 GN=ENSRNOG00000061379.1(C7)	1.8404	0.013756	Up
ENSRNOP00000010100.5	complement C8 beta chain GN=ENSRNOG00000007639.7(C8b)	1.8351	0.0201278	Up
ENSRNOP00000070338.1	testin LIM domain protein GN=ENSRNOG00000051952.1(Tes)	1.8313	0.004407	Up
ENSRNOP00000015336.3	betaine-homocysteine S-methyltransferase GN=ENSRNOG00000011200.3(Bhmt)	1.8309	0.0372482	Up
ENSRNOP00000033334.4	LIM domain containing 2 GN=ENSRNOG00000025448.6(Limd2)	1.8307	0.0129897	Up
ENSRNOP00000075466.1	glutaminase GN=ENSRNOG00000056246.1(Gls)	1.8274	0.000166727	Up
ENSRNOP00000039482.2	spleen associated tyrosine kinase GN=ENSRNOG00000012160.7(Syk)	1.8249	0.0194751	Up
ENSRNOP00000006408.6	signal-regulatory protein alpha GN=ENSRNOG00000004763.7(Sirpa)	1.8178	0.00213481	Up
ENSRNOP00000025512.4	similar to RIKEN cDNA 2310022B05 GN=ENSRNOG00000018836.4(RGD1559896)	1.8143	0.0258635	Up
ENSRNOP00000001639.5	integrin subunit beta 2 GN=ENSRNOG00000001224.6(Itgb2)	1.81	0.0111062	Up
ENSRNOP00000028067.3	interferon-induced protein 35 GN=ENSRNOG00000020678.5(Ifi35)	1.8017	0.016739	Up
ENSRNOP00000022056.6	interleukin 33 GN=ENSRNOG00000016456.7(Il33)	1.7843	0.0498066	Up
ENSRNOP00000070172.1	RT1 class II, locus Bb GN=ENSRNOG00000032708.5(RT1-Bb)	1.7755	0.0204272	Up
ENSRNOP00000026462.4	proteasome 20S subunit beta 10 GN=ENSRNOG00000019494.7(Psmb10)	1.7738	0.026723	Up
ENSRNOP00000040111.4	inositol polyphosphate-5-phosphatase D GN=ENSRNOG00000017020.6(Inpp5d)	1.7678	0.0152292	Up
ENSRNOP00000074271.1	integrin subunit beta 6 GN=ENSRNOG00000008346.6(Itgb6)	1.7654	0.00737765	Up
ENSRNOP00000069815.1	peroxidasin GN=ENSRNOG00000060614.1(Pxdn)	1.7603	0.00449059	Up
ENSRNOP00000034525.5	interferon gamma induced GTPase GN=ENSRNOG00000027008.6(Igtp)	1.753	0.00607921	Up
ENSRNOP00000066523.1	cathepsin Z GN=ENSRNOG00000050697.1(Ctsz)	1.7524	0.0322919	Up
ENSRNOP00000049006.5	ring finger protein 213 GN=ENSRNOG00000029658.5(Rnf213)	1.7493	0.0100739	Up
ENSRNOP00000070353.1	hephaestin GN=ENSRNOG00000012294.7(Heph)	1.7489	0.00892881	Up
ENSRNOP00000072725.1	tRNA (adenine(58)-N(1))-methyltransferase catalytic subunit TRMT61A GN=ENSRNOG00000011398.4(LOC103692719)	1.7487	7.57519e-05	Up
ENSRNOP00000001581.5	glycolipid transfer protein GN=ENSRNOG00000001192.6(Gltp)	1.7475	0.00529978	Up
ENSRNOP00000017065.4	complement C1q C chain GN=ENSRNOG00000012804.5(C1qc)	1.741	0.016773	Up
ENSRNOP00000021940.3	similar to RIKEN cDNA 2310011J03 GN=ENSRNOG00000016399.5(RGD1359127)	1.7378	0.000502549	Up
ENSRNOP00000063448.3	VPS41 subunit of HOPS complex GN=ENSRNOG00000012940.7(Vps41)	1.7358	0.00694144	Up
ENSRNOP00000026235.2	nuclear factor kappa B subunit 2 GN=ENSRNOG00000019311.3(Nfkb2)	1.732	0.0247049	Up
ENSRNOP00000026584.5	prenylcysteine oxidase 1 like GN=ENSRNOG00000019643.5(Pcyox1l)	1.7205	0.000733293	Up
ENSRNOP00000004379.3	pyrroline-5-carboxylate reductase 2 GN=ENSRNOG00000003267.5(Pycr2)	1.7188	0.0337038	Up
ENSRNOP00000031005.4	predicted gene 11992 GN=ENSRNOG00000037632.3(LOC688553)	1.7162	0.0156371	Up
ENSRNOP00000026057.5	acyl-CoA synthetase long-chain family member 4 GN=ENSRNOG00000019180.6(Acsl4)	1.7158	0.00239023	Up
ENSRNOP00000038439.6	protein phosphatase 4, regulatory subunit 3A GN=ENSRNOG00000027773.6(Ppp4r3a)	1.7145	0.000222539	Up
ENSRNOP00000033812.5	poly (ADP-ribose) polymerase family, member 9 GN=ENSRNOG00000023463.5(Parp9)	1.7102	0.0263778	Up
ENSRNOP00000023113.5	actin filament associated protein 1-like 2 GN=ENSRNOG00000017164.8(Afap1l2)	1.7088	0.00469888	Up
ENSRNOP00000035734.3	CAP-GLY domain containing linker protein 2 GN=ENSRNOG00000021611.5(Clip2)	1.7015	0.04928	Up
ENSRNOP00000073154.1	engulfment and cell motility 1 GN=ENSRNOG00000059705.1(Elmo1)	1.6938	0.00483666	Up
ENSRNOP00000014909.4	carboxypeptidase B2 GN=ENSRNOG00000010935.7(Cpb2)	1.6881	0.0160724	Up
ENSRNOP00000046194.4	poly (ADP-ribose) polymerase family, member 14 GN=ENSRNOG00000023334.6(Parp14)	1.676	0.0163331	Up
ENSRNOP00000024272.5	amyloid beta precursor protein binding family B member 1 interacting protein GN=ENSRNOG00000017803.7(Apbb1ip)	1.6759	0.00569381	Up
ENSRNOP00000072923.1	endothelin converting enzyme 1 GN=ENSRNOG00000014241.7(Ece1)	1.6702	0.00639888	Up
ENSRNOP00000019393.2	drebrin 1 GN=ENSRNOG00000014170.7(Dbn1)	1.6683	0.0241312	Up
ENSRNOP00000071647.1	leucine zipper protein 1 GN=ENSRNOG00000022402.4(Luzp1)	1.666	0.00429563	Up
ENSRNOP00000024120.4	proteasome activator subunit 3 interacting protein 1 GN=ENSRNOG00000017841.5(Psme3ip1)	1.6621	0.0351526	Up
ENSRNOP00000018899.2	PDZ and LIM domain 7 GN=ENSRNOG00000013653.5(Pdlim7)	1.659	0.0413069	Up
ENSRNOP00000071972.1	glutaminase GN=ENSRNOG00000056246.1(Gls)	1.6584	0.000872456	Up
ENSRNOP00000066885.1	complement C3 GN=ENSRNOG00000046834.3(C3)	1.6521	0.0456896	Up
ENSRNOP00000020832.6	DDHD domain containing 2 GN=ENSRNOG00000015501.8(Ddhd2)	1.6516	0.0286347	Up
ENSRNOP00000059241.3	Y box binding protein 3 GN=ENSRNOG00000005480.8(Ybx3)	1.6465	0.00183986	Up
ENSRNOP00000014271.4	prolylcarboxypeptidase GN=ENSRNOG00000010630.6(Prcp)	1.6435	0.0275069	Up
ENSRNOP00000018545.4	complement C9 GN=ENSRNOG00000013736.6(C9)	1.6397	0.0418434	Up
ENSRNOP00000076068.1	Rho/Rac guanine nucleotide exchange factor 2 GN=ENSRNOG00000020027.8(Arhgef2)	1.6396	0.0126659	Up
ENSRNOP00000025847.5	G protein-coupled receptor kinase 2 GN=ENSRNOG00000018985.7(Grk2)	1.6341	0.00403777	Up
ENSRNOP00000067644.1	immunoglobulin superfamily containing leucine-rich repeat GN=ENSRNOG00000048924.2(Islr)	1.634	0.0313467	Up
ENSRNOP00000013322.6	UDP-galactose-4-epimerase GN=ENSRNOG00000009712.7(Gale)	1.6259	0.0455716	Up
ENSRNOP00000000532.4	proteasome 20S subunit beta 9 GN=ENSRNOG00000000459.7(Psmb9)	1.6226	0.0113115	Up
ENSRNOP00000064988.2	ATPase phospholipid transporting 9A (putative) GN=ENSRNOG00000049484.3(Atp9a)	1.6185	0.00293782	Up
ENSRNOP00000075958.1	tripartite motif-containing 21 GN=ENSRNOG00000018517.7(Trim21)	1.6118	0.0161188	Up
ENSRNOP00000067951.1	gasdermin D GN=ENSRNOG00000007728.8(Gsdmd)	1.6117	0.0163019	Up
ENSRNOP00000005172.6	WD repeat domain, phosphoinositide interacting 1 GN=ENSRNOG00000003827.7(Wipi1)	1.6109	0.017578	Up
ENSRNOP00000019172.4	solute carrier family 30 member 7 GN=ENSRNOG00000013912.5(Slc30a7)	1.6095	0.0404248	Up
ENSRNOP00000007897.2	ABI family, member 3 GN=ENSRNOG00000005575.3(Abi3)	1.6088	0.0135629	Up
ENSRNOP00000020004.7	protein-glucosylgalactosylhydroxylysine glucosidase GN=ENSRNOG00000014783.8(Pgghg)	1.6025	0.00148152	Up
ENSRNOP00000019121.2	RAB32, member RAS oncogene family GN=ENSRNOG00000014258.4(Rab32)	1.6006	0.00299872	Up
ENSRNOP00000001539.3	serine and arginine rich splicing factor 9 GN=ENSRNOG00000001163.4(Srsf9)	1.6002	0.0461881	Up
ENSRNOP00000071873.1	protein tyrosine phosphatase, non-receptor type 13 GN=ENSRNOG00000002061.7(Ptpn13)	1.599	0.00641555	Up
ENSRNOP00000026564.5	methylenetetrahydrofolate dehydrogenase (NADP+ dependent) 1-like GN=ENSRNOG00000019582.7(Mthfd1l)	1.5915	0.0187769	Up
ENSRNOP00000024866.4	collagen beta(1-O)galactosyltransferase 1 GN=ENSRNOG00000023317.4(Colgalt1)	1.5892	0.0255849	Up
ENSRNOP00000020695.4	uridine-cytidine kinase 1-like 1 GN=ENSRNOG00000050277.2(Uckl1)	1.5886	0.0306304	Up
ENSRNOP00000032119.3	phospholipase D family, member 4 GN=ENSRNOG00000028566.3(Pld4)	1.5884	0.015955	Up
ENSRNOP00000011663.3	PDZ and LIM domain 2 GN=ENSRNOG00000008543.5(Pdlim2)	1.588	0.0120676	Up
ENSRNOP00000005015.6	galactosylceramidase GN=ENSRNOG00000003759.6(Galc)	1.5824	0.0112196	Up
ENSRNOP00000017486.4	secreted protein acidic and cysteine rich GN=ENSRNOG00000012840.7(Sparc)	1.5818	0.0321153	Up
ENSRNOP00000037803.3	ferritin heavy chain 1 GN=ENSRNOG00000022619.6(Fth1)	1.5808	0.0389509	Up
ENSRNOP00000069330.1	pleckstrin homology-like domain, family B, member 1 GN=ENSRNOG00000026985.6(Phldb1)	1.5789	0.0107389	Up
ENSRNOP00000074046.1	ubiquitin-like modifier activating enzyme 7 GN=ENSRNOG00000029195.5(Uba7)	1.5789	0.032325	Up
ENSRNOP00000073225.1	telomerase associated protein 1 GN=ENSRNOG00000051706.1(Tep1)	1.5751	0.0219089	Up
ENSRNOP00000001921.3	procollagen-lysine, 2-oxoglutarate 5-dioxygenase 3 GN=ENSRNOG00000001417.5(Plod3)	1.5748	0.0390827	Up
ENSRNOP00000075066.1	inositol 1,4,5-trisphosphate receptor, type 3 GN=ENSRNOG00000052795.2(Itpr3)	1.5744	0.00729155	Up
ENSRNOP00000023537.5	zyxin GN=ENSRNOG00000017354.6(Zyx)	1.5698	0.00184977	Up
ENSRNOP00000031063.2	cytochrome b-245 beta chain GN=ENSRNOG00000003622.7(Cybb)	1.5689	0.0324069	Up
ENSRNOP00000073046.1	galactosamine (N-acetyl)-6-sulfatase GN=ENSRNOG00000014461.7(Galns)	1.5672	0.00122648	Up
ENSRNOP00000018246.7	cadherin 6 GN=ENSRNOG00000013535.7(Cdh6)	1.5649	0.0315954	Up
ENSRNOP00000049428.4	coactivator-associated arginine methyltransferase 1 GN=ENSRNOG00000031129.6(Carm1)	1.5617	0.00679122	Up
ENSRNOP00000069049.1	ring-box 1 GN=ENSRNOG00000058914.1(Rbx1)	1.5616	0.00156953	Up
ENSRNOP00000063871.1	complement C8 alpha chain GN=ENSRNOG00000007697.7(C8a)	1.5607	0.0388841	Up
ENSRNOP00000001709.4	mitotic arrest deficient 1 like 1 GN=ENSRNOG00000001265.5(Mad1l1)	1.5606	0.0041432	Up
ENSRNOP00000063496.3	annexin A3 GN=ENSRNOG00000002045.7(Anxa3)	1.5605	0.007506	Up
ENSRNOP00000025413.3	ribonuclease P/MRP subunit p30 GN=ENSRNOG00000018718.4(Rpp30)	1.5597	0.00895734	Up
ENSRNOP00000028066.2	intercellular adhesion molecule 1 GN=ENSRNOG00000020679.6(Icam1)	1.5567	0.00724904	Up
ENSRNOP00000070279.1	serpin family H member 1 GN=ENSRNOG00000016831.6(Serpinh1)	1.5539	0.026008	Up
ENSRNOP00000017907.5	protein tyrosine phosphatase, non-receptor type 12 GN=ENSRNOG00000013135.7(Ptpn12)	1.553	0.0209157	Up
ENSRNOP00000009993.5	caspase 1 GN=ENSRNOG00000007372.6(Casp1)	1.5526	0.048226	Up
ENSRNOP00000075034.1	neuropilin 1 GN=ENSRNOG00000010744.5(Nrp1)	1.5521	0.00610049	Up
ENSRNOP00000072173.1	WNK lysine deficient protein kinase 1 GN=ENSRNOG00000009956.8(Wnk1)	1.5442	0.0286212	Up
ENSRNOP00000006554.5	LIM domains containing 1 GN=ENSRNOG00000004837.7(Limd1)	1.5425	0.0428501	Up
ENSRNOP00000009136.3	valosin containing protein interacting protein 1 GN=ENSRNOG00000006980.4(Vcpip1)	1.5374	0.0270509	Up
ENSRNOP00000073537.1	RecQ like helicase GN=ENSRNOG00000012602.7(Recql)	1.536	0.0496208	Up
ENSRNOP00000035045.3	phospholipase D1 GN=ENSRNOG00000028156.6(Pld1)	1.5323	0.000255002	Up
ENSRNOP00000055409.2	tetratricopeptide repeat domain 39B GN=ENSRNOG00000042603.2(Ttc39b)	1.5319	0.000959081	Up
ENSRNOP00000001764.4	sperm antigen with calponin homology and coiled-coil domains 1-like GN=ENSRNOG00000001303.6(Specc1l)	1.5303	0.0194295	Up
ENSRNOP00000064166.1	ribonucleotide reductase catalytic subunit M1 GN=ENSRNOG00000045752.2(Rrm1)	1.5297	0.0023158	Up
ENSRNOP00000073036.1	p21 (RAC1) activated kinase 1 GN=ENSRNOG00000029784.4(Pak1)	1.5292	0.0113544	Up
ENSRNOP00000028732.6	cathepsin S GN=ENSRNOG00000021157.7(Ctss)	1.5268	0.0240758	Up
ENSRNOP00000019916.6	GLI pathogenesis-related 2 GN=ENSRNOG00000014838.7(Glipr2)	1.5266	0.0491784	Up
ENSRNOP00000023678.7	neurobeachin-like 1 GN=ENSRNOG00000021525.6(Nbeal1)	1.5259	0.0211189	Up
ENSRNOP00000020972.2	chitobiase GN=ENSRNOG00000015573.5(Ctbs)	1.5207	0.00415839	Up
ENSRNOP00000012661.6	tensin 3 GN=ENSRNOG00000025695.6(Tns3)	1.5189	0.0421151	Up
ENSRNOP00000005286.5	nucleosome assembly protein 1-like 1 GN=ENSRNOG00000003890.7(Nap1l1)	1.5177	0.0293804	Up
ENSRNOP00000024897.6	von Willebrand factor A domain containing 1 GN=ENSRNOG00000018338.7(Vwa1)	1.5163	0.00136538	Up
ENSRNOP00000016733.5	WD repeat domain 18 GN=ENSRNOG00000012379.8(Wdr18)	1.5159	0.0296853	Up
ENSRNOP00000005306.4	cilia and flagella associated protein 36 GN=ENSRNOG00000003901.6(Cfap36)	1.5156	0.00789076	Up
ENSRNOP00000016067.4	cytoglobin GN=ENSRNOG00000011541.4(Cygb)	1.5105	0.0363876	Up
ENSRNOP00000014562.4	NHL repeat containing 3 GN=ENSRNOG00000010843.5(Nhlrc3)	1.5082	0.000240279	Up
ENSRNOP00000062712.3	supervillin GN=ENSRNOG00000018110.8(Svil)	1.508	0.04198	Up
ENSRNOP00000075754.1	septin 6 GN=ENSRNOG00000043182.3(Septin6)	1.5068	0.0455923	Up
ENSRNOP00000024253.3	milk fat globule-EGF factor 8 protein GN=ENSRNOG00000017510.8(Mfge8)	1.5066	0.01754	Up
ENSRNOP00000036180.4	adaptor related protein complex 1 subunit gamma 2 GN=ENSRNOG00000025619.6(Ap1g2)	1.5042	0.0402476	Up
ENSRNOP00000076122.1	sulfatase modifying factor 2 GN=ENSRNOG00000000922.8(Sumf2)	1.5039	0.0262102	Up
ENSRNOP00000030146.5	SCY1 like pseudokinase 1 GN=ENSRNOG00000023668.7(Scyl1)	1.5039	0.0294038	Up
ENSRNOP00000071755.1	prolyl 3-hydroxylase 1 GN=ENSRNOG00000053991.1(P3h1)	1.5037	0.00260254	Up
ENSRNOP00000017190.2	guanylate cyclase 1 soluble subunit alpha 1 GN=ENSRNOG00000012302.4(Gucy1a1)	1.5022	0.0212693	Up
ENSRNOP00000005903.5	D-glutamate cyclase GN=ENSRNOG00000004442.7(Dglucy)	0.6637	0.0225945	Down
ENSRNOP00000058914.1	cystathionine gamma-lyase GN=ENSRNOG00000010658.6(LOC103691744)	0.6625	0.027898	Down
ENSRNOP00000059987.1	acyl-CoA synthetase short-chain family member 2 GN=ENSRNOG00000018755.6(Acss2)	0.6616	0.0355076	Down
ENSRNOP00000008573.6	pleckstrin homology and RhoGEF domain containing G3 GN=ENSRNOG00000006570.8(Plekhg3)	0.6603	0.00279922	Down
ENSRNOP00000073931.1	solute carrier family 12, member 6 GN=ENSRNOG00000005196.7(Slc12a6)	0.66	0.023994	Down
ENSRNOP00000022621.3	isochorismatase domain containing 2b GN=ENSRNOG00000016829.3(Isoc2b)	0.6569	0.0215967	Down
ENSRNOP00000055726.2	ribosomal protein L28 GN=ENSRNOG00000017127.6(Rpl28)	0.6555	0.00360806	Down
ENSRNOP00000050252.3	basigin (Ok blood group) GN=ENSRNOG00000008414.8(Bsg)	0.6548	0.0189289	Down
ENSRNOP00000044305.3	upstream binding transcription factor GN=ENSRNOG00000020937.8(Ubtf)	0.6545	0.0206508	Down
ENSRNOP00000001295.3	Bri3 binding protein GN=ENSRNOG00000000979.5(Bri3bp)	0.6545	0.0285439	Down
ENSRNOP00000051188.3	ribosomal protein L35a-like 1 GN=ENSRNOG00000047557.1(Rpl35al1)	0.6544	0.00794403	Down
ENSRNOP00000014761.6	ADP-ribosylation factor like GTPase 15 GN=ENSRNOG00000011105.8(Arl15)	0.653	0.0103878	Down
ENSRNOP00000070968.1	stimulated by retinoic acid 6 GN=ENSRNOG00000008312.7(Stra6)	0.6524	0.045611	Down
ENSRNOP00000059382.3	ribosomal protein S24 GN=ENSRNOG00000010189.8(Rps24)	0.6521	0.00409365	Down
ENSRNOP00000074375.1	similar to 60S ribosomal protein L27a GN=ENSRNOG00000040273.3(RGD1562402)	0.652	0.0126168	Down
ENSRNOP00000071585.1	cystin 1 GN=ENSRNOG00000058891.1(Cys1)	0.6515	0.0127795	Down
ENSRNOP00000068212.1	solute carrier family 33 member 1 GN=ENSRNOG00000010023.6(Slc33a1)	0.6498	0.0305504	Down
ENSRNOP00000024362.3	phytanoyl-CoA 2-hydroxylase GN=ENSRNOG00000018044.6(Phyh)	0.6469	0.0122534	Down
ENSRNOP00000001607.6	cordon-bleu WH2 repeat protein-like 1 GN=ENSRNOG00000027016.7(Cobll1)	0.6468	0.0262832	Down
ENSRNOP00000071514.1	ribosomal protein L26 GN=ENSRNOG00000004214.7(Rpl26)	0.6463	0.00400087	Down
ENSRNOP00000023072.3	aldo-keto reductase family 1 member A1 GN=ENSRNOG00000016727.5(Akr1a1)	0.6438	0.013306	Down
ENSRNOP00000017282.5	mitochondrial pyruvate carrier 1 GN=ENSRNOG00000012415.6(Mpc1)	0.6435	0.0332732	Down
ENSRNOP00000047596.1	Uncharacterized protein GN=ENSRNOG00000033559.1(AC128290.1)	0.6419	0.045986	Down
ENSRNOP00000051312.1	ribosomal protein L21 GN=ENSRNOG00000049848.1(Rpl21)	0.6398	0.0329735	Down
ENSRNOP00000020609.4	transmembrane protein 160 GN=ENSRNOG00000015304.5(Tmem160)	0.6397	0.0414914	Down
ENSRNOP00000019519.5	ectonucleotide pyrophosphatase/phosphodiesterase 1 GN=ENSRNOG00000013994.6(Enpp1)	0.6369	0.00999947	Down
ENSRNOP00000068911.1	BCL2-associated transcription factor 1 GN=ENSRNOG00000058050.1(Bclaf1)	0.636	0.011484	Down
ENSRNOP00000026932.3	mitochondrial import inner membrane translocase subunit Tim23-like GN=ENSRNOG00000019811.5(LOC100362432)	0.6358	0.00926352	Down
ENSRNOP00000033369.4	ribosomal protein L37a GN=ENSRNOG00000023385.5(Rpl37a)	0.6351	0.0339485	Down
ENSRNOP00000018302.5	ATPase H+ transporting V1 subunit B1 GN=ENSRNOG00000013573.6(Atp6v1b1)	0.6344	0.00782713	Down
ENSRNOP00000072391.1	C2CD2-like GN=ENSRNOG00000009719.7(C2cd2l)	0.6343	0.0460027	Down
ENSRNOP00000046296.3	ketohexokinase GN=ENSRNOG00000008047.7(Khk)	0.6329	0.0269382	Down
ENSRNOP00000038898.2	leucine rich repeat containing 19 GN=ENSRNOG00000022225.4(Lrrc19)	0.6325	0.0351175	Down
ENSRNOP00000069768.1	ATPase H+ transporting V0 subunit a4 GN=ENSRNOG00000013428.6(Atp6v0a4)	0.6317	0.0353994	Down
ENSRNOP00000072917.1	mitochondrial carrier 2 GN=ENSRNOG00000058658.1(Mtch2)	0.6306	0.0213528	Down
ENSRNOP00000026481.2	smoothelin GN=ENSRNOG00000019451.6(Smtn)	0.63	0.0174056	Down
ENSRNOP00000019571.1	retinol saturase GN=ENSRNOG00000014090.3(Retsat)	0.6288	0.0294411	Down
ENSRNOP00000055901.2	crystallin, alpha B GN=ENSRNOG00000010524.6(Cryab)	0.6266	0.0357403	Down
ENSRNOP00000037051.4	NADH:ubiquinone oxidoreductase subunit B6 GN=ENSRNOG00000024539.5(Ndufb6)	0.6262	0.0296889	Down
ENSRNOP00000068696.1	isoamyl acetate hydrolyzing esterase 1 GN=ENSRNOG00000060853.1(Iah1)	0.6246	0.00806895	Down
ENSRNOP00000015888.6	villin-like GN=ENSRNOG00000011446.7(Vill)	0.6241	0.0330374	Down
ENSRNOP00000069980.1	protein kinase C and casein kinase substrate in neurons 1 GN=ENSRNOG00000054603.1(Pacsin1)	0.62	0.0325321	Down
ENSRNOP00000042132.5	acyl-CoA oxidase 1 GN=ENSRNOG00000008755.8(Acox1)	0.62	0.0431887	Down
ENSRNOP00000004864.4	flavin containing dimethylaniline monoxygenase 3 GN=ENSRNOG00000003620.5(Fmo3)	0.6178	0.0153478	Down
ENSRNOP00000025421.4	ribosomal protein L18A GN=ENSRNOG00000018795.6(Rpl18a)	0.6174	0.0299989	Down
ENSRNOP00000008788.4	TBC1 domain family, member 10a GN=ENSRNOG00000006394.7(Tbc1d10a)	0.6171	0.0257051	Down
ENSRNOP00000043835.2	3-hydroxyanthranilate 3,4-dioxygenase GN=ENSRNOG00000031263.3(Haao)	0.6171	0.0429597	Down
ENSRNOP00000055253.2	Cd200 molecule GN=ENSRNOG00000002141.7(Cd200)	0.6155	0.00647343	Down
ENSRNOP00000003189.6	solute carrier family 15 member 2 GN=ENSRNOG00000002305.5(Slc15a2)	0.6148	0.0406504	Down
ENSRNOP00000007583.6	serine and arginine rich splicing factor 5 GN=ENSRNOG00000005513.7(Srsf5)	0.6117	0.000447605	Down
ENSRNOP00000069959.1	embigin GN=ENSRNOG00000060329.1(Emb)	0.6108	0.00050138	Down
ENSRNOP00000001211.6	argininosuccinate lyase GN=ENSRNOG00000000903.7(Asl)	0.6096	0.00150133	Down
ENSRNOP00000063128.2	ribosomal protein L7a GN=ENSRNOG00000047737.1(Rpl7a)	0.6089	0.0176557	Down
ENSRNOP00000028102.4	triokinase and FMN cyclase GN=ENSRNOG00000020704.5(Tkfc)	0.6088	0.0233548	Down
ENSRNOP00000005100.4	solute carrier family 43 member 2 GN=ENSRNOG00000003835.5(Slc43a2)	0.606	0.0344428	Down
ENSRNOP00000024488.2	solute carrier family 22 member 8 GN=ENSRNOG00000018086.5(Slc22a8)	0.6059	0.0185088	Down
ENSRNOP00000068728.1	glutamyl aminopeptidase GN=ENSRNOG00000051854.1(Enpep)	0.6045	0.0189865	Down
ENSRNOP00000020015.4	aldehyde dehydrogenase 8 family, member A1 GN=ENSRNOG00000014907.5(Aldh8a1)	0.6041	0.0165013	Down
ENSRNOP00000041638.1	ribosomal protein L32 GN=ENSRNOG00000032605.2(Rpl32)	0.6032	0.0199171	Down
ENSRNOP00000035933.5	zinc finger CCCH-type containing 18 GN=ENSRNOG00000028501.7(Zc3h18)	0.5998	0.0483942	Down
ENSRNOP00000001389.7	solute carrier family 25, member 30 GN=ENSRNOG00000001052.7(Slc25a30)	0.5982	0.0337053	Down
ENSRNOP00000011434.1	PDZK1 interacting protein 1 GN=ENSRNOG00000008161.3(Pdzk1ip1)	0.5972	0.0174652	Down
ENSRNOP00000025560.4	abhydrolase domain containing 11 GN=ENSRNOG00000018910.6(Abhd11)	0.5953	0.0442932	Down
ENSRNOP00000018820.2	ribosomal protein lateral stalk subunit P1 GN=ENSRNOG00000013874.5(Rplp1)	0.5939	0.0438102	Down
ENSRNOP00000010369.4	lactamase, beta 2 GN=ENSRNOG00000007829.4(Lactb2)	0.5935	0.0450536	Down
ENSRNOP00000016504.4	abhydrolase domain containing 14b GN=ENSRNOG00000012073.8(Abhd14b)	0.5923	0.0112291	Down
ENSRNOP00000070105.1	ribosomal protein L10 GN=ENSRNOG00000056765.1(Rpl10)	0.5913	0.0359431	Down
ENSRNOP00000005604.3	X-prolyl aminopeptidase 2 GN=ENSRNOG00000004009.6(Xpnpep2)	0.5908	0.0283077	Down
ENSRNOP00000028060.3	ribosomal protein L27 GN=ENSRNOG00000020674.6(Rpl27)	0.5889	0.00484652	Down
ENSRNOP00000021715.5	syntrophin, alpha 1 GN=ENSRNOG00000016062.6(Snta1)	0.5879	0.043114	Down
ENSRNOP00000040765.4	solute carrier family 8 member A1 GN=ENSRNOG00000008479.8(Slc8a1)	0.5878	0.00697113	Down
ENSRNOP00000010760.4	methyltransferase like 7B GN=ENSRNOG00000007927.4(Mettl7b)	0.5874	0.0473151	Down
ENSRNOP00000013645.3	espin GN=ENSRNOG00000010270.8(Espn)	0.5872	0.0475018	Down
ENSRNOP00000070347.1	oxysterol binding protein-like 8 GN=ENSRNOG00000026962.6(Osbpl8)	0.5852	0.0207085	Down
ENSRNOP00000038188.3	crystallin zeta GN=ENSRNOG00000028319.3(Cryz)	0.581	0.0213932	Down
ENSRNOP00000062802.3	APOBEC1 complementation factor GN=ENSRNOG00000033195.6(A1cf)	0.5808	0.0393859	Down
ENSRNOP00000002888.4	leucine rich repeat containing 8 VRAC subunit D GN=ENSRNOG00000002121.4(Lrrc8d)	0.5774	0.0409774	Down
ENSRNOP00000032126.4	ATPase H+ transporting V1 subunit G3 GN=ENSRNOG00000022480.4(Atp6v1g3)	0.5769	0.00555284	Down
ENSRNOP00000069877.1	ribosomal protein L3 GN=ENSRNOG00000016896.8(Rpl3)	0.5767	0.0131421	Down
ENSRNOP00000058934.2	ribosomal protein L36 GN=ENSRNOG00000033473.5(Rpl36)	0.5766	0.00222951	Down
ENSRNOP00000011166.4	ATP binding cassette subfamily B member 4 GN=ENSRNOG00000008012.7(Abcb4)	0.5763	0.0313802	Down
ENSRNOP00000074107.1	glycine-N-acyltransferase-like 1 GN=ENSRNOG00000036622.3(Glyatl1)	0.5746	0.0403897	Down
ENSRNOP00000007535.5	paralemmin 3 GN=ENSRNOG00000005729.6(Palm3)	0.5724	0.0338525	Down
ENSRNOP00000058886.2	pyruvate kinase L/R GN=ENSRNOG00000020420.6(Pklr)	0.5717	0.0105869	Down
ENSRNOP00000051135.3	ribosomal protein L6, pseudo 1 GN=ENSRNOG00000031889.4(AABR07065438.1)	0.5709	0.00613896	Down
ENSRNOP00000013462.4	ribosomal protein L4 GN=ENSRNOG00000009378.7(Rpl4)	0.5616	0.0240936	Down
ENSRNOP00000017454.2	asparaginase GN=ENSRNOG00000012843.4(Aspg)	0.558	0.00864321	Down
ENSRNOP00000008614.6	nectin cell adhesion molecule 1 GN=ENSRNOG00000006403.7(Nectin1)	0.5555	0.0455379	Down
ENSRNOP00000073742.1	RUN and FYVE domain containing 3 GN=ENSRNOG00000003428.8(Rufy3)	0.55	0.0158187	Down
ENSRNOP00000023116.2	solute carrier family 22 member 2 GN=ENSRNOG00000016625.8(Slc22a2)	0.5477	0.011916	Down
ENSRNOP00000063355.3	60S ribosomal protein L13-like GN=ENSRNOG00000055911.1(LOC100361259)	0.5465	0.0421429	Down
ENSRNOP00000022084.6	thiopurine S-methyltransferase GN=ENSRNOG00000016468.6(Tpmt)	0.5446	0.00902429	Down
ENSRNOP00000035540.3	glutamate-cysteine ligase, catalytic subunit GN=ENSRNOG00000006302.4(Gclc)	0.5445	0.0256885	Down
ENSRNOP00000009431.4	ribosomal protein L7 GN=ENSRNOG00000006992.6(Rpl7)	0.5405	0.00967741	Down
ENSRNOP00000074536.1	solute carrier family 6 member 8 GN=ENSRNOG00000057620.1(Slc6a8)	0.5397	0.00402608	Down
ENSRNOP00000074673.1	prolyl 3-hydroxylase 2 GN=ENSRNOG00000055751.1(P3h2)	0.5386	0.0081623	Down
ENSRNOP00000071870.1	spermidine/spermine N1-acetyltransferase family member 2 GN=ENSRNOG00000011714.7(Sat2)	0.5374	0.0493636	Down
ENSRNOP00000018003.5	hydroxylysine kinase GN=ENSRNOG00000013419.5(Hykk)	0.5355	0.0239346	Down
ENSRNOP00000072351.1	solute carrier family 2 member 1 GN=ENSRNOG00000007284.7(Slc2a1)	0.534	0.00442845	Down
ENSRNOP00000069429.1	chromatin target of PRMT1-like 1 GN=ENSRNOG00000058457.1(Chtopl1)	0.5335	0.0168921	Down
ENSRNOP00000028570.5	sulfotransferase family 2B member 1 GN=ENSRNOG00000021046.8(Sult2b1)	0.5285	0.00109031	Down
ENSRNOP00000054048.2	ribosomal protein L36a GN=ENSRNOG00000011494.4(Rpl36a)	0.5218	0.0161826	Down
ENSRNOP00000015810.3	solute carrier family 37 member 4 GN=ENSRNOG00000011361.5(Slc37a4)	0.5213	0.0410874	Down
ENSRNOP00000009334.5	ATPase H+ transporting V0 subunit D2 GN=ENSRNOG00000006926.6(Atp6v0d2)	0.5193	0.00232035	Down
ENSRNOP00000007471.3	histamine N-methyltransferase GN=ENSRNOG00000005223.6(Hnmt)	0.5181	0.0223521	Down
ENSRNOP00000013550.2	chloride voltage-gated channel Kb GN=ENSRNOG00000009897.7(Clcnkb)	0.5108	0.0115901	Down
ENSRNOP00000015692.1	aquaporin 1 (Colton blood group) GN=ENSRNOG00000011648.3(Aqp1)	0.5086	0.0138845	Down
ENSRNOP00000010759.3	ribosomal protein L15 GN=ENSRNOG00000008140.6(Rpl15)	0.5067	0.0370228	Down
ENSRNOP00000019162.5	ribosomal protein L35 GN=ENSRNOG00000014272.6(Rpl35)	0.5066	0.0114361	Down
ENSRNOP00000036690.1	ribosomal protein S13 GN=ENSRNOG00000028021.2(Rps13)	0.5056	0.021925	Down
ENSRNOP00000069456.1	alanyl aminopeptidase, membrane GN=ENSRNOG00000014610.5(Anpep)	0.504	0.0221091	Down
ENSRNOP00000014060.3	solute carrier family 34 member 3 GN=ENSRNOG00000010451.6(Slc34a3)	0.4983	0.00786355	Down
ENSRNOP00000051798.3	fructosamine 3 kinase GN=ENSRNOG00000036659.4(Fn3k)	0.4933	0.00897089	Down
ENSRNOP00000010984.4	regucalcin GN=ENSRNOG00000007949.5(Rgn)	0.4922	0.0146179	Down
ENSRNOP00000028555.4	ribosomal protein L18 GN=ENSRNOG00000021035.6(Rpl18)	0.4874	0.0230959	Down
ENSRNOP00000059125.1	aldo-keto reductase family 1, member C12-like 1 GN=ENSRNOG00000050243.2(Akr1c12l1)	0.4855	0.00249584	Down
ENSRNOP00000019004.3	alkaline phosphatase, biomineralization associated GN=ENSRNOG00000013954.5(Alpl)	0.4853	0.0443928	Down
ENSRNOP00000021751.4	DEK proto-oncogene GN=ENSRNOG00000016152.4(Dek)	0.4833	0.00116009	Down
ENSRNOP00000027976.4	ribosomal protein L13A GN=ENSRNOG00000062298.1(Rpl13a)	0.4822	0.0188711	Down
ENSRNOP00000011941.4	myo-inositol oxygenase GN=ENSRNOG00000008694.5(Miox)	0.4796	0.0407918	Down
ENSRNOP00000024712.3	nucleolin GN=ENSRNOG00000018273.7(Ncl)	0.4754	0.0014422	Down
ENSRNOP00000024756.2	solute carrier family 22 member 6 GN=ENSRNOG00000018215.6(Slc22a6)	0.465	0.042855	Down
ENSRNOP00000008739.3	barttin CLCNK type accessory beta subunit GN=ENSRNOG00000006543.5(Bsnd)	0.4629	0.00568338	Down
ENSRNOP00000016205.4	cysteine sulfinic acid decarboxylase GN=ENSRNOG00000011573.6(Csad)	0.4598	0.000692822	Down
ENSRNOP00000074300.1	H1.5 linker histone, cluster member GN=ENSRNOG00000060355.1(H1f5)	0.4585	0.0458568	Down
ENSRNOP00000074796.1	histone H4-like GN=ENSRNOG00000057690.1(LOC100912564)	0.4501	0.0193453	Down
ENSRNOP00000072610.1	N-acetyltransferase 8 (GCN5-related) family member 1 GN=ENSRNOG00000058821.1(Nat8f1)	0.448	0.0131333	Down
ENSRNOP00000009046.5	ribosomal protein L34 GN=ENSRNOG00000016387.8(Rpl34)	0.4459	0.000262571	Down
ENSRNOP00000009581.2	solute carrier family 3 member 1 GN=ENSRNOG00000007006.4(Slc3a1)	0.4451	0.00822262	Down
ENSRNOP00000031764.4	solute carrier family 34 member 1 GN=ENSRNOG00000015262.7(Slc34a1)	0.4449	0.000727114	Down
ENSRNOP00000068791.1	N-acetyltransferase 8B GN=ENSRNOG00000056962.1(Nat8b)	0.4423	0.0490136	Down
ENSRNOP00000070603.1	HDGF like 2 GN=ENSRNOG00000049142.2(Hdgfl2)	0.4364	0.000230789	Down
ENSRNOP00000023054.4	H1.1 linker histone, cluster member GN=ENSRNOG00000017175.6(H1f1)	0.4359	0.0296459	Down
ENSRNOP00000022068.3	solute carrier family 22 member 1 GN=ENSRNOG00000016337.7(Slc22a1)	0.4355	0.0381474	Down
ENSRNOP00000020272.5	solute carrier family 1 member 1 GN=ENSRNOG00000014816.7(Slc1a1)	0.4198	0.0057872	Down
ENSRNOP00000043407.4	high mobility group protein B1 pseudogene GN=ENSRNOG00000034130.4(LOC108349189)	0.4162	0.000548185	Down
ENSRNOP00000066981.2	ATPase H+ transporting V1 subunit C2 GN=ENSRNOG00000050553.2(Atp6v1c2)	0.4105	0.00281484	Down
ENSRNOP00000073681.1	H1.2 linker histone, cluster member GN=ENSRNOG00000054978.1(H1f2)	0.4087	0.0187591	Down
ENSRNOP00000022499.5	growth arrest-specific 2 GN=ENSRNOG00000016717.6(Gas2)	0.4014	0.0322678	Down
ENSRNOP00000015316.4	indolethylamine N-methyltransferase GN=ENSRNOG00000011250.6(Inmt)	0.3974	0.00328585	Down
ENSRNOP00000036519.2	dehydrogenase/reductase (SDR family) member 7-like 1 GN=ENSRNOG00000025648.3(Dhrs7l1)	0.393	0.0020082	Down
ENSRNOP00000024455.5	solute carrier family 16, member 4 GN=ENSRNOG00000018131.7(Slc16a4)	0.3778	0.014684	Down
ENSRNOP00000052134.2	zinc finger RANBP2-type containing 2 GN=ENSRNOG00000009990.6(Zranb2)	0.3498	0.00848778	Down
ENSRNOP00000011384.5	methylenetetrahydrofolate reductase GN=ENSRNOG00000008553.7(Mthfr)	0.3195	0.000376498	Down
ENSRNOP00000013580.4	secernin 2 GN=ENSRNOG00000010214.6(Scrn2)	0.3189	0.00896719	Down
ENSRNOP00000072861.1	sulfotransferase family 1C member 2 GN=ENSRNOG00000040215.4(Sult1c2)	0.3009	0.0104688	Down
ENSRNOP00000047771.3	RNA binding protein with serine rich domain 1 GN=ENSRNOG00000008703.6(Rnps1)	0.2917	4.89625e-05	Down
ENSRNOP00000050159.5	kidney specific organic anion transporter GN=ENSRNOG00000010388.8(Slc21a4)	0.2443	0.0353868	Down
ENSRNOP00000040752.3	solute carrier organic anion transporter family, member 1a1 GN=ENSRNOG00000036984.4(Slco1a1)	0.2022	0.000154739	Down
ENSRNOP00000067467.1	SUB1 regulator of transcription GN=ENSRNOG00000050563.2(Sub1)	0.1932	0.0019611	Down
ENSRNOP00000006596.4	solute carrier family 22 (organic cation transporter), member 22 GN=ENSRNOG00000004958.7(Slc22a22)	0.1836	0.000566052	Down
